# Supplementary material for: PatientProfiler: building patient-specific signaling models from proteogenomic data
Source: Mol Syst Biol. 2025 Oct 10;21(12):1845–65. doi: 10.1038/s44320-025-00160-y (PMC12672659; doi:10.1038/s44320-025-00160-y)
Supplement: Supplementary file 2 — Dataset EV1 [file 44320_2025_160_MOESM2_ESM.xlsx]

## Sheet: Info
Dataset EV1
Step parameters for PatientProfiler
Step 1) Harmonization of input data
threshold	Threshold of missing values (NA) to remove
sw_len	Lenght of the sequence window in phosphproteomics (7 for 15-mer centered on the phosphorylated aminoacid)
imp_method	Method used for the imputation with "mice" (Buuren et al., 2011)
zscore	Parameter to choose whether to perform zscore normalization
zmethod	Perform zscore by columns (sample-wise) or by rows (gene-wise)
metric	Perform zscore using mean or median
Step 2) Protein activity inference
organism	For reference species
reg_minsize	Minimum regulons group size
exp_sign	Whether to consider or not only significant results in the transcriptomics (for TFEA) or proteomics (for KFEA)
correct_proteomics	Whether to correct with proteomic data
collectri	Whether to collect source regulon (TF-TG relationships) from the CollecTRI resource (Müller-Dott et al., 2023)
GO_annotation	Whether to include Gene Ontology annotations (The Gene Ontology Consortium, 2023 )
activatory	In PhosphoScore computation, whether to consider only phosphosites that impact on protein activity and to exclude phosphosite that impact on protein stability
integrated_regulons	Whether to collect source regulon (kinase-phosphosites relationships) from the KINOME atlas project (Johnson et al., 2023 and Yaron-Barir et al. 2024)
hypergeom_corr	Whether to correct results with an hypergeometric test, to reduce the impact of the regulon size
Step 3) Generation of mechanistic models
desired_phenotypes	The list of phenotypes to connect, as available in the SIGNOR resource (Lo Surdo et al., 2023)
custom	Whether to provide a custom PKN
preprocess	Whether to remove interactions involving entities not detected in at least one omic layer
organism	For reference species
direct	Whether to retain only direct interactions, as described in the SIGNOR resource (Lo Surdo et al., 2023)
with_atlas	Whether to integrate Ser/Thr and Tyr atlas inferred interactions (Johnson et al., 2023 and Yaron-Barir et al. 2024)
layers	To specify the number of layers
max_length	Vector of lenght = layers, number of steps allowed in each layer
connect_all	Whether connecting intermediate nodes of shortest path
solver	Which solver can be used
carnival_type	Which CARNIVAL type can be used
path_length	To define the maximun number of steps to connect nodes in the model to output phenotypes
stat	Defines the z-score statistics, either mean or median
zscore_threshold	To define the z-score threshold to select proximal phenotype
nrandom	Number of randomization
pvalue_threshold	Significance threshold
remove_cascade	To collapse paths directly linking nodes to phenotypes
use_carnival_activity	Whether to use final score or carnival activity to compute activation state of phenotypes
Step 4) Network-based stratification
t_lower	Lower threshold for filtering edges based on their frequency across patients
t_upper	Upper threshold for filtering edges based on their frequency across patients
Step 4) Identification of biomarkers
padj_thres	As the p-value threshold for filtering significant results
mean_exp_clus_thres	Minimum mean expression threshold for gene filtering
max_val	Maximum number of genes to include in each community-specific signature
Step 4) Network-based stratification
Lower threshold
Upper threshold
Step 4) Identification of biomarkers
Threshold for padj
Threshold for gene expressions
Number of genes
	Lower threshold for filtering edges based on their frequency across patients
	Upper threshold for filtering edges based on their frequency across patients
	Adjusted p-value threshold for filtering significant results
	Minimum mean expression threshold for gene filtering
	Maximum number of genes to include in each community-specific signature

## Sheet: Parameters
PARAMETERS		PatientProfiler STEPS
	Step1) Harmonization of input data (function "omics_update")
	Accepted Values	Default	Breast
threshold	numeric (1-100)	80	80
sw_len	numeric (7-15)	7	7
imp_method	pmm, norm, norm.nob, regression, ri, logreg, polyreg, predictive, polr, sample, cart, knn, rf	pmm	norm
zscore	TRUE, FALSE	TRUE	TRUE
zmethod	column, row	column	column
metric	mean, median	median	median
	Step2) Protein activity inference
		TFEA ("tf_params" in function “extract_cohort_activity”)		KSEA ("kin_params" in function “extract_cohort_activity”)		PhosphoScore ("phosphoscore_params" and "phosphoscore_noseqwin_params" in function “extract_cohort_activity”)
	Accepted Values	Default	Breast	Default	Breast	Default	Breast
organism	human	human	human	human	human	human	human
reg_minsize	numeric (> 0)	10	10	5	5
exp_sign	TRUE, FALSE	FALSE	FALSE	FALSE	FALSE
correct_proteomics	TRUE, FALSE	FALSE	FALSE	FALSE	TRUE
collectri	TRUE, FALSE	FALSE	FALSE
GO_annotation	TRUE, FALSE	TRUE	TRUE	TRUE	TRUE	TRUE	TRUE
activatory	TRUE, FALSE					TRUE	TRUE
integrated_regulons	TRUE, FALSE			TRUE	TRUE
hypergeom_corr	TRUE, FALSE	TRUE	FALSE	TRUE	FALSE
Empty cells indicate that the parameter is not applicable in the case indicated
	Step3) Generation of mechanistic models
					PKN ("PKN_options" in function “create_cohort_networks”)		Naive network ("naive_options" in function “create_cohort_networks”)		CARNIVAL optimization ("carnival_options" in function “create_cohort_networks”)		PhenoScore ("phenoscore_options" in function “create_cohort_networks”)
	Accepted Values	Default	Breast	Accepted Values	Default	Breast	Default	Breast	Default	Breast	Default	Breast
desired_phenotypes	list of character	NULL	ANGIOGENESIS, APOPTOSIS, AUTOPHAGY, CELL_CYCLE_EXIT, ECM_DISASSEMBLY, ECM_SYNTHESIS, EPITHELIAL_MESENCHYMAL_TRANSITION, IMMORTALITY, INFLAMMATION, PLURIPOTENCY, PROLIFERATION, TELOMERE_MAINTENANCE
custom				TRUE, FALSE	FALSE	FALSE
preprocess				TRUE, FALSE	TRUE	TRUE
organism				human, mice	human	human
direct				TRUE, FALSE	TRUE	FALSE
with_atlas				TRUE, FALSE	FALSE	FALSE
layers				numeric (1-4)			2	2
max_length				vector of numeric			c(1,4)	c(1,4)
connect_all				TRUE, FALSE			TRUE	TRUE
solver				cplex, gurobi, lpSolve, cbc					cplex	cplex
carnival_type				inverse, vanilla_one_shot, vanilla_two_shots, vanilla_three_shots					inverse	inverse
path_length				numeric (1-4)							3	3
stat				mean, median							mean	median
zscore_threshold				numeric							-1.96	-1.96
nrandom				numeric							1000	1000
pvalue_threshold				numeric (< 0.05)							0.05	0.05
remove_cascade				TRUE, FALSE							TRUE	TRUE
use_carnival_activity				TRUE, FALSE							FALSE	FALSE
Empty cells indicate that the parameter is not applicable in the case indicated
	Step4) Network-based stratification (function "generate_communities")
	Accepted Values	Default	Breast
t_lower	numeric (1-100)	4	4
t_upper	numeric (1-100)	30	30
	Step5) Identification of biomarkers (function "extract_signatures")
	Accepted Values	Default	Breast
padj_thres	numeric (< 0.05)	0.01	0.01
mean_exp_clus_thres expressions	numeric	0	0
max_val	numeric (> 0)	50	50
