# Supplementary material for: PatientProfiler: building patient-specific signaling models from proteogenomic data
Source: Mol Syst Biol. 2025 Oct 10;21(12):1845–65. doi: 10.1038/s44320-025-00160-y (PMC12672659; doi:10.1038/s44320-025-00160-y)
Supplement: Supplementary file 4 — Dataset EV3 [file 44320_2025_160_MOESM4_ESM.xlsx]

## Sheet: Info
Dataset EV3
Estimated protein activities. Sheet1: activities (final_score) inferred with PatientProfiler Step2, in the entire breast cancer cohort. Sheet2: deregulated protein activities within the four subtypes (Basal-l, Her2-l, LumA-l, and LumB-l) as computed by ANOVA.
Column information (Estimated activities)
Patient_ID	Patient Id for the CPTAC cohort
Subtype	Classification of the patient based on the traditional subtypes (Basal-l, Her2-l, LumA-l, and LumB-l)
UNIPROT	Uniprot ID of the protein
Gene_name	Symbol of the Protein
mf	Molecular Function of the protein (Kin= kinase, phos= phosphatase, tf= transcription factor, other= other phosphorylated protein)
Final_score	Activity measured from multi-omic data (Step 2 of PatientProfiler). Final_score > 0 indicate active protein and Final_score < 0 indicate inhibited protein.
Method	Method use ti infer the activity (Step 2 of PatientProfiler). Methods available are VIPER, PhosphoScore, or a combination of the two.
Column information (Deregulated Proteins)
Gene_name	Symbol of the Protein
Anova_pval	Adjusted p-value as derived from the ANOVA statistics test.
Anova_statistics_F	F value as derived from the ANOVA statistics test.
Subtype	Suptype associated with the up-regulation of the protein (Basal-l, Her2-l, LumA-l, and LumB-l)

## Sheet: Estimated activities
Patient_ID	Subtype	UNIPROT	Gene_name	mf	Final_score	Method
CPT000814	Basal-I	P10275	AR	tf	3.02726	VIPER
CPT000814	Basal-I	P18848	ATF4	tf	2.45321	VIPER
CPT000814	Basal-I	P18850	ATF6	tf	3.74645	VIPER
CPT000814	Basal-I	Q99626	CDX2	tf	-3.70818	VIPER
CPT000814	Basal-I	O00716	E2F3	tf	2.45047	VIPER
CPT000814	Basal-I	Q16254	E2F4	tf	9.23785	VIPER
CPT000814	Basal-I	P19419	ELK1	tf	2.32908	VIPER
CPT000814	Basal-I	P15407	FOSL1	tf	2.20078	VIPER
CPT000814	Basal-I	P23771	GATA3	tf	-2.07986	VIPER
CPT000814	Basal-I	Q14526	HIC1	tf	-2.68856	VIPER
CPT000814	Basal-I	SIGNOR-C418	HIF_1_COMPLEX	tf	3.08877	VIPER
CPT000814	Basal-I	Q16665	HIF1A	tf	3.41783	VIPER
CPT000814	Basal-I	P20823	HNF1A	tf	-3.25037	VIPER
CPT000814	Basal-I	P41235	HNF4A	tf	-2.96126	VIPER
CPT000814	Basal-I	P01106	MYC	tf	11.8785	VIPER
CPT000814	Basal-I	P04198	MYCN	tf	3.48892	VIPER
CPT000814	Basal-I	Q13469	NFATC2	tf	-2.40861	VIPER
CPT000814	Basal-I	Q16236	NFE2L2	tf	4.5024	VIPER
CPT000814	Basal-I	SIGNOR-C13	NFKB_P65_P50	tf	2.06217	VIPER
CPT000814	Basal-I	P23511	NFYA	tf	2.44894	VIPER
CPT000814	Basal-I	Q13285	NR5A1	tf	-2.21749	VIPER
CPT000814	Basal-I	P26367	PAX6	tf	-2.46171	VIPER
CPT000814	Basal-I	Q04206	RELA	tf	2.3387	VIPER
CPT000814	Basal-I	SIGNOR-C104	RFX_COMPLEX	tf	3.6986	VIPER
CPT000814	Basal-I	P48382	RFX5	tf	3.6149	VIPER
CPT000814	Basal-I	SIGNOR-C73	SOX2_POU5F1	tf	-2.79897	VIPER
CPT000814	Basal-I	P42224	STAT1	tf	3.33173	VIPER
CPT000814	Basal-I	P40763	STAT3	tf	3.3375	VIPER
CPT000814	Basal-I	P19532	TFE3	tf	3.76639	VIPER
CPT000814	Basal-I	P19484	TFEB	tf	4.02709	VIPER
CPT000814	Basal-I	P04637	TP53	tf	2.22086	VIPER
CPT000814	Basal-I	P11473	VDR	tf	2.13428	VIPER
CPT000814	Basal-I	P46937	YAP1	tf	2.06475	VIPER
CPT000814	Basal-I	P14921	ETS1	tf	2.74258	PhosphoScore
CPT000814	Basal-I	Q12778	FOXO1	tf	2.21321	PhosphoScore
CPT000814	Basal-I	O14896	IRF6	tf	2.24258	PhosphoScore
CPT000814	Basal-I	P06748	NPM1	tf	2.00381	PhosphoScore
CPT000814	Basal-I	Q12888	TP53BP1	tf	1.97375	PhosphoScore
CPT000814	Basal-I	P00519	ABL1	kin	2.54219	VIPER
CPT000814	Basal-I	P27037	ACVR2A	kin	4.76963	VIPER
CPT000814	Basal-I	Q13705	ACVR2B	kin	6.55501	VIPER
CPT000814	Basal-I	P31749	AKT1	kin	-2.52437	VIPER
CPT000814	Basal-I	P31751	AKT2	kin	-3.76295	VIPER
CPT000814	Basal-I	Q9Y243	AKT3	kin	-4.02752	VIPER
CPT000814	Basal-I	Q13315	ATM	kin	5.22677	VIPER
CPT000814	Basal-I	O14874	BCKDK	kin	4.68627	VIPER
CPT000814	Basal-I	P51451	BLK	kin	2.24743	VIPER
CPT000814	Basal-I	P36894	BMPR1A	kin	2.16489	VIPER
CPT000814	Basal-I	Q13873	BMPR2	kin	2.98417	VIPER
CPT000814	Basal-I	Q06187	BTK	kin	2.05102	VIPER
CPT000814	Basal-I	O43683	BUB1	kin	2.52562	VIPER
CPT000814	Basal-I	Q13557	CAMK2D	kin	2.70125	VIPER
CPT000814	Basal-I	Q13555	CAMK2G	kin	3.69046	VIPER
CPT000814	Basal-I	Q16566	CAMK4	kin	-0.16488	VIPER
CPT000814	Basal-I	Q8N5S9	CAMKK1	kin	6.07639	VIPER
CPT000814	Basal-I	Q96RR4	CAMKK2	kin	5.98045	VIPER
CPT000814	Basal-I	Q15131	CDK10	kin	-5.68231	VIPER
CPT000814	Basal-I	O94921	CDK14	kin	2.71483	VIPER
CPT000814	Basal-I	Q9BWU1	CDK19	kin	3.76983	VIPER
CPT000814	Basal-I	P24941	CDK2	kin	2.86965	VIPER
CPT000814	Basal-I	P11802	CDK4	kin	2.16042	VIPER
CPT000814	Basal-I	Q15078	CDK5R1	kin	-3.69515	VIPER
CPT000814	Basal-I	Q00534	CDK6	kin	2.33579	VIPER
CPT000814	Basal-I	P49336	CDK8	kin	4.18935	VIPER
CPT000814	Basal-I	Q00532	CDKL1	kin	-4.6313	VIPER
CPT000814	Basal-I	P49759	CLK1	kin	-14.0131	VIPER
CPT000814	Basal-I	P49760	CLK2	kin	-17.0007	VIPER
CPT000814	Basal-I	P49761	CLK3	kin	-12.8644	VIPER
CPT000814	Basal-I	Q9HAZ1	CLK4	kin	-12.4838	VIPER
CPT000814	Basal-I	Q6XUX3	DSTYK	kin	4.90654	VIPER
CPT000814	Basal-I	Q13115	DUSP4	phos	-0.145778	VIPER
CPT000814	Basal-I	Q13627	DYRK1A	kin	2.06071	VIPER
CPT000814	Basal-I	Q9Y463	DYRK1B	kin	2.1488	VIPER
CPT000814	Basal-I	Q92630	DYRK2	kin	2.91084	VIPER
CPT000814	Basal-I	Q9NR20	DYRK4	kin	3.1618	VIPER
CPT000814	Basal-I	P21709	EPHA1	kin	2.2927	VIPER
CPT000814	Basal-I	P29320	EPHA3	kin	2.02568	VIPER
CPT000814	Basal-I	P54756	EPHA5	kin	2.12696	VIPER
CPT000814	Basal-I	Q15375	EPHA7	kin	2.0978	VIPER
CPT000814	Basal-I	P29322	EPHA8	kin	1.96456	VIPER
CPT000814	Basal-I	P54762	EPHB1	kin	2.10407	VIPER
CPT000814	Basal-I	P29323	EPHB2	kin	2.35976	VIPER
CPT000814	Basal-I	P54753	EPHB3	kin	2.42845	VIPER
CPT000814	Basal-I	P42685	FRK	kin	2.3408	VIPER
CPT000814	Basal-I	P06241	FYN	kin	2.67722	VIPER
CPT000814	Basal-I	Q15835	GRK1	kin	3.48638	VIPER
CPT000814	Basal-I	P32298	GRK4	kin	5.86054	VIPER
CPT000814	Basal-I	Q8TF76	HASPIN	kin	-3.33077	VIPER
CPT000814	Basal-I	P08631	HCK	kin	2.38555	VIPER
CPT000814	Basal-I	Q8NE63	HIPK4	kin	3.2203	VIPER
CPT000814	Basal-I	P57058	HUNK	kin	2.74667	VIPER
CPT000814	Basal-I	O14920	IKBKB	kin	2.14616	VIPER
CPT000814	Basal-I	P51617	IRAK1	kin	3.55709	VIPER
CPT000814	Basal-I	Q08881	ITK	kin	2.30939	VIPER
CPT000814	Basal-I	O95835	LATS1	kin	-5.32543	VIPER
CPT000814	Basal-I	Q9NRM7	LATS2	kin	-2.17442	VIPER
CPT000814	Basal-I	P06239	LCK	kin	2.1407	VIPER
CPT000814	Basal-I	P07948	LYN	kin	2.24206	VIPER
CPT000814	Basal-I	Q99759	MAP3K3	kin	-0.348914	VIPER
CPT000814	Basal-I	P28482	MAPK1	kin	2.43692	VIPER
CPT000814	Basal-I	Q8TD08	MAPK15	kin	2.46886	VIPER
CPT000814	Basal-I	P45983	MAPK8	kin	2.53463	VIPER
CPT000814	Basal-I	P49137	MAPKAPK2	kin	-2.08331	VIPER
CPT000814	Basal-I	Q9P0L2	MARK1	kin	-0.0783932	VIPER
CPT000814	Basal-I	Q7KZI7	MARK2	kin	2.73389	VIPER
CPT000814	Basal-I	Q6P0Q8	MAST2	kin	-7.78568	VIPER
CPT000814	Basal-I	Q96GX5	MASTL	kin	3.30597	VIPER
CPT000814	Basal-I	Q12866	MERTK	kin	2.62785	VIPER
CPT000814	Basal-I	Q96PY6	NEK1	kin	2.47217	VIPER
CPT000814	Basal-I	P51957	NEK4	kin	4.85574	VIPER
CPT000814	Basal-I	Q6P3R8	NEK5	kin	2.1317	VIPER
CPT000814	Basal-I	Q8TDX7	NEK7	kin	6.74453	VIPER
CPT000814	Basal-I	Q8TD19	NEK9	kin	3.18427	VIPER
CPT000814	Basal-I	Q9UBE8	NLK	kin	3.28464	VIPER
CPT000814	Basal-I	P04629	NTRK1	kin	2.31435	VIPER
CPT000814	Basal-I	Q96RG2	PASK	kin	-2.45833	VIPER
CPT000814	Basal-I	Q15120	PDK3	kin	2.22404	VIPER
CPT000814	Basal-I	Q8NEB9	PIK3C3	kin	-3.39127	VIPER
CPT000814	Basal-I	P11309	PIM1	kin	-9.77311	VIPER
CPT000814	Basal-I	Q9P1W9	PIM2	kin	-6.37804	VIPER
CPT000814	Basal-I	Q86V86	PIM3	kin	-6.36342	VIPER
CPT000814	Basal-I	P53350	PLK1	kin	8.69393	VIPER
CPT000814	Basal-I	Q9NYY3	PLK2	kin	7.13862	VIPER
CPT000814	Basal-I	Q9H4B4	PLK3	kin	7.49195	VIPER
CPT000814	Basal-I	O00444	PLK4	kin	6.9231	VIPER
CPT000814	Basal-I	P22694	PRKACB	kin	-1.25781	VIPER
CPT000814	Basal-I	Q02156	PRKCE	kin	-0.839095	VIPER
CPT000814	Basal-I	P51817	PRKX	kin	-8.65262	VIPER
CPT000814	Basal-I	Q14289	PTK2B	kin	2.68596	VIPER
CPT000814	Basal-I	P04049	RAF1	kin	2.5446	VIPER
CPT000814	Basal-I	O43353	RIPK2	kin	6.04712	VIPER
CPT000814	Basal-I	Q9Y572	RIPK3	kin	3.69331	VIPER
CPT000814	Basal-I	P51812	RPS6KA3	kin	-2.75302	VIPER
CPT000814	Basal-I	O00141	SGK1	kin	-2.98173	VIPER
CPT000814	Basal-I	Q96Q15	SMG1	kin	10.8047	VIPER
CPT000814	Basal-I	Q9H3Y6	SRMS	kin	2.50519	VIPER
CPT000814	Basal-I	Q96SB4	SRPK1	kin	-11.6183	VIPER
CPT000814	Basal-I	P78362	SRPK2	kin	-13.2014	VIPER
CPT000814	Basal-I	Q9UPE1	SRPK3	kin	-12.0802	VIPER
CPT000814	Basal-I	Q9UHD2	TBK1	kin	11.1751	VIPER
CPT000814	Basal-I	P36897	TGFBR1	kin	5.14554	VIPER
CPT000814	Basal-I	Q9UKI8	TLK1	kin	4.67815	VIPER
CPT000814	Basal-I	Q86UE8	TLK2	kin	5.1794	VIPER
CPT000814	Basal-I	Q13470	TNK1	kin	2.31242	VIPER
CPT000814	Basal-I	Q07912	TNK2	kin	2.8007	VIPER
CPT000814	Basal-I	Q5TCY1	TTBK1	kin	9.26802	VIPER
CPT000814	Basal-I	Q6IQ55	TTBK2	kin	3.5354	VIPER
CPT000814	Basal-I	P42681	TXK	kin	2.2548	VIPER
CPT000814	Basal-I	Q06418	TYRO3	kin	2.01519	VIPER
CPT000814	Basal-I	O75385	ULK1	kin	7.45062	VIPER
CPT000814	Basal-I	Q8IYT8	ULK2	kin	3.81837	VIPER
CPT000814	Basal-I	Q99986	VRK1	kin	2.82029	VIPER
CPT000814	Basal-I	Q86Y07	VRK2	kin	2.35953	VIPER
CPT000814	Basal-I	P07947	YES1	kin	2.4165	VIPER
CPT000814	Basal-I	Q9UIG0	BAZ1B	kin	-2.54306	PhosphoScore
CPT000814	Basal-I	P06493	CDK1	kin	-2.38589	PhosphoScore
CPT000814	Basal-I	Q9Y259	CHKB	kin	-2.63935	PhosphoScore
CPT000814	Basal-I	P45985	MAP2K4	kin	2.13786	PhosphoScore
CPT000814	Basal-I	Q8WYL5	SSH1	phos	2.4407	PhosphoScore
CPT000814	Basal-I	Q96J92	WNK4	kin	-2.25111	PhosphoScore
CPT000814	Basal-I	Q02952	AKAP12	other	-2.17249	PhosphoScore
CPT000814	Basal-I	Q9NRY4	ARHGAP35	other	2.29039	PhosphoScore
CPT000814	Basal-I	Q8TDN4	CABLES1	other	-1.98377	PhosphoScore
CPT000814	Basal-I	Q01518	CAP1	other	-2.06233	PhosphoScore
CPT000814	Basal-I	P46108	CRK	other	-2.2788	PhosphoScore
CPT000814	Basal-I	P26358	DNMT1	other	2.04229	PhosphoScore
CPT000814	Basal-I	Q9H8V3	ECT2	other	-2.6355	PhosphoScore
CPT000814	Basal-I	P23588	EIF4B	other	2.60583	PhosphoScore
CPT000814	Basal-I	Q9UQC2	GAB2	other	2.37746	PhosphoScore
CPT000814	Basal-I	P09651	HNRNPA1	other	2.88126	PhosphoScore
CPT000814	Basal-I	P61978	HNRNPK	other	2.08854	PhosphoScore
CPT000814	Basal-I	P33991	MCM4	other	3.13473	PhosphoScore
CPT000814	Basal-I	P49768	PSEN1	other	-2.61786	PhosphoScore
CPT000814	Basal-I	Q9BST9	RTKN	other	4.40819	PhosphoScore
CPT000814	Basal-I	Q92504	SLC39A7	other	-2.34328	PhosphoScore
CPT000814	Basal-I	Q16623	STX1A	other	-2.36127	PhosphoScore
CPT000814	Basal-I	O94874	UFL1	other	-2.11628	PhosphoScore
CPT001846	Basal-I	P10275	AR	tf	3.06802	VIPER
CPT001846	Basal-I	P18848	ATF4	tf	1.99942	VIPER
CPT001846	Basal-I	P18850	ATF6	tf	4.9256	VIPER
CPT001846	Basal-I	Q99626	CDX2	tf	-3.55186	VIPER
CPT001846	Basal-I	Q16254	E2F4	tf	8.63334	VIPER
CPT001846	Basal-I	Q92731	ESR2	tf	2.55807	VIPER
CPT001846	Basal-I	Q01543	FLI1	tf	-3.17208	VIPER
CPT001846	Basal-I	P15976	GATA1	tf	-2.95896	VIPER
CPT001846	Basal-I	Q14526	HIC1	tf	-2.25364	VIPER
CPT001846	Basal-I	SIGNOR-C418	HIF_1_COMPLEX	tf	2.55249	VIPER
CPT001846	Basal-I	Q16665	HIF1A	tf	5.21127	VIPER
CPT001846	Basal-I	P20823	HNF1A	tf	-4.8894	VIPER
CPT001846	Basal-I	P41235	HNF4A	tf	-2.63756	VIPER
CPT001846	Basal-I	P05412	JUN	tf	2.95104	VIPER
CPT001846	Basal-I	P01106	MYC	tf	11.0685	VIPER
CPT001846	Basal-I	P04198	MYCN	tf	2.58072	VIPER
CPT001846	Basal-I	Q16236	NFE2L2	tf	4.68562	VIPER
CPT001846	Basal-I	SIGNOR-C13	NFKB_P65_P50	tf	1.9872	VIPER
CPT001846	Basal-I	Q13285	NR5A1	tf	-2.8138	VIPER
CPT001846	Basal-I	Q04206	RELA	tf	2.20416	VIPER
CPT001846	Basal-I	SIGNOR-C104	RFX_COMPLEX	tf	4.37014	VIPER
CPT001846	Basal-I	P48382	RFX5	tf	4.87993	VIPER
CPT001846	Basal-I	Q13950	RUNX2	tf	3.02391	VIPER
CPT001846	Basal-I	P84022	SMAD3	tf	2.3689	VIPER
CPT001846	Basal-I	O95863	SNAI1	tf	2.26075	VIPER
CPT001846	Basal-I	O43623	SNAI2	tf	2.71908	VIPER
CPT001846	Basal-I	P56693	SOX10	tf	-2.15343	VIPER
CPT001846	Basal-I	SIGNOR-C451	SOX17_POU5F1	tf	-2.75771	VIPER
CPT001846	Basal-I	SIGNOR-C73	SOX2_POU5F1	tf	-2.63541	VIPER
CPT001846	Basal-I	P48436	SOX9	tf	-2.70261	VIPER
CPT001846	Basal-I	P08047	SP1	tf	3.29134	VIPER
CPT001846	Basal-I	Q12772	SREBF2	tf	2.09068	VIPER
CPT001846	Basal-I	P42224	STAT1	tf	2.26397	VIPER
CPT001846	Basal-I	P40763	STAT3	tf	2.30028	VIPER
CPT001846	Basal-I	P19532	TFE3	tf	4.19035	VIPER
CPT001846	Basal-I	P19484	TFEB	tf	4.67984	VIPER
CPT001846	Basal-I	P04637	TP53	tf	3.10503	VIPER
CPT001846	Basal-I	Q9H3D4	TP63	tf	2.05715	VIPER
CPT001846	Basal-I	Q15672	TWIST1	tf	1.9654	VIPER
CPT001846	Basal-I	P46937	YAP1	tf	2.26468	VIPER
CPT001846	Basal-I	P03372	ESR1	tf	-2.93508	PhosphoScore
CPT001846	Basal-I	O14896	IRF6	tf	-2.95438	PhosphoScore
CPT001846	Basal-I	Q14814	MEF2D	tf	2.23906	PhosphoScore
CPT001846	Basal-I	O95644	NFATC1	tf	-2.0846	PhosphoScore
CPT001846	Basal-I	P06748	NPM1	tf	2.24156	PhosphoScore
CPT001846	Basal-I	Q9UM73	ALK	kin	2.2455	VIPER
CPT001846	Basal-I	Q13315	ATM	kin	2.56447	VIPER
CPT001846	Basal-I	O14874	BCKDK	kin	6.6593	VIPER
CPT001846	Basal-I	Q06187	BTK	kin	2.10068	VIPER
CPT001846	Basal-I	Q13557	CAMK2D	kin	3.18275	VIPER
CPT001846	Basal-I	Q13555	CAMK2G	kin	2.7542	VIPER
CPT001846	Basal-I	Q8N5S9	CAMKK1	kin	5.52589	VIPER
CPT001846	Basal-I	Q96RR4	CAMKK2	kin	5.56366	VIPER
CPT001846	Basal-I	P06493	CDK1	kin	-3.98645	VIPER
CPT001846	Basal-I	Q15131	CDK10	kin	-10.1104	VIPER
CPT001846	Basal-I	Q00536	CDK16	kin	-2.04552	VIPER
CPT001846	Basal-I	P24941	CDK2	kin	-5.61783	VIPER
CPT001846	Basal-I	Q00526	CDK3	kin	-7.75867	VIPER
CPT001846	Basal-I	P11802	CDK4	kin	-3.97926	VIPER
CPT001846	Basal-I	Q00535	CDK5	kin	-8.67918	VIPER
CPT001846	Basal-I	Q15078	CDK5R1	kin	-4.32164	VIPER
CPT001846	Basal-I	Q00534	CDK6	kin	-5.7778	VIPER
CPT001846	Basal-I	Q00532	CDKL1	kin	-5.56806	VIPER
CPT001846	Basal-I	O76039	CDKL5	kin	-3.22887	VIPER
CPT001846	Basal-I	P49759	CLK1	kin	-13.9073	VIPER
CPT001846	Basal-I	P49760	CLK2	kin	-19.6274	VIPER
CPT001846	Basal-I	P49761	CLK3	kin	-18.8834	VIPER
CPT001846	Basal-I	Q9HAZ1	CLK4	kin	-11.0089	VIPER
CPT001846	Basal-I	P41240	CSK	kin	2.45773	VIPER
CPT001846	Basal-I	SIGNOR-C18	CYCLIND_CDK4	kin	-2.4056	VIPER
CPT001846	Basal-I	Q08345	DDR1	kin	2.5751	VIPER
CPT001846	Basal-I	Q16832	DDR2	kin	2.57896	VIPER
CPT001846	Basal-I	Q9BY84	DUSP16	phos	1.99414	VIPER
CPT001846	Basal-I	Q16829	DUSP7	phos	2.54881	VIPER
CPT001846	Basal-I	Q92630	DYRK2	kin	2.01141	VIPER
CPT001846	Basal-I	P00533	EGFR	kin	0.261728	VIPER+PhosphoScore
CPT001846	Basal-I	P29320	EPHA3	kin	2.42401	VIPER
CPT001846	Basal-I	P54764	EPHA4	kin	2.64543	VIPER
CPT001846	Basal-I	Q9UF33	EPHA6	kin	2.02191	VIPER
CPT001846	Basal-I	Q15303	ERBB4	kin	2.64313	VIPER
CPT001846	Basal-I	P21802	FGFR2	kin	2.32203	VIPER
CPT001846	Basal-I	P22607	FGFR3	kin	3.20121	VIPER
CPT001846	Basal-I	P22455	FGFR4	kin	2.86369	VIPER
CPT001846	Basal-I	Q8WTQ7	GRK7	kin	-2.78679	VIPER
CPT001846	Basal-I	P49840	GSK3A	kin	-2.86093	VIPER
CPT001846	Basal-I	Q8TF76	HASPIN	kin	-2.47514	VIPER
CPT001846	Basal-I	Q86Z02	HIPK1	kin	-1.13261	VIPER
CPT001846	Basal-I	Q8NE63	HIPK4	kin	2.03794	VIPER
CPT001846	Basal-I	P57058	HUNK	kin	2.96938	VIPER
CPT001846	Basal-I	P51617	IRAK1	kin	7.08788	VIPER
CPT001846	Basal-I	P10721	KIT	kin	2.68633	VIPER
CPT001846	Basal-I	Q8IVT5	KSR1	kin	2.46597	VIPER
CPT001846	Basal-I	O95835	LATS1	kin	-2.40541	VIPER
CPT001846	Basal-I	P29376	LTK	kin	2.46117	VIPER
CPT001846	Basal-I	P46734	MAP2K3	kin	2.44214	VIPER
CPT001846	Basal-I	Q99558	MAP3K14	kin	2.20296	VIPER
CPT001846	Basal-I	Q8IW41	MAPKAPK5	kin	2.08418	VIPER
CPT001846	Basal-I	Q9P0L2	MARK1	kin	2.15975	VIPER
CPT001846	Basal-I	Q7KZI7	MARK2	kin	3.108	VIPER
CPT001846	Basal-I	Q6P0Q8	MAST2	kin	-7.75637	VIPER
CPT001846	Basal-I	Q96GX5	MASTL	kin	3.21825	VIPER
CPT001846	Basal-I	O15146	MUSK	kin	2.39097	VIPER
CPT001846	Basal-I	Q8WXR4	MYO3B	kin	2.10998	VIPER
CPT001846	Basal-I	Q96PY6	NEK1	kin	3.77152	VIPER
CPT001846	Basal-I	P51955	NEK2	kin	3.79219	VIPER
CPT001846	Basal-I	P51957	NEK4	kin	6.84526	VIPER
CPT001846	Basal-I	Q6P3R8	NEK5	kin	4.02666	VIPER
CPT001846	Basal-I	Q8TDX7	NEK7	kin	6.66227	VIPER
CPT001846	Basal-I	Q8TD19	NEK9	kin	4.86467	VIPER
CPT001846	Basal-I	P04629	NTRK1	kin	2.13963	VIPER
CPT001846	Basal-I	Q96KB5	PBK	kin	2.22515	VIPER
CPT001846	Basal-I	Q8NEB9	PIK3C3	kin	-3.38974	VIPER
CPT001846	Basal-I	P11309	PIM1	kin	-5.633	VIPER
CPT001846	Basal-I	Q9P1W9	PIM2	kin	-2.74398	VIPER
CPT001846	Basal-I	Q86V86	PIM3	kin	-5.61149	VIPER
CPT001846	Basal-I	Q9BXM7	PINK1	kin	2.31133	VIPER
CPT001846	Basal-I	Q6P5Z2	PKN3	kin	2.13951	VIPER
CPT001846	Basal-I	P53350	PLK1	kin	5.03564	VIPER
CPT001846	Basal-I	Q9NYY3	PLK2	kin	2.03765	VIPER
CPT001846	Basal-I	Q9H4B4	PLK3	kin	2.77488	VIPER
CPT001846	Basal-I	O00444	PLK4	kin	7.44672	VIPER
CPT001846	Basal-I	P51817	PRKX	kin	-4.10418	VIPER
CPT001846	Basal-I	P04049	RAF1	kin	4.30194	VIPER
CPT001846	Basal-I	Q13546	RIPK1	kin	2.62938	VIPER
CPT001846	Basal-I	O43353	RIPK2	kin	9.51785	VIPER
CPT001846	Basal-I	Q9Y572	RIPK3	kin	5.75685	VIPER
CPT001846	Basal-I	P51812	RPS6KA3	kin	-3.40417	VIPER
CPT001846	Basal-I	Q96Q15	SMG1	kin	9.10772	VIPER
CPT001846	Basal-I	Q96SB4	SRPK1	kin	-14.1716	VIPER
CPT001846	Basal-I	P78362	SRPK2	kin	-12.5897	VIPER
CPT001846	Basal-I	Q9UPE1	SRPK3	kin	-11.1071	VIPER
CPT001846	Basal-I	Q9UHD2	TBK1	kin	13.799	VIPER
CPT001846	Basal-I	Q02763	TEK	kin	2.03118	VIPER
CPT001846	Basal-I	Q13470	TNK1	kin	2.33096	VIPER
CPT001846	Basal-I	Q5TCY1	TTBK1	kin	9.20935	VIPER
CPT001846	Basal-I	Q6IQ55	TTBK2	kin	2.88281	VIPER
CPT001846	Basal-I	O75385	ULK1	kin	6.76871	VIPER
CPT001846	Basal-I	Q8IYT8	ULK2	kin	3.63109	VIPER
CPT001846	Basal-I	Q6PHR2	ULK3	kin	2.61963	VIPER
CPT001846	Basal-I	Q9BYP7	WNK3	kin	3.34011	VIPER
CPT001846	Basal-I	P28482	MAPK1	kin	3.20055	PhosphoScore
CPT001846	Basal-I	P17252	PRKCA	kin	2.49863	PhosphoScore
CPT001846	Basal-I	P18433	PTPRA	phos	2.22219	PhosphoScore
CPT001846	Basal-I	Q96J92	WNK4	kin	-4.20596	PhosphoScore
CPT001846	Basal-I	Q8N264	ARHGAP24	other	2.09008	PhosphoScore
CPT001846	Basal-I	Q9H8V3	ECT2	other	-2.25829	PhosphoScore
CPT001846	Basal-I	O00168	FXYD1	other	-2.40574	PhosphoScore
CPT001846	Basal-I	P33991	MCM4	other	3.79722	PhosphoScore
CPT001846	Basal-I	O15553	MEFV	other	-2.1418	PhosphoScore
CPT001846	Basal-I	Q9H8S9	MOB1A	other	-2.00532	PhosphoScore
CPT001846	Basal-I	Q13522	PPP1R1A	other	-2.33868	PhosphoScore
CPT001846	Basal-I	Q15172	PPP2R5A	other	2.40824	PhosphoScore
CPT001846	Basal-I	P49768	PSEN1	other	-2.02111	PhosphoScore
CPT001846	Basal-I	P47736	RAP1GAP	other	-2.52133	PhosphoScore
CPT001846	Basal-I	P55327	TPD52	other	-1.99025	PhosphoScore
X01BR001	Basal-I	P10275	AR	tf	-0.016001	VIPER+PhosphoScore
X01BR001	Basal-I	P18850	ATF6	tf	4.47662	VIPER
X01BR001	Basal-I	Q99626	CDX2	tf	-1.97681	VIPER
X01BR001	Basal-I	P49711	CTCF	tf	2.0057	VIPER
X01BR001	Basal-I	Q01094	E2F1	tf	2.01714	VIPER
X01BR001	Basal-I	Q16254	E2F4	tf	9.10131	VIPER
X01BR001	Basal-I	P19419	ELK1	tf	2.80881	VIPER
X01BR001	Basal-I	P03372	ESR1	tf	-0.886409	VIPER+PhosphoScore
X01BR001	Basal-I	Q92731	ESR2	tf	2.18798	VIPER
X01BR001	Basal-I	P98177	FOXO4	tf	2.14737	VIPER
X01BR001	Basal-I	P15976	GATA1	tf	-1.98417	VIPER
X01BR001	Basal-I	Q14526	HIC1	tf	-2.47199	VIPER
X01BR001	Basal-I	SIGNOR-C418	HIF_1_COMPLEX	tf	2.8478	VIPER
X01BR001	Basal-I	Q16665	HIF1A	tf	5.61797	VIPER
X01BR001	Basal-I	P20823	HNF1A	tf	-4.14326	VIPER
X01BR001	Basal-I	P05412	JUN	tf	2.30981	VIPER
X01BR001	Basal-I	P01106	MYC	tf	12.1764	VIPER
X01BR001	Basal-I	P04198	MYCN	tf	3.1947	VIPER
X01BR001	Basal-I	Q13469	NFATC2	tf	-2.34711	VIPER
X01BR001	Basal-I	Q16236	NFE2L2	tf	4.95053	VIPER
X01BR001	Basal-I	SIGNOR-C13	NFKB_P65_P50	tf	2.97601	VIPER
X01BR001	Basal-I	P23511	NFYA	tf	2.14248	VIPER
X01BR001	Basal-I	Q04206	RELA	tf	2.51851	VIPER
X01BR001	Basal-I	SIGNOR-C104	RFX_COMPLEX	tf	3.65565	VIPER
X01BR001	Basal-I	P48382	RFX5	tf	3.61364	VIPER
X01BR001	Basal-I	Q13761	RUNX3	tf	-2.13651	VIPER
X01BR001	Basal-I	P56693	SOX10	tf	-2.25385	VIPER
X01BR001	Basal-I	SIGNOR-C451	SOX17_POU5F1	tf	-2.47933	VIPER
X01BR001	Basal-I	SIGNOR-C73	SOX2_POU5F1	tf	-3.81319	VIPER
X01BR001	Basal-I	P08047	SP1	tf	2.52661	VIPER
X01BR001	Basal-I	P36956	SREBF1	tf	2.39333	VIPER
X01BR001	Basal-I	Q12772	SREBF2	tf	2.71553	VIPER
X01BR001	Basal-I	P05549	TFAP2A	tf	1.9676	VIPER
X01BR001	Basal-I	P19532	TFE3	tf	4.26481	VIPER
X01BR001	Basal-I	P19484	TFEB	tf	4.43693	VIPER
X01BR001	Basal-I	P04637	TP53	tf	2.72419	VIPER
X01BR001	Basal-I	P11473	VDR	tf	2.38718	VIPER
X01BR001	Basal-I	P46937	YAP1	tf	2.03532	VIPER
X01BR001	Basal-I	Q00613	HSF1	tf	-2.66457	PhosphoScore
X01BR001	Basal-I	O95644	NFATC1	tf	-2.09004	PhosphoScore
X01BR001	Basal-I	P06748	NPM1	tf	2.18729	PhosphoScore
X01BR001	Basal-I	P00519	ABL1	kin	2.87619	VIPER
X01BR001	Basal-I	P27037	ACVR2A	kin	-4.06557	VIPER
X01BR001	Basal-I	Q13705	ACVR2B	kin	-2.92134	VIPER
X01BR001	Basal-I	O14874	BCKDK	kin	4.03145	VIPER
X01BR001	Basal-I	P51451	BLK	kin	2.62601	VIPER
X01BR001	Basal-I	P36894	BMPR1A	kin	-6.24008	VIPER
X01BR001	Basal-I	O00238	BMPR1B	kin	-6.68729	VIPER
X01BR001	Basal-I	P51813	BMX	kin	2.01235	VIPER
X01BR001	Basal-I	P15056	BRAF	kin	1.99933	VIPER
X01BR001	Basal-I	Q13557	CAMK2D	kin	5.30048	VIPER+PhosphoScore
X01BR001	Basal-I	Q8N5S9	CAMKK1	kin	9.20965	VIPER
X01BR001	Basal-I	Q96RR4	CAMKK2	kin	7.34411	VIPER
X01BR001	Basal-I	O00311	CDC7	kin	-3.46618	VIPER
X01BR001	Basal-I	P06493	CDK1	kin	-3.36672	VIPER
X01BR001	Basal-I	Q15131	CDK10	kin	-6.65402	VIPER
X01BR001	Basal-I	Q00526	CDK3	kin	-4.51826	VIPER
X01BR001	Basal-I	P11802	CDK4	kin	-2.24243	VIPER
X01BR001	Basal-I	Q00535	CDK5	kin	-2.82607	VIPER
X01BR001	Basal-I	Q15078	CDK5R1	kin	-1.99795	VIPER
X01BR001	Basal-I	Q00534	CDK6	kin	-2.92791	VIPER
X01BR001	Basal-I	Q00532	CDKL1	kin	-2.56949	VIPER
X01BR001	Basal-I	P49759	CLK1	kin	-9.03714	VIPER
X01BR001	Basal-I	P49760	CLK2	kin	-12.0856	VIPER
X01BR001	Basal-I	P49761	CLK3	kin	-12.2985	VIPER
X01BR001	Basal-I	Q9HAZ1	CLK4	kin	-9.91168	VIPER
X01BR001	Basal-I	P07333	CSF1R	kin	2.72718	VIPER
X01BR001	Basal-I	P41240	CSK	kin	2.19997	VIPER
X01BR001	Basal-I	P68400	CSNK2A1	kin	-4.48008	VIPER
X01BR001	Basal-I	SIGNOR-C83	CYCLINA2_CDK2	kin	-2.16988	VIPER
X01BR001	Basal-I	SIGNOR-C18	CYCLIND_CDK4	kin	-3.19026	VIPER
X01BR001	Basal-I	SIGNOR-C16	CYCLINE_CDK2	kin	-2.09761	VIPER
X01BR001	Basal-I	Q16832	DDR2	kin	2.61289	VIPER
X01BR001	Basal-I	Q9Y463	DYRK1B	kin	-2.89968	VIPER
X01BR001	Basal-I	O43781	DYRK3	kin	-3.36438	VIPER
X01BR001	Basal-I	P00533	EGFR	kin	3.11474	VIPER
X01BR001	Basal-I	P29320	EPHA3	kin	2.13006	VIPER
X01BR001	Basal-I	P04626	ERBB2	kin	2.02932	VIPER
X01BR001	Basal-I	P16591	FER	kin	2.18206	VIPER
X01BR001	Basal-I	P21802	FGFR2	kin	2.24471	VIPER
X01BR001	Basal-I	P22455	FGFR4	kin	2.61934	VIPER
X01BR001	Basal-I	P42685	FRK	kin	2.09069	VIPER
X01BR001	Basal-I	P25098	GRK2	kin	-3.23798	VIPER
X01BR001	Basal-I	P35626	GRK3	kin	-2.8909	VIPER
X01BR001	Basal-I	Q8WTQ7	GRK7	kin	-6.40426	VIPER
X01BR001	Basal-I	P49840	GSK3A	kin	-4.22321	VIPER
X01BR001	Basal-I	P08631	HCK	kin	2.66714	VIPER
X01BR001	Basal-I	Q86Z02	HIPK1	kin	-3.26211	VIPER
X01BR001	Basal-I	Q9H2X6	HIPK2	kin	-3.11972	VIPER
X01BR001	Basal-I	P08069	IGF1R	kin	2.27736	VIPER
X01BR001	Basal-I	P14616	INSRR	kin	2.78668	VIPER
X01BR001	Basal-I	P51617	IRAK1	kin	7.41323	VIPER
X01BR001	Basal-I	Q9NWZ3	IRAK4	kin	2.19878	VIPER
X01BR001	Basal-I	P23458	JAK1	kin	2.23325	VIPER
X01BR001	Basal-I	O60674	JAK2	kin	2.38548	VIPER
X01BR001	Basal-I	P52333	JAK3	kin	2.70675	VIPER
X01BR001	Basal-I	P10721	KIT	kin	2.2563	VIPER
X01BR001	Basal-I	O95835	LATS1	kin	-3.38604	VIPER
X01BR001	Basal-I	P06239	LCK	kin	2.6858	VIPER
X01BR001	Basal-I	P29376	LTK	kin	2.18911	VIPER
X01BR001	Basal-I	P07948	LYN	kin	2.8529	VIPER
X01BR001	Basal-I	P46734	MAP2K3	kin	3.12618	VIPER
X01BR001	Basal-I	Q99558	MAP3K14	kin	2.62878	VIPER
X01BR001	Basal-I	Q16659	MAPK6	kin	2.16437	VIPER
X01BR001	Basal-I	Q8IW41	MAPKAPK5	kin	2.39618	VIPER
X01BR001	Basal-I	Q6P0Q8	MAST2	kin	-8.05065	VIPER
X01BR001	Basal-I	Q96GX5	MASTL	kin	2.48409	VIPER
X01BR001	Basal-I	P42679	MATK	kin	2.73963	VIPER
X01BR001	Basal-I	P08581	MET	kin	3.47083	VIPER
X01BR001	Basal-I	Q9UQ07	MOK	kin	-3.64212	VIPER
X01BR001	Basal-I	P00540	MOS	kin	-7.14364	VIPER
X01BR001	Basal-I	Q04912	MST1R	kin	2.39819	VIPER
X01BR001	Basal-I	SIGNOR-C3	MTORC1	kin	-2.66484	VIPER
X01BR001	Basal-I	Q96PY6	NEK1	kin	7.31366	VIPER
X01BR001	Basal-I	Q8NG66	NEK11	kin	2.56912	VIPER
X01BR001	Basal-I	P51955	NEK2	kin	7.78739	VIPER
X01BR001	Basal-I	P51956	NEK3	kin	3.71782	VIPER
X01BR001	Basal-I	P51957	NEK4	kin	9.70381	VIPER
X01BR001	Basal-I	Q6P3R8	NEK5	kin	6.03415	VIPER
X01BR001	Basal-I	Q8TDX7	NEK7	kin	7.25575	VIPER
X01BR001	Basal-I	Q8TD19	NEK9	kin	9.12092	VIPER
X01BR001	Basal-I	P04629	NTRK1	kin	2.56505	VIPER
X01BR001	Basal-I	Q16288	NTRK3	kin	2.62787	VIPER
X01BR001	Basal-I	Q96RG2	PASK	kin	-2.12107	VIPER
X01BR001	Basal-I	Q15120	PDK3	kin	1.98534	VIPER
X01BR001	Basal-I	Q8NEB9	PIK3C3	kin	-2.87596	VIPER
X01BR001	Basal-I	P11309	PIM1	kin	-2.33208	VIPER
X01BR001	Basal-I	Q86V86	PIM3	kin	-2.71991	VIPER
X01BR001	Basal-I	O00444	PLK4	kin	3.29621	VIPER
X01BR001	Basal-I	P78527	PRKDC	kin	2.59432	VIPER
X01BR001	Basal-I	P51817	PRKX	kin	-5.25526	VIPER
X01BR001	Basal-I	Q05397	PTK2	kin	2.47926	VIPER
X01BR001	Basal-I	P04049	RAF1	kin	2.38809	VIPER
X01BR001	Basal-I	Q13546	RIPK1	kin	2.07491	VIPER
X01BR001	Basal-I	O43353	RIPK2	kin	7.99187	VIPER
X01BR001	Basal-I	Q9Y572	RIPK3	kin	4.02614	VIPER
X01BR001	Basal-I	Q96Q15	SMG1	kin	11.6195	VIPER
X01BR001	Basal-I	P12931	SRC	kin	2.58939	VIPER
X01BR001	Basal-I	Q96SB4	SRPK1	kin	-8.16781	VIPER
X01BR001	Basal-I	P78362	SRPK2	kin	-5.91483	VIPER
X01BR001	Basal-I	Q9UPE1	SRPK3	kin	-2.96174	VIPER
X01BR001	Basal-I	Q13188	STK3	kin	0.182305	VIPER+PhosphoScore
X01BR001	Basal-I	Q9BYT3	STK33	kin	2.39348	VIPER
X01BR001	Basal-I	Q13043	STK4	kin	2.69948	VIPER
X01BR001	Basal-I	Q9UHD2	TBK1	kin	9.65023	VIPER
X01BR001	Basal-I	P42680	TEC	kin	2.15281	VIPER
X01BR001	Basal-I	Q02763	TEK	kin	2.14491	VIPER
X01BR001	Basal-I	P36897	TGFBR1	kin	-5.21469	VIPER
X01BR001	Basal-I	Q86UE8	TLK2	kin	2.15015	VIPER
X01BR001	Basal-I	Q13470	TNK1	kin	2.25077	VIPER
X01BR001	Basal-I	Q5TCY1	TTBK1	kin	9.40145	VIPER
X01BR001	Basal-I	Q6IQ55	TTBK2	kin	4.52342	VIPER
X01BR001	Basal-I	P42681	TXK	kin	2.48569	VIPER
X01BR001	Basal-I	P29597	TYK2	kin	2.2677	VIPER
X01BR001	Basal-I	Q06418	TYRO3	kin	2.53919	VIPER
X01BR001	Basal-I	O75385	ULK1	kin	8.46323	VIPER
X01BR001	Basal-I	Q8IYT8	ULK2	kin	6.03725	VIPER
X01BR001	Basal-I	Q99986	VRK1	kin	2.22725	VIPER
X01BR001	Basal-I	Q9H4A3	WNK1	kin	1.97161	VIPER
X01BR001	Basal-I	Q9BYP7	WNK3	kin	3.23593	VIPER
X01BR001	Basal-I	Q96J92	WNK4	kin	-0.0162181	VIPER+PhosphoScore
X01BR001	Basal-I	P07947	YES1	kin	3.01366	VIPER
X01BR001	Basal-I	O00418	EEF2K	kin	2.65341	PhosphoScore
X01BR001	Basal-I	P28482	MAPK1	kin	2.67169	PhosphoScore
X01BR001	Basal-I	P49137	MAPKAPK2	kin	2.77401	PhosphoScore
X01BR001	Basal-I	P29350	PTPN6	phos	2.35108	PhosphoScore
X01BR001	Basal-I	O75116	ROCK2	kin	-2.19035	PhosphoScore
X01BR001	Basal-I	P21399	ACO1	other	2.03905	PhosphoScore
X01BR001	Basal-I	Q02952	AKAP12	other	-2.46393	PhosphoScore
X01BR001	Basal-I	Q96CW1	AP2M1	other	2.29673	PhosphoScore
X01BR001	Basal-I	Q92974	ARHGEF2	other	2.04236	PhosphoScore
X01BR001	Basal-I	Q9Y271	CYSLTR1	other	2.38588	PhosphoScore
X01BR001	Basal-I	Q13541	EIF4EBP1	other	-2.21568	PhosphoScore
X01BR001	Basal-I	P13807	GYS1	other	2.57741	PhosphoScore
X01BR001	Basal-I	P13796	LCP1	other	2.63825	PhosphoScore
X01BR001	Basal-I	Q9H8S9	MOB1A	other	2.72541	PhosphoScore
X01BR001	Basal-I	P56181	NDUFV3	other	-2.43248	PhosphoScore
X01BR001	Basal-I	P27986	PIK3R1	other	2.12051	PhosphoScore
X01BR001	Basal-I	Q13835	PKP1	other	2.17991	PhosphoScore
X01BR001	Basal-I	P47712	PLA2G4A	other	2.11842	PhosphoScore
X01BR001	Basal-I	Q14738	PPP2R5D	other	2.04847	PhosphoScore
X01BR001	Basal-I	P49768	PSEN1	other	-3.25434	PhosphoScore
X01BR001	Basal-I	Q9BST9	RTKN	other	3.02737	PhosphoScore
X01BR001	Basal-I	Q92504	SLC39A7	other	-2.22073	PhosphoScore
X01BR001	Basal-I	Q8N370	SLC43A2	other	1.96743	PhosphoScore
X01BR001	Basal-I	Q13586	STIM1	other	2.01909	PhosphoScore
X01BR001	Basal-I	P55327	TPD52	other	2.51359	PhosphoScore
X01BR001	Basal-I	P49815	TSC2	other	1.9897	PhosphoScore
X01BR001	Basal-I	P08670	VIM	other	2.3915	PhosphoScore
X01BR008	Basal-I	P10275	AR	tf	1.41308	VIPER+PhosphoScore
X01BR008	Basal-I	P18850	ATF6	tf	3.98887	VIPER
X01BR008	Basal-I	Q99626	CDX2	tf	-4.21832	VIPER
X01BR008	Basal-I	O00716	E2F3	tf	2.30968	VIPER
X01BR008	Basal-I	Q16254	E2F4	tf	9.51416	VIPER
X01BR008	Basal-I	Q92731	ESR2	tf	2.75817	VIPER
X01BR008	Basal-I	P14921	ETS1	tf	0.212633	VIPER+PhosphoScore
X01BR008	Basal-I	P15036	ETS2	tf	2.0171	VIPER
X01BR008	Basal-I	Q08050	FOXM1	tf	2.65329	VIPER
X01BR008	Basal-I	P10070	GLI2	tf	-2.28583	VIPER
X01BR008	Basal-I	SIGNOR-C418	HIF_1_COMPLEX	tf	2.3219	VIPER
X01BR008	Basal-I	P20823	HNF1A	tf	-5.4877	VIPER
X01BR008	Basal-I	P41235	HNF4A	tf	-2.76384	VIPER
X01BR008	Basal-I	P10914	IRF1	tf	2.4143	VIPER
X01BR008	Basal-I	P01106	MYC	tf	13.051	VIPER
X01BR008	Basal-I	P04198	MYCN	tf	3.23068	VIPER
X01BR008	Basal-I	Q16236	NFE2L2	tf	4.15515	VIPER
X01BR008	Basal-I	P19838	NFKB1	tf	3.49108	VIPER
X01BR008	Basal-I	P23511	NFYA	tf	2.09683	VIPER
X01BR008	Basal-I	P24468	NR2F2	tf	-2.05551	VIPER
X01BR008	Basal-I	Q13285	NR5A1	tf	-2.90408	VIPER
X01BR008	Basal-I	P26367	PAX6	tf	-2.07728	VIPER
X01BR008	Basal-I	Q07869	PPARA	tf	-2.55506	VIPER
X01BR008	Basal-I	Q04206	RELA	tf	3.28596	VIPER
X01BR008	Basal-I	SIGNOR-C104	RFX_COMPLEX	tf	7.20735	VIPER
X01BR008	Basal-I	P48382	RFX5	tf	6.91546	VIPER
X01BR008	Basal-I	Q13761	RUNX3	tf	-2.56602	VIPER
X01BR008	Basal-I	SIGNOR-C73	SOX2_POU5F1	tf	-2.67989	VIPER
X01BR008	Basal-I	P17947	SPI1	tf	2.01996	VIPER
X01BR008	Basal-I	P42224	STAT1	tf	5.29952	VIPER
X01BR008	Basal-I	P40763	STAT3	tf	2.00521	VIPER
X01BR008	Basal-I	P19532	TFE3	tf	3.92172	VIPER
X01BR008	Basal-I	P19484	TFEB	tf	4.2238	VIPER
X01BR008	Basal-I	P04637	TP53	tf	2.61699	VIPER
X01BR008	Basal-I	P22415	USF1	tf	2.34388	VIPER
X01BR008	Basal-I	P46937	YAP1	tf	2.05233	VIPER
X01BR008	Basal-I	P03372	ESR1	tf	-3.64898	PhosphoScore
X01BR008	Basal-I	P42229	STAT5A	tf	2.34526	PhosphoScore
X01BR008	Basal-I	Q2M2I8	AAK1	kin	2.36148	VIPER
X01BR008	Basal-I	Q8TDC3	BRSK1	kin	-4.61262	VIPER
X01BR008	Basal-I	Q8IWQ3	BRSK2	kin	-6.74032	VIPER
X01BR008	Basal-I	Q13554	CAMK2B	kin	-1.8186	VIPER
X01BR008	Basal-I	P06493	CDK1	kin	8.72027	VIPER
X01BR008	Basal-I	Q15131	CDK10	kin	12.7415	VIPER
X01BR008	Basal-I	Q9NYV4	CDK12	kin	4.73623	VIPER
X01BR008	Basal-I	Q14004	CDK13	kin	4.69525	VIPER
X01BR008	Basal-I	O94921	CDK14	kin	4.16214	VIPER
X01BR008	Basal-I	Q00536	CDK16	kin	6.81173	VIPER
X01BR008	Basal-I	Q00537	CDK17	kin	5.26216	VIPER
X01BR008	Basal-I	Q07002	CDK18	kin	4.11571	VIPER
X01BR008	Basal-I	Q9BWU1	CDK19	kin	3.45696	VIPER
X01BR008	Basal-I	P24941	CDK2	kin	11.9792	VIPER
X01BR008	Basal-I	Q00526	CDK3	kin	8.11516	VIPER
X01BR008	Basal-I	P11802	CDK4	kin	8.15925	VIPER
X01BR008	Basal-I	Q00535	CDK5	kin	11.733	VIPER
X01BR008	Basal-I	SIGNOR-C144	CDK5_CDK5R1	kin	2.82866	VIPER
X01BR008	Basal-I	Q00534	CDK6	kin	8.86242	VIPER
X01BR008	Basal-I	P50613	CDK7	kin	7.75503	VIPER
X01BR008	Basal-I	P49336	CDK8	kin	4.47608	VIPER
X01BR008	Basal-I	P50750	CDK9	kin	8.8282	VIPER
X01BR008	Basal-I	O96017	CHEK2	kin	-1.97231	VIPER
X01BR008	Basal-I	P49759	CLK1	kin	8.43037	VIPER
X01BR008	Basal-I	P49760	CLK2	kin	11.2218	VIPER
X01BR008	Basal-I	P49761	CLK3	kin	11.6936	VIPER
X01BR008	Basal-I	Q9HAZ1	CLK4	kin	7.41512	VIPER
X01BR008	Basal-I	Q9Y463	DYRK1B	kin	3.74979	VIPER
X01BR008	Basal-I	Q92630	DYRK2	kin	2.9689	VIPER
X01BR008	Basal-I	O43781	DYRK3	kin	3.70672	VIPER
X01BR008	Basal-I	Q9NR20	DYRK4	kin	5.7599	VIPER
X01BR008	Basal-I	O00418	EEF2K	kin	2.05058	VIPER
X01BR008	Basal-I	P49840	GSK3A	kin	2.81416	VIPER
X01BR008	Basal-I	P49841	GSK3B	kin	3.38271	VIPER
X01BR008	Basal-I	Q86Z02	HIPK1	kin	2.76912	VIPER
X01BR008	Basal-I	Q9H2X6	HIPK2	kin	4.34999	VIPER
X01BR008	Basal-I	Q9H422	HIPK3	kin	2.60008	VIPER
X01BR008	Basal-I	P57058	HUNK	kin	-6.54585	VIPER
X01BR008	Basal-I	P51617	IRAK1	kin	-3.29609	VIPER
X01BR008	Basal-I	Q16539	MAPK14	kin	3.02001	VIPER
X01BR008	Basal-I	Q9P0L2	MARK1	kin	-9.71692	VIPER
X01BR008	Basal-I	Q7KZI7	MARK2	kin	-10.2267	VIPER
X01BR008	Basal-I	P27448	MARK3	kin	-9.64035	VIPER
X01BR008	Basal-I	Q96L34	MARK4	kin	-11.207	VIPER
X01BR008	Basal-I	Q6P0Q8	MAST2	kin	-7.7163	VIPER
X01BR008	Basal-I	Q96GX5	MASTL	kin	-2.36153	VIPER
X01BR008	Basal-I	Q14680	MELK	kin	-2.93109	VIPER
X01BR008	Basal-I	Q9UQ07	MOK	kin	3.86717	VIPER
X01BR008	Basal-I	P42345	MTOR	kin	2.36321	VIPER
X01BR008	Basal-I	Q9UBE8	NLK	kin	6.81905	VIPER
X01BR008	Basal-I	Q9H093	NUAK2	kin	3.89817	VIPER
X01BR008	Basal-I	Q8NEB9	PIK3C3	kin	2.30857	VIPER
X01BR008	Basal-I	Q9BXM7	PINK1	kin	7.64822	VIPER
X01BR008	Basal-I	O00444	PLK4	kin	-2.4494	VIPER
X01BR008	Basal-I	P54646	PRKAA2	kin	-1.63299	VIPER
X01BR008	Basal-I	P54619	PRKAG1	kin	-2.47737	VIPER
X01BR008	Basal-I	Q9UGJ0	PRKAG2	kin	-2.36367	VIPER
X01BR008	Basal-I	Q9UGI9	PRKAG3	kin	-2.58625	VIPER
X01BR008	Basal-I	P04049	RAF1	kin	-2.50966	VIPER
X01BR008	Basal-I	Q13546	RIPK1	kin	-3.43896	VIPER
X01BR008	Basal-I	O43353	RIPK2	kin	-3.86923	VIPER
X01BR008	Basal-I	Q9Y572	RIPK3	kin	-2.65919	VIPER
X01BR008	Basal-I	Q9NRH2	SNRK	kin	-2.96949	VIPER
X01BR008	Basal-I	Q96SB4	SRPK1	kin	5.29927	VIPER
X01BR008	Basal-I	Q9UHD2	TBK1	kin	-6.39348	VIPER
X01BR008	Basal-I	Q96PF2	TSSK2	kin	-5.79446	VIPER
X01BR008	Basal-I	Q5TCY1	TTBK1	kin	-6.09404	VIPER
X01BR008	Basal-I	Q6IQ55	TTBK2	kin	-3.45771	VIPER
X01BR008	Basal-I	Q8TAS1	UHMK1	kin	-3.0819	VIPER
X01BR008	Basal-I	Q9BYP7	WNK3	kin	-4.00008	VIPER
X01BR008	Basal-I	P43403	ZAP70	kin	-1.96083	VIPER
X01BR008	Basal-I	Q9UIG0	BAZ1B	kin	2.45121	PhosphoScore
X01BR008	Basal-I	P06241	FYN	kin	3.02306	PhosphoScore
X01BR008	Basal-I	Q92918	MAP4K1	kin	2.46562	PhosphoScore
X01BR008	Basal-I	O95544	NADK	kin	2.12615	PhosphoScore
X01BR008	Basal-I	P05771	PRKCB	kin	2.28079	PhosphoScore
X01BR008	Basal-I	Q9H2G2	SLK	kin	2.4343	PhosphoScore
X01BR008	Basal-I	Q9H4A3	WNK1	kin	-2.29103	PhosphoScore
X01BR008	Basal-I	Q9Y4P1	ATG4B	other	-2.09839	PhosphoScore
X01BR008	Basal-I	Q9H4E7	DEF6	other	2.44878	PhosphoScore
X01BR008	Basal-I	Q9UBM7	DHCR7	other	-2.30423	PhosphoScore
X01BR008	Basal-I	Q9H8V3	ECT2	other	-2.0177	PhosphoScore
X01BR008	Basal-I	O43768	ENSA	other	2.58234	PhosphoScore
X01BR008	Basal-I	P13807	GYS1	other	2.04303	PhosphoScore
X01BR008	Basal-I	P61978	HNRNPK	other	2.65947	PhosphoScore
X01BR008	Basal-I	Q9Y4H2	IRS2	other	-2.63778	PhosphoScore
X01BR008	Basal-I	P13612	ITGA4	other	2.19115	PhosphoScore
X01BR008	Basal-I	Q13257	MAD2L1	other	2.13692	PhosphoScore
X01BR008	Basal-I	O15553	MEFV	other	-2.32114	PhosphoScore
X01BR008	Basal-I	P19105	MYL12A	other	-2.56308	PhosphoScore
X01BR008	Basal-I	P08567	PLEK	other	2.30908	PhosphoScore
X01BR008	Basal-I	Q13522	PPP1R1A	other	-2.78583	PhosphoScore
X01BR008	Basal-I	O43663	PRC1	other	-3.40462	PhosphoScore
X01BR008	Basal-I	Q9BST9	RTKN	other	-2.35482	PhosphoScore
X01BR008	Basal-I	Q9Y365	STARD10	other	3.71041	PhosphoScore
X01BR008	Basal-I	Q16623	STX1A	other	-2.42112	PhosphoScore
X01BR008	Basal-I	Q9ULW0	TPX2	other	-2.1128	PhosphoScore
X01BR009	Basal-I	P10275	AR	tf	0.865586	VIPER+PhosphoScore
X01BR009	Basal-I	P18850	ATF6	tf	4.24909	VIPER
X01BR009	Basal-I	Q99626	CDX2	tf	-4.76581	VIPER
X01BR009	Basal-I	Q16254	E2F4	tf	7.83679	VIPER
X01BR009	Basal-I	P19419	ELK1	tf	2.20299	VIPER
X01BR009	Basal-I	Q99814	EPAS1	tf	2.05989	VIPER
X01BR009	Basal-I	P11308	ERG	tf	2.06561	VIPER
X01BR009	Basal-I	Q92731	ESR2	tf	2.52906	VIPER
X01BR009	Basal-I	P98177	FOXO4	tf	2.17532	VIPER
X01BR009	Basal-I	P15976	GATA1	tf	-2.08837	VIPER
X01BR009	Basal-I	SIGNOR-C418	HIF_1_COMPLEX	tf	3.63874	VIPER
X01BR009	Basal-I	Q16665	HIF1A	tf	5.94313	VIPER
X01BR009	Basal-I	P20823	HNF1A	tf	-5.57343	VIPER
X01BR009	Basal-I	P41235	HNF4A	tf	-2.63983	VIPER
X01BR009	Basal-I	P01106	MYC	tf	11.8799	VIPER
X01BR009	Basal-I	P04198	MYCN	tf	3.41119	VIPER
X01BR009	Basal-I	Q13469	NFATC2	tf	-2.11861	VIPER
X01BR009	Basal-I	Q16236	NFE2L2	tf	5.01056	VIPER
X01BR009	Basal-I	SIGNOR-C13	NFKB_P65_P50	tf	2.91059	VIPER
X01BR009	Basal-I	Q13285	NR5A1	tf	-1.98097	VIPER
X01BR009	Basal-I	P26367	PAX6	tf	-2.33481	VIPER
X01BR009	Basal-I	Q06710	PAX8	tf	-2.23707	VIPER
X01BR009	Basal-I	SIGNOR-C104	RFX_COMPLEX	tf	6.78034	VIPER
X01BR009	Basal-I	P48382	RFX5	tf	5.98817	VIPER
X01BR009	Basal-I	Q13950	RUNX2	tf	2.22321	VIPER
X01BR009	Basal-I	Q13761	RUNX3	tf	-2.61523	VIPER
X01BR009	Basal-I	P84022	SMAD3	tf	2.99493	VIPER
X01BR009	Basal-I	O43623	SNAI2	tf	2.13393	VIPER
X01BR009	Basal-I	SIGNOR-C73	SOX2_POU5F1	tf	-3.09947	VIPER
X01BR009	Basal-I	P08047	SP1	tf	1.97456	VIPER
X01BR009	Basal-I	P42224	STAT1	tf	2.75633	VIPER
X01BR009	Basal-I	P19532	TFE3	tf	4.23204	VIPER
X01BR009	Basal-I	P19484	TFEB	tf	3.50142	VIPER+PhosphoScore
X01BR009	Basal-I	P04637	TP53	tf	2.67086	VIPER+PhosphoScore
X01BR009	Basal-I	Q15672	TWIST1	tf	2.44193	VIPER
X01BR009	Basal-I	P11473	VDR	tf	2.62158	VIPER
X01BR009	Basal-I	P46937	YAP1	tf	2.65138	VIPER
X01BR009	Basal-I	P03372	ESR1	tf	-3.13694	PhosphoScore
X01BR009	Basal-I	Q12778	FOXO1	tf	-2.16054	PhosphoScore
X01BR009	Basal-I	Q02447	SP3	tf	-2.19853	PhosphoScore
X01BR009	Basal-I	P00519	ABL1	kin	2.15046	VIPER
X01BR009	Basal-I	Q8TDC3	BRSK1	kin	-3.33391	VIPER
X01BR009	Basal-I	Q8IWQ3	BRSK2	kin	-6.02297	VIPER
X01BR009	Basal-I	Q8IU85	CAMK1D	kin	-3.56832	VIPER
X01BR009	Basal-I	Q96NX5	CAMK1G	kin	-3.30718	VIPER
X01BR009	Basal-I	Q16566	CAMK4	kin	-5.05242	VIPER
X01BR009	Basal-I	P06493	CDK1	kin	3.48829	VIPER
X01BR009	Basal-I	Q15131	CDK10	kin	8.41683	VIPER
X01BR009	Basal-I	Q9NYV4	CDK12	kin	5.6669	VIPER
X01BR009	Basal-I	Q14004	CDK13	kin	5.45409	VIPER
X01BR009	Basal-I	O94921	CDK14	kin	6.21805	VIPER
X01BR009	Basal-I	Q00536	CDK16	kin	7.4418	VIPER
X01BR009	Basal-I	Q00537	CDK17	kin	6.06016	VIPER
X01BR009	Basal-I	Q07002	CDK18	kin	7.03449	VIPER
X01BR009	Basal-I	Q9BWU1	CDK19	kin	3.34505	VIPER
X01BR009	Basal-I	P24941	CDK2	kin	3.60331	VIPER
X01BR009	Basal-I	Q00526	CDK3	kin	4.22241	VIPER
X01BR009	Basal-I	P11802	CDK4	kin	4.41314	VIPER
X01BR009	Basal-I	Q00535	CDK5	kin	6.03894	VIPER
X01BR009	Basal-I	Q00534	CDK6	kin	4.50424	VIPER
X01BR009	Basal-I	P50613	CDK7	kin	6.87671	VIPER
X01BR009	Basal-I	P49336	CDK8	kin	2.62306	VIPER
X01BR009	Basal-I	P50750	CDK9	kin	7.63313	VIPER
X01BR009	Basal-I	P49760	CLK2	kin	3.38789	VIPER
X01BR009	Basal-I	P49761	CLK3	kin	5.55989	VIPER
X01BR009	Basal-I	SIGNOR-C18	CYCLIND_CDK4	kin	-2.54117	VIPER
X01BR009	Basal-I	O43781	DYRK3	kin	2.91663	VIPER
X01BR009	Basal-I	Q8IXL6	FAM20C	kin	3.26996	VIPER
X01BR009	Basal-I	P49841	GSK3B	kin	2.40402	VIPER
X01BR009	Basal-I	Q86Z02	HIPK1	kin	3.70559	VIPER
X01BR009	Basal-I	Q9H2X6	HIPK2	kin	1.98399	VIPER
X01BR009	Basal-I	P57058	HUNK	kin	-3.74933	VIPER
X01BR009	Basal-I	Q16539	MAPK14	kin	2.43804	VIPER
X01BR009	Basal-I	P31152	MAPK4	kin	-2.05692	VIPER
X01BR009	Basal-I	Q16644	MAPKAPK3	kin	-5.39297	VIPER
X01BR009	Basal-I	Q9P0L2	MARK1	kin	-7.05214	VIPER
X01BR009	Basal-I	Q7KZI7	MARK2	kin	-5.53069	VIPER
X01BR009	Basal-I	P27448	MARK3	kin	-6.01097	VIPER
X01BR009	Basal-I	Q96L34	MARK4	kin	-5.29393	VIPER
X01BR009	Basal-I	Q6P0Q8	MAST2	kin	-7.78934	VIPER
X01BR009	Basal-I	Q14680	MELK	kin	-5.82433	VIPER
X01BR009	Basal-I	Q9UQ07	MOK	kin	2.11285	VIPER
X01BR009	Basal-I	P42345	MTOR	kin	5.86577	VIPER
X01BR009	Basal-I	Q8NEV4	MYO3A	kin	2.04577	VIPER
X01BR009	Basal-I	Q8WXR4	MYO3B	kin	2.13968	VIPER
X01BR009	Basal-I	Q9UBE8	NLK	kin	3.99035	VIPER
X01BR009	Basal-I	O60285	NUAK1	kin	-5.50238	VIPER
X01BR009	Basal-I	Q9H093	NUAK2	kin	2.24497	VIPER
X01BR009	Basal-I	P15735	PHKG2	kin	-3.07546	VIPER
X01BR009	Basal-I	Q9BXM7	PINK1	kin	6.2145	VIPER
X01BR009	Basal-I	P54619	PRKAG1	kin	-2.00552	VIPER
X01BR009	Basal-I	Q9UGI9	PRKAG3	kin	-2.00041	VIPER
X01BR009	Basal-I	P78527	PRKDC	kin	2.00961	VIPER
X01BR009	Basal-I	P04049	RAF1	kin	-2.14662	VIPER
X01BR009	Basal-I	O43353	RIPK2	kin	-3.16113	VIPER
X01BR009	Basal-I	Q9Y572	RIPK3	kin	-2.95354	VIPER
X01BR009	Basal-I	Q9NRH2	SNRK	kin	-3.90906	VIPER
X01BR009	Basal-I	Q96SB4	SRPK1	kin	3.17975	VIPER
X01BR009	Basal-I	Q15831	STK11	kin	-2.61224	VIPER
X01BR009	Basal-I	Q9UHD2	TBK1	kin	-3.39338	VIPER+PhosphoScore
X01BR009	Basal-I	Q9UKI8	TLK1	kin	-2.03465	VIPER
X01BR009	Basal-I	Q9UKE5	TNIK	kin	2.0558	VIPER
X01BR009	Basal-I	Q96PF2	TSSK2	kin	-8.19684	VIPER
X01BR009	Basal-I	Q5TCY1	TTBK1	kin	-5.74947	VIPER
X01BR009	Basal-I	Q6IQ55	TTBK2	kin	-2.4115	VIPER
X01BR009	Basal-I	Q86Y07	VRK2	kin	2.19276	VIPER
X01BR009	Basal-I	Q9BYP7	WNK3	kin	-2.99604	VIPER
X01BR009	Basal-I	Q01813	PFKP	kin	2.20879	PhosphoScore
X01BR009	Basal-I	P29350	PTPN6	phos	-0.385542	PhosphoScore
X01BR009	Basal-I	P18433	PTPRA	phos	2.09284	PhosphoScore
X01BR009	Basal-I	Q9Y4P1	ATG4B	other	-2.55923	PhosphoScore
X01BR009	Basal-I	Q3V6T2	CCDC88A	other	2.3264	PhosphoScore
X01BR009	Basal-I	O43768	ENSA	other	3.13352	PhosphoScore
X01BR009	Basal-I	O00168	FXYD1	other	2.0974	PhosphoScore
X01BR009	Basal-I	P13807	GYS1	other	2.19397	PhosphoScore
X01BR009	Basal-I	Q9Y4H2	IRS2	other	-2.49138	PhosphoScore
X01BR009	Basal-I	Q13257	MAD2L1	other	2.19967	PhosphoScore
X01BR009	Basal-I	P33991	MCM4	other	-1.97104	PhosphoScore
X01BR009	Basal-I	Q13835	PKP1	other	2.9072	PhosphoScore
X01BR009	Basal-I	Q13522	PPP1R1A	other	-2.03661	PhosphoScore
X01BR009	Basal-I	P49768	PSEN1	other	-2.21091	PhosphoScore
X01BR009	Basal-I	Q03393	PTS	other	2.66713	PhosphoScore
X01BR009	Basal-I	P62753	RPS6	other	2.4581	PhosphoScore
X01BR009	Basal-I	Q9Y365	STARD10	other	3.50683	PhosphoScore
X01BR009	Basal-I	Q13586	STIM1	other	-1.31861	PhosphoScore
X01BR009	Basal-I	Q12933	TRAF2	other	-2.28356	PhosphoScore
X01BR009	Basal-I	P49815	TSC2	other	-2.08679	PhosphoScore
X01BR010	HER2-I	P10275	AR	tf	2.70779	VIPER+PhosphoScore
X01BR010	HER2-I	P18850	ATF6	tf	4.32003	VIPER
X01BR010	HER2-I	P49715	CEBPA	tf	2.28152	VIPER
X01BR010	HER2-I	Q16254	E2F4	tf	6.55898	VIPER
X01BR010	HER2-I	P03372	ESR1	tf	-0.872177	VIPER+PhosphoScore
X01BR010	HER2-I	Q92731	ESR2	tf	3.07744	VIPER
X01BR010	HER2-I	Q01543	FLI1	tf	-2.11016	VIPER
X01BR010	HER2-I	O43524	FOXO3	tf	2.30866	VIPER
X01BR010	HER2-I	P98177	FOXO4	tf	2.10939	VIPER
X01BR010	HER2-I	P15976	GATA1	tf	-2.76907	VIPER
X01BR010	HER2-I	P10070	GLI2	tf	-2.3641	VIPER
X01BR010	HER2-I	SIGNOR-C418	HIF_1_COMPLEX	tf	2.24431	VIPER
X01BR010	HER2-I	Q16665	HIF1A	tf	3.71331	VIPER
X01BR010	HER2-I	P20823	HNF1A	tf	-3.58598	VIPER
X01BR010	HER2-I	P01106	MYC	tf	10.5686	VIPER
X01BR010	HER2-I	P04198	MYCN	tf	2.5186	VIPER
X01BR010	HER2-I	Q13469	NFATC2	tf	-2.21743	VIPER
X01BR010	HER2-I	Q16236	NFE2L2	tf	3.99251	VIPER
X01BR010	HER2-I	Q13285	NR5A1	tf	-2.03314	VIPER
X01BR010	HER2-I	P26367	PAX6	tf	-2.78213	VIPER
X01BR010	HER2-I	SIGNOR-C104	RFX_COMPLEX	tf	4.75203	VIPER
X01BR010	HER2-I	P48382	RFX5	tf	4.00525	VIPER
X01BR010	HER2-I	P84022	SMAD3	tf	3.58839	VIPER
X01BR010	HER2-I	P56693	SOX10	tf	-1.99468	VIPER
X01BR010	HER2-I	SIGNOR-C451	SOX17_POU5F1	tf	-3.12302	VIPER
X01BR010	HER2-I	SIGNOR-C73	SOX2_POU5F1	tf	-3.47703	VIPER
X01BR010	HER2-I	Q12772	SREBF2	tf	3.37389	VIPER
X01BR010	HER2-I	P42224	STAT1	tf	2.29426	VIPER
X01BR010	HER2-I	P19532	TFE3	tf	4.18172	VIPER
X01BR010	HER2-I	P19484	TFEB	tf	5.01153	VIPER
X01BR010	HER2-I	P04637	TP53	tf	2.44143	VIPER
X01BR010	HER2-I	Q15672	TWIST1	tf	2.08704	VIPER
X01BR010	HER2-I	P11473	VDR	tf	2.96956	VIPER
X01BR010	HER2-I	P46937	YAP1	tf	2.64908	VIPER
X01BR010	HER2-I	Q00613	HSF1	tf	-2.0999	PhosphoScore
X01BR010	HER2-I	O14896	IRF6	tf	-3.46117	PhosphoScore
X01BR010	HER2-I	P06748	NPM1	tf	2.73776	PhosphoScore
X01BR010	HER2-I	Q99708	RBBP8	tf	-2.2936	PhosphoScore
X01BR010	HER2-I	Q12888	TP53BP1	tf	-2.14397	PhosphoScore
X01BR010	HER2-I	P00519	ABL1	kin	2.32987	VIPER
X01BR010	HER2-I	Q9UM73	ALK	kin	2.82922	VIPER
X01BR010	HER2-I	O14965	AURKA	kin	-3.2965	VIPER
X01BR010	HER2-I	Q96GD4	AURKB	kin	-3.93835	VIPER
X01BR010	HER2-I	P30530	AXL	kin	2.06958	VIPER
X01BR010	HER2-I	P51813	BMX	kin	2.23771	VIPER
X01BR010	HER2-I	Q8TDC3	BRSK1	kin	-2.60496	VIPER
X01BR010	HER2-I	Q8IWQ3	BRSK2	kin	-8.04205	VIPER
X01BR010	HER2-I	Q8N5S9	CAMKK1	kin	2.0579	VIPER+PhosphoScore
X01BR010	HER2-I	Q14004	CDK13	kin	4.37144	VIPER
X01BR010	HER2-I	Q00536	CDK16	kin	2.10165	VIPER
X01BR010	HER2-I	Q00537	CDK17	kin	3.17261	VIPER
X01BR010	HER2-I	Q07002	CDK18	kin	3.11579	VIPER
X01BR010	HER2-I	Q9BWU1	CDK19	kin	5.27958	VIPER
X01BR010	HER2-I	P24941	CDK2	kin	-4.63262	VIPER
X01BR010	HER2-I	Q15078	CDK5R1	kin	-3.75629	VIPER
X01BR010	HER2-I	P50613	CDK7	kin	7.17	VIPER
X01BR010	HER2-I	P49336	CDK8	kin	6.67967	VIPER
X01BR010	HER2-I	P50750	CDK9	kin	4.36512	VIPER
X01BR010	HER2-I	O14757	CHEK1	kin	-3.29127	VIPER
X01BR010	HER2-I	O96017	CHEK2	kin	-2.35496	VIPER
X01BR010	HER2-I	O15111	CHUK	kin	-2.49828	VIPER
X01BR010	HER2-I	P07333	CSF1R	kin	2.81791	VIPER
X01BR010	HER2-I	P41240	CSK	kin	2.58111	VIPER
X01BR010	HER2-I	P68400	CSNK2A1	kin	-3.86862	VIPER
X01BR010	HER2-I	Q08345	DDR1	kin	3.51705	VIPER
X01BR010	HER2-I	Q16832	DDR2	kin	2.72698	VIPER
X01BR010	HER2-I	Q9Y463	DYRK1B	kin	4.72955	VIPER
X01BR010	HER2-I	Q92630	DYRK2	kin	5.86712	VIPER
X01BR010	HER2-I	Q9NR20	DYRK4	kin	7.4401	VIPER
X01BR010	HER2-I	O00418	EEF2K	kin	-2.21659	VIPER
X01BR010	HER2-I	P00533	EGFR	kin	3.60131	VIPER
X01BR010	HER2-I	P29317	EPHA2	kin	2.91377	VIPER
X01BR010	HER2-I	P29320	EPHA3	kin	3.31744	VIPER
X01BR010	HER2-I	P54764	EPHA4	kin	3.26988	VIPER
X01BR010	HER2-I	P54756	EPHA5	kin	2.8875	VIPER
X01BR010	HER2-I	Q9UF33	EPHA6	kin	3.00571	VIPER
X01BR010	HER2-I	Q15375	EPHA7	kin	3.19812	VIPER
X01BR010	HER2-I	P54762	EPHB1	kin	2.63161	VIPER
X01BR010	HER2-I	P54753	EPHB3	kin	2.66224	VIPER
X01BR010	HER2-I	P04626	ERBB2	kin	2.11392	VIPER
X01BR010	HER2-I	P16591	FER	kin	2.15376	VIPER
X01BR010	HER2-I	P07332	FES	kin	2.63569	VIPER
X01BR010	HER2-I	P11362	FGFR1	kin	3.04496	VIPER
X01BR010	HER2-I	P22607	FGFR3	kin	3.94691	VIPER
X01BR010	HER2-I	P36888	FLT3	kin	2.40261	VIPER
X01BR010	HER2-I	P42685	FRK	kin	2.04135	VIPER
X01BR010	HER2-I	P49840	GSK3A	kin	2.31652	VIPER
X01BR010	HER2-I	P49841	GSK3B	kin	3.21924	VIPER
X01BR010	HER2-I	Q86Z02	HIPK1	kin	2.49186	VIPER
X01BR010	HER2-I	Q9H2X6	HIPK2	kin	5.24531	VIPER
X01BR010	HER2-I	Q8NE63	HIPK4	kin	3.02587	VIPER
X01BR010	HER2-I	O14920	IKBKB	kin	-2.8067	VIPER
X01BR010	HER2-I	Q14164	IKBKE	kin	-3.47347	VIPER
X01BR010	HER2-I	P14616	INSRR	kin	2.68905	VIPER
X01BR010	HER2-I	Q9NWZ3	IRAK4	kin	-2.71588	VIPER
X01BR010	HER2-I	P52333	JAK3	kin	2.11712	VIPER
X01BR010	HER2-I	P10721	KIT	kin	2.14367	VIPER
X01BR010	HER2-I	Q5S007	LRRK2	kin	-3.56745	VIPER
X01BR010	HER2-I	P29376	LTK	kin	2.60448	VIPER
X01BR010	HER2-I	P07948	LYN	kin	2.09195	VIPER
X01BR010	HER2-I	P45985	MAP2K4	kin	2.24967	VIPER
X01BR010	HER2-I	Q6ZN16	MAP3K15	kin	-2.28008	VIPER
X01BR010	HER2-I	Q9P0L2	MARK1	kin	-5.98859	VIPER
X01BR010	HER2-I	Q7KZI7	MARK2	kin	-5.58992	VIPER
X01BR010	HER2-I	P27448	MARK3	kin	-4.94614	VIPER
X01BR010	HER2-I	Q96L34	MARK4	kin	-4.17872	VIPER
X01BR010	HER2-I	Q6P0Q8	MAST2	kin	-8.16568	VIPER
X01BR010	HER2-I	Q14680	MELK	kin	-5.8583	VIPER
X01BR010	HER2-I	Q12866	MERTK	kin	2.93782	VIPER
X01BR010	HER2-I	Q04912	MST1R	kin	2.96614	VIPER
X01BR010	HER2-I	SIGNOR-C3	MTORC1	kin	-2.32652	VIPER
X01BR010	HER2-I	Q6ZWH5	NEK10	kin	2.67999	VIPER
X01BR010	HER2-I	Q8NG66	NEK11	kin	-2.81619	VIPER
X01BR010	HER2-I	P04629	NTRK1	kin	2.04749	VIPER
X01BR010	HER2-I	O60285	NUAK1	kin	-5.0304	VIPER
X01BR010	HER2-I	P16234	PDGFRA	kin	3.3148	VIPER
X01BR010	HER2-I	Q15120	PDK3	kin	2.37788	VIPER
X01BR010	HER2-I	Q16654	PDK4	kin	2.41472	VIPER
X01BR010	HER2-I	P15735	PHKG2	kin	-2.4329	VIPER
X01BR010	HER2-I	O00444	PLK4	kin	-3.89928	VIPER
X01BR010	HER2-I	Q13131	PRKAA1	kin	-2.0949	VIPER
X01BR010	HER2-I	Q9Y478	PRKAB1	kin	-2.16362	VIPER
X01BR010	HER2-I	Q05397	PTK2	kin	2.03783	VIPER
X01BR010	HER2-I	Q13546	RIPK1	kin	-2.15792	VIPER
X01BR010	HER2-I	Q9Y572	RIPK3	kin	-3.98368	VIPER
X01BR010	HER2-I	Q9H2G2	SLK	kin	-2.49119	VIPER
X01BR010	HER2-I	Q9NRH2	SNRK	kin	-4.623	VIPER
X01BR010	HER2-I	P12931	SRC	kin	2.17413	VIPER
X01BR010	HER2-I	Q9H3Y6	SRMS	kin	2.95381	VIPER
X01BR010	HER2-I	Q9UHD2	TBK1	kin	-2.76743	VIPER
X01BR010	HER2-I	P42680	TEC	kin	2.01292	VIPER
X01BR010	HER2-I	Q02763	TEK	kin	3.49746	VIPER
X01BR010	HER2-I	P37173	TGFBR2	kin	-2.52217	VIPER
X01BR010	HER2-I	Q96QT4	TRPM7	kin	2.06422	VIPER
X01BR010	HER2-I	Q96PF2	TSSK2	kin	-6.52266	VIPER
X01BR010	HER2-I	Q5TCY1	TTBK1	kin	-3.77365	VIPER
X01BR010	HER2-I	P33981	TTK	kin	-2.46281	VIPER
X01BR010	HER2-I	P29597	TYK2	kin	2.0203	VIPER
X01BR010	HER2-I	Q06418	TYRO3	kin	2.37891	VIPER
X01BR010	HER2-I	Q8TAS1	UHMK1	kin	-2.14159	VIPER
X01BR010	HER2-I	Q9H4A3	WNK1	kin	-2.46686	VIPER+PhosphoScore
X01BR010	HER2-I	Q9BYP7	WNK3	kin	-2.22784	VIPER
X01BR010	HER2-I	Q96J92	WNK4	kin	-3.90797	VIPER+PhosphoScore
X01BR010	HER2-I	P07947	YES1	kin	2.78459	VIPER
X01BR010	HER2-I	P31749	AKT1	kin	2.13744	PhosphoScore
X01BR010	HER2-I	Q8IW41	MAPKAPK5	kin	-2.22064	PhosphoScore
X01BR010	HER2-I	Q9HC98	NEK6	kin	2.79419	PhosphoScore
X01BR010	HER2-I	O95747	OXSR1	kin	-2.06592	PhosphoScore
X01BR010	HER2-I	Q6P5Z2	PKN3	kin	2.29598	PhosphoScore
X01BR010	HER2-I	P29350	PTPN6	phos	-2.14	PhosphoScore
X01BR010	HER2-I	P18433	PTPRA	phos	2.05568	PhosphoScore
X01BR010	HER2-I	P04049	RAF1	kin	2.95984	PhosphoScore
X01BR010	HER2-I	P23443	RPS6KB1	kin	-2.41822	PhosphoScore
X01BR010	HER2-I	Q8WYL5	SSH1	phos	-2.48596	PhosphoScore
X01BR010	HER2-I	P78536	ADAM17	other	-2.50115	PhosphoScore
X01BR010	HER2-I	Q92974	ARHGEF2	other	-2.65721	PhosphoScore
X01BR010	HER2-I	Q01518	CAP1	other	-2.79434	PhosphoScore
X01BR010	HER2-I	Q96FF9	CDCA5	other	2.75809	PhosphoScore
X01BR010	HER2-I	Q9HA82	CERS4	other	2.77409	PhosphoScore
X01BR010	HER2-I	Q9NQC7	CYLD	other	-2.80943	PhosphoScore
X01BR010	HER2-I	P51397	DAP	other	-2.1916	PhosphoScore
X01BR010	HER2-I	P25101	EDNRA	other	-2.2167	PhosphoScore
X01BR010	HER2-I	O43768	ENSA	other	2.95794	PhosphoScore
X01BR010	HER2-I	P33991	MCM4	other	2.52517	PhosphoScore
X01BR010	HER2-I	P08559	PDHA1	other	2.23038	PhosphoScore
X01BR010	HER2-I	Q13835	PKP1	other	-3.95182	PhosphoScore
X01BR010	HER2-I	Q13522	PPP1R1A	other	-3.31024	PhosphoScore
X01BR010	HER2-I	O43663	PRC1	other	-2.90136	PhosphoScore
X01BR010	HER2-I	P31323	PRKAR2B	other	2.77424	PhosphoScore
X01BR010	HER2-I	P62753	RPS6	other	2.91623	PhosphoScore
X01BR010	HER2-I	Q8N1F8	STK11IP	other	-2.59798	PhosphoScore
X01BR010	HER2-I	Q16623	STX1A	other	-2.31094	PhosphoScore
X01BR010	HER2-I	P55327	TPD52	other	-3.72542	PhosphoScore
X01BR010	HER2-I	Q9ULW0	TPX2	other	-2.20305	PhosphoScore
X01BR010	HER2-I	Q12933	TRAF2	other	-2.12879	PhosphoScore
X01BR015	LumA-I	P10275	AR	tf	5.59395	VIPER
X01BR015	LumA-I	P18850	ATF6	tf	4.908	VIPER
X01BR015	LumA-I	Q99626	CDX2	tf	-2.50892	VIPER
X01BR015	LumA-I	Q16254	E2F4	tf	8.36635	VIPER
X01BR015	LumA-I	P19419	ELK1	tf	2.45935	VIPER
X01BR015	LumA-I	P03372	ESR1	tf	-0.52999	VIPER+PhosphoScore
X01BR015	LumA-I	Q92731	ESR2	tf	3.09162	VIPER
X01BR015	LumA-I	P14921	ETS1	tf	2.33479	VIPER
X01BR015	LumA-I	O43524	FOXO3	tf	2.48	VIPER
X01BR015	LumA-I	P15976	GATA1	tf	-2.81254	VIPER
X01BR015	LumA-I	P10070	GLI2	tf	-2.0118	VIPER
X01BR015	LumA-I	SIGNOR-C418	HIF_1_COMPLEX	tf	2.39755	VIPER
X01BR015	LumA-I	Q16665	HIF1A	tf	5.43329	VIPER
X01BR015	LumA-I	P20823	HNF1A	tf	-5.53709	VIPER
X01BR015	LumA-I	P01106	MYC	tf	11.715	VIPER
X01BR015	LumA-I	P04198	MYCN	tf	2.97484	VIPER
X01BR015	LumA-I	SIGNOR-C93	MYOD1_SWI_SNF_COMPLEX	tf	-1.99101	VIPER
X01BR015	LumA-I	Q13469	NFATC2	tf	-2.06658	VIPER
X01BR015	LumA-I	Q16236	NFE2L2	tf	4.02813	VIPER
X01BR015	LumA-I	Q14938	NFIX	tf	-1.96768	VIPER
X01BR015	LumA-I	SIGNOR-C13	NFKB_P65_P50	tf	2.52579	VIPER
X01BR015	LumA-I	P24468	NR2F2	tf	-2.261	VIPER
X01BR015	LumA-I	Q13285	NR5A1	tf	-2.2134	VIPER
X01BR015	LumA-I	SIGNOR-C104	RFX_COMPLEX	tf	6.7862	VIPER
X01BR015	LumA-I	P48382	RFX5	tf	6.38728	VIPER
X01BR015	LumA-I	Q01826	SATB1	tf	2.10371	VIPER
X01BR015	LumA-I	Q15797	SMAD1	tf	1.98001	VIPER
X01BR015	LumA-I	P84022	SMAD3	tf	2.44997	VIPER
X01BR015	LumA-I	SIGNOR-C73	SOX2_POU5F1	tf	-2.90306	VIPER
X01BR015	LumA-I	P42224	STAT1	tf	3.72809	VIPER
X01BR015	LumA-I	P40763	STAT3	tf	2.76627	VIPER
X01BR015	LumA-I	Q92754	TFAP2C	tf	2.53885	VIPER
X01BR015	LumA-I	P19532	TFE3	tf	4.65858	VIPER
X01BR015	LumA-I	P19484	TFEB	tf	4.82466	VIPER
X01BR015	LumA-I	P04637	TP53	tf	2.44798	VIPER
X01BR015	LumA-I	P22415	USF1	tf	2.20731	VIPER
X01BR015	LumA-I	P11473	VDR	tf	2.14509	VIPER
X01BR015	LumA-I	P46937	YAP1	tf	2.04672	VIPER
X01BR015	LumA-I	O15379	HDAC3	tf	2.28252	PhosphoScore
X01BR015	LumA-I	P06400	RB1	tf	-1.97595	PhosphoScore
X01BR015	LumA-I	Q96EB6	SIRT1	tf	2.01988	PhosphoScore
X01BR015	LumA-I	Q9Y243	AKT3	kin	-3.34961	VIPER
X01BR015	LumA-I	Q13555	CAMK2G	kin	3.40951	VIPER
X01BR015	LumA-I	Q16566	CAMK4	kin	-3.36169	VIPER
X01BR015	LumA-I	Q8N5S9	CAMKK1	kin	4.65777	VIPER
X01BR015	LumA-I	Q96RR4	CAMKK2	kin	3.04439	VIPER
X01BR015	LumA-I	Q9NYV4	CDK12	kin	3.26427	VIPER
X01BR015	LumA-I	Q14004	CDK13	kin	4.30179	VIPER
X01BR015	LumA-I	O94921	CDK14	kin	1.97757	VIPER
X01BR015	LumA-I	Q00536	CDK16	kin	2.17356	VIPER
X01BR015	LumA-I	Q00537	CDK17	kin	2.89505	VIPER
X01BR015	LumA-I	Q07002	CDK18	kin	3.80256	VIPER
X01BR015	LumA-I	Q9BWU1	CDK19	kin	2.86048	VIPER
X01BR015	LumA-I	SIGNOR-C144	CDK5_CDK5R1	kin	-2.77131	VIPER
X01BR015	LumA-I	P50613	CDK7	kin	3.49333	VIPER
X01BR015	LumA-I	P49336	CDK8	kin	2.96159	VIPER
X01BR015	LumA-I	P50750	CDK9	kin	2.43901	VIPER
X01BR015	LumA-I	SIGNOR-C18	CYCLIND_CDK4	kin	-3.63224	VIPER
X01BR015	LumA-I	P53355	DAPK1	kin	-4.24711	VIPER
X01BR015	LumA-I	Q16832	DDR2	kin	2.68357	VIPER
X01BR015	LumA-I	Q9BY84	DUSP16	phos	2.2399	VIPER
X01BR015	LumA-I	Q92630	DYRK2	kin	2.13641	VIPER
X01BR015	LumA-I	P00533	EGFR	kin	2.35381	VIPER
X01BR015	LumA-I	P04626	ERBB2	kin	2.92809	VIPER
X01BR015	LumA-I	P16591	FER	kin	1.96457	VIPER
X01BR015	LumA-I	P21802	FGFR2	kin	2.10304	VIPER
X01BR015	LumA-I	P22607	FGFR3	kin	3.02808	VIPER
X01BR015	LumA-I	P22455	FGFR4	kin	2.26945	VIPER
X01BR015	LumA-I	P36888	FLT3	kin	2.04841	VIPER
X01BR015	LumA-I	P25098	GRK2	kin	-3.29945	VIPER
X01BR015	LumA-I	P35626	GRK3	kin	-2.50686	VIPER
X01BR015	LumA-I	Q8WTQ7	GRK7	kin	-2.50359	VIPER
X01BR015	LumA-I	P08631	HCK	kin	2.63292	VIPER
X01BR015	LumA-I	Q9H422	HIPK3	kin	2.1198	VIPER
X01BR015	LumA-I	O60674	JAK2	kin	3.41472	VIPER
X01BR015	LumA-I	P52333	JAK3	kin	2.4984	VIPER
X01BR015	LumA-I	P29376	LTK	kin	2.5929	VIPER
X01BR015	LumA-I	P07948	LYN	kin	2.29985	VIPER
X01BR015	LumA-I	Q99558	MAP3K14	kin	2.39078	VIPER
X01BR015	LumA-I	Q16644	MAPKAPK3	kin	-2.21114	VIPER
X01BR015	LumA-I	Q9P0L2	MARK1	kin	-2.34817	VIPER
X01BR015	LumA-I	Q6P0Q8	MAST2	kin	-7.55023	VIPER
X01BR015	LumA-I	Q14680	MELK	kin	-3.92545	VIPER
X01BR015	LumA-I	P42345	MTOR	kin	3.92375	VIPER
X01BR015	LumA-I	Q86YV6	MYLK4	kin	-5.12608	VIPER
X01BR015	LumA-I	Q96PY6	NEK1	kin	3.2937	VIPER
X01BR015	LumA-I	Q6ZWH5	NEK10	kin	2.43463	VIPER
X01BR015	LumA-I	P51957	NEK4	kin	2.48376	VIPER
X01BR015	LumA-I	Q6P3R8	NEK5	kin	3.23033	VIPER
X01BR015	LumA-I	Q13153	PAK1	kin	-2.59143	VIPER
X01BR015	LumA-I	Q13177	PAK2	kin	-5.81739	VIPER
X01BR015	LumA-I	O75914	PAK3	kin	-3.38744	VIPER
X01BR015	LumA-I	P16234	PDGFRA	kin	3.36319	VIPER
X01BR015	LumA-I	Q16654	PDK4	kin	2.59473	VIPER
X01BR015	LumA-I	O15530	PDPK1	kin	2.53856	VIPER
X01BR015	LumA-I	Q9BXM7	PINK1	kin	2.45052	VIPER
X01BR015	LumA-I	O94806	PRKD3	kin	-2.08203	VIPER
X01BR015	LumA-I	P51817	PRKX	kin	-5.58189	VIPER
X01BR015	LumA-I	O75116	ROCK2	kin	-2.3398	VIPER+PhosphoScore
X01BR015	LumA-I	Q96BR1	SGK3	kin	-2.84228	VIPER
X01BR015	LumA-I	Q96Q15	SMG1	kin	3.16976	VIPER
X01BR015	LumA-I	Q15569	TESK1	kin	3.06552	VIPER
X01BR015	LumA-I	P36897	TGFBR1	kin	-1.02678	VIPER
X01BR015	LumA-I	Q13470	TNK1	kin	2.83938	VIPER+PhosphoScore
X01BR015	LumA-I	Q07912	TNK2	kin	2.0513	VIPER
X01BR015	LumA-I	Q96PF2	TSSK2	kin	-2.34607	VIPER
X01BR015	LumA-I	Q5TCY1	TTBK1	kin	-0.651278	VIPER
X01BR015	LumA-I	P29597	TYK2	kin	2.63229	VIPER
X01BR015	LumA-I	Q96J92	WNK4	kin	-0.878181	VIPER
X01BR015	LumA-I	P43403	ZAP70	kin	2.5202	VIPER
X01BR015	LumA-I	Q9UIG0	BAZ1B	kin	-2.46768	PhosphoScore
X01BR015	LumA-I	O00418	EEF2K	kin	2.36841	PhosphoScore
X01BR015	LumA-I	P45985	MAP2K4	kin	0.387151	PhosphoScore
X01BR015	LumA-I	Q8IW41	MAPKAPK5	kin	-1.99822	PhosphoScore
X01BR015	LumA-I	P29350	PTPN6	phos	2.77926	PhosphoScore
X01BR015	LumA-I	Q8WYL5	SSH1	phos	2.62406	PhosphoScore
X01BR015	LumA-I	P21399	ACO1	other	2.35477	PhosphoScore
X01BR015	LumA-I	Q02952	AKAP12	other	-2.45645	PhosphoScore
X01BR015	LumA-I	Q9Y4P1	ATG4B	other	-2.77039	PhosphoScore
X01BR015	LumA-I	P46108	CRK	other	2.18483	PhosphoScore
X01BR015	LumA-I	Q96QB1	DLC1	other	2.36887	PhosphoScore
X01BR015	LumA-I	Q04637	EIF4G1	other	2.07517	PhosphoScore
X01BR015	LumA-I	P08238	HSP90AB1	other	-2.02583	PhosphoScore
X01BR015	LumA-I	P13796	LCP1	other	2.16264	PhosphoScore
X01BR015	LumA-I	Q13257	MAD2L1	other	3.18087	PhosphoScore
X01BR015	LumA-I	Q9H063	MAF1	other	-1.99822	PhosphoScore
X01BR015	LumA-I	P08559	PDHA1	other	-2.00037	PhosphoScore
X01BR015	LumA-I	Q14738	PPP2R5D	other	2.25491	PhosphoScore
X01BR015	LumA-I	O43148	RNMT	other	-3.11614	PhosphoScore
X01BR015	LumA-I	P06702	S100A9	other	-2.27191	PhosphoScore
X01BR015	LumA-I	Q92504	SLC39A7	other	-2.66856	PhosphoScore
X01BR015	LumA-I	P55327	TPD52	other	2.46491	PhosphoScore
X01BR015	LumA-I	P49815	TSC2	other	-2.06822	PhosphoScore
X01BR015	LumA-I	Q9Y385	UBE2J1	other	-2.59749	PhosphoScore
X01BR015	LumA-I	P08670	VIM	other	-2.63675	PhosphoScore
X01BR017	Basal-I	P10275	AR	tf	4.8052	VIPER
X01BR017	Basal-I	P18848	ATF4	tf	2.04743	VIPER
X01BR017	Basal-I	P18850	ATF6	tf	5.56993	VIPER
X01BR017	Basal-I	Q99626	CDX2	tf	-3.09608	VIPER
X01BR017	Basal-I	P49715	CEBPA	tf	2.26317	VIPER
X01BR017	Basal-I	Q01094	E2F1	tf	2.37173	VIPER
X01BR017	Basal-I	Q16254	E2F4	tf	8.40361	VIPER
X01BR017	Basal-I	P19419	ELK1	tf	2.12393	VIPER
X01BR017	Basal-I	P11308	ERG	tf	2.05431	VIPER
X01BR017	Basal-I	Q92731	ESR2	tf	3.50483	VIPER
X01BR017	Basal-I	P14921	ETS1	tf	2.51046	VIPER
X01BR017	Basal-I	P15036	ETS2	tf	2.00346	VIPER
X01BR017	Basal-I	P15407	FOSL1	tf	2.50294	VIPER
X01BR017	Basal-I	Q08050	FOXM1	tf	1.99367	VIPER
X01BR017	Basal-I	O43524	FOXO3	tf	2.4734	VIPER
X01BR017	Basal-I	P98177	FOXO4	tf	2.46483	VIPER
X01BR017	Basal-I	P15976	GATA1	tf	-2.72539	VIPER
X01BR017	Basal-I	P10070	GLI2	tf	-2.04218	VIPER
X01BR017	Basal-I	Q14526	HIC1	tf	-2.22458	VIPER
X01BR017	Basal-I	SIGNOR-C418	HIF_1_COMPLEX	tf	3.40912	VIPER
X01BR017	Basal-I	Q16665	HIF1A	tf	7.34292	VIPER
X01BR017	Basal-I	P20823	HNF1A	tf	-5.51821	VIPER
X01BR017	Basal-I	P10914	IRF1	tf	2.55283	VIPER
X01BR017	Basal-I	P01106	MYC	tf	12.3382	VIPER
X01BR017	Basal-I	P04198	MYCN	tf	3.69753	VIPER
X01BR017	Basal-I	Q16236	NFE2L2	tf	4.9165	VIPER
X01BR017	Basal-I	P19838	NFKB1	tf	2.35584	VIPER
X01BR017	Basal-I	Q13285	NR5A1	tf	-2.23681	VIPER
X01BR017	Basal-I	Q04206	RELA	tf	2.25289	VIPER
X01BR017	Basal-I	SIGNOR-C104	RFX_COMPLEX	tf	5.65679	VIPER
X01BR017	Basal-I	P48382	RFX5	tf	6.2457	VIPER
X01BR017	Basal-I	Q13761	RUNX3	tf	-2.03302	VIPER
X01BR017	Basal-I	P56693	SOX10	tf	-2.05654	VIPER
X01BR017	Basal-I	SIGNOR-C451	SOX17_POU5F1	tf	-1.96813	VIPER
X01BR017	Basal-I	SIGNOR-C73	SOX2_POU5F1	tf	-3.92815	VIPER
X01BR017	Basal-I	P08047	SP1	tf	2.29493	VIPER
X01BR017	Basal-I	Q12772	SREBF2	tf	2.14115	VIPER
X01BR017	Basal-I	P42224	STAT1	tf	4.03517	VIPER
X01BR017	Basal-I	P40763	STAT3	tf	2.93445	VIPER
X01BR017	Basal-I	P05549	TFAP2A	tf	2.47684	VIPER
X01BR017	Basal-I	P19532	TFE3	tf	4.36913	VIPER
X01BR017	Basal-I	P19484	TFEB	tf	5.03432	VIPER
X01BR017	Basal-I	P04637	TP53	tf	2.74106	VIPER
X01BR017	Basal-I	P22415	USF1	tf	2.13695	VIPER
X01BR017	Basal-I	Q15853	USF2	tf	2.11314	VIPER
X01BR017	Basal-I	P11473	VDR	tf	2.35105	VIPER
X01BR017	Basal-I	P46937	YAP1	tf	2.86869	VIPER
X01BR017	Basal-I	Q09472	EP300	tf	-1.9732	PhosphoScore
X01BR017	Basal-I	P03372	ESR1	tf	-4.67303	PhosphoScore
X01BR017	Basal-I	P06400	RB1	tf	-2.35	PhosphoScore
X01BR017	Basal-I	O43255	SIAH2	tf	-2.50887	PhosphoScore
X01BR017	Basal-I	P27037	ACVR2A	kin	-2.07145	VIPER
X01BR017	Basal-I	Q9UM73	ALK	kin	2.86864	VIPER
X01BR017	Basal-I	Q13315	ATM	kin	2.40209	VIPER
X01BR017	Basal-I	Q13535	ATR	kin	2.7379	VIPER
X01BR017	Basal-I	P30530	AXL	kin	3.74656	VIPER
X01BR017	Basal-I	P51451	BLK	kin	4.11087	VIPER
X01BR017	Basal-I	P36894	BMPR1A	kin	-3.10652	VIPER
X01BR017	Basal-I	O00238	BMPR1B	kin	-2.83884	VIPER
X01BR017	Basal-I	P51813	BMX	kin	3.19523	VIPER
X01BR017	Basal-I	Q8TDC3	BRSK1	kin	-4.11129	VIPER
X01BR017	Basal-I	Q8IWQ3	BRSK2	kin	-3.65569	VIPER
X01BR017	Basal-I	Q06187	BTK	kin	2.27901	VIPER
X01BR017	Basal-I	Q13557	CAMK2D	kin	4.17357	VIPER
X01BR017	Basal-I	Q13555	CAMK2G	kin	3.45653	VIPER
X01BR017	Basal-I	Q8N5S9	CAMKK1	kin	3.69168	VIPER
X01BR017	Basal-I	Q96RR4	CAMKK2	kin	3.2866	VIPER
X01BR017	Basal-I	P06493	CDK1	kin	4.33465	VIPER
X01BR017	Basal-I	Q14004	CDK13	kin	2.89404	VIPER
X01BR017	Basal-I	Q00537	CDK17	kin	2.16534	VIPER
X01BR017	Basal-I	Q9BWU1	CDK19	kin	4.1638	VIPER
X01BR017	Basal-I	Q15078	CDK5R1	kin	-2.30103	VIPER
X01BR017	Basal-I	P49336	CDK8	kin	4.97194	VIPER
X01BR017	Basal-I	Q00532	CDKL1	kin	-3.04234	VIPER
X01BR017	Basal-I	P49759	CLK1	kin	-2.78156	VIPER
X01BR017	Basal-I	P49760	CLK2	kin	-4.38793	VIPER
X01BR017	Basal-I	P49761	CLK3	kin	-2.59542	VIPER
X01BR017	Basal-I	Q9HAZ1	CLK4	kin	-3.19195	VIPER
X01BR017	Basal-I	P07333	CSF1R	kin	4.25601	VIPER
X01BR017	Basal-I	P41240	CSK	kin	4.06219	VIPER
X01BR017	Basal-I	P68400	CSNK2A1	kin	-2.47184	VIPER
X01BR017	Basal-I	SIGNOR-C18	CYCLIND_CDK4	kin	-2.57264	VIPER
X01BR017	Basal-I	Q08345	DDR1	kin	3.59663	VIPER
X01BR017	Basal-I	Q16832	DDR2	kin	4.27019	VIPER
X01BR017	Basal-I	Q9BY84	DUSP16	phos	2.47642	VIPER
X01BR017	Basal-I	Q13202	DUSP8	phos	2.29958	VIPER
X01BR017	Basal-I	P00533	EGFR	kin	5.49351	VIPER
X01BR017	Basal-I	P21709	EPHA1	kin	2.10579	VIPER
X01BR017	Basal-I	P29320	EPHA3	kin	2.84528	VIPER
X01BR017	Basal-I	Q15375	EPHA7	kin	3.28172	VIPER
X01BR017	Basal-I	P29322	EPHA8	kin	3.61501	VIPER
X01BR017	Basal-I	P54762	EPHB1	kin	2.16975	VIPER
X01BR017	Basal-I	P04626	ERBB2	kin	2.82237	VIPER+PhosphoScore
X01BR017	Basal-I	Q15303	ERBB4	kin	4.10799	VIPER
X01BR017	Basal-I	P16591	FER	kin	4.10432	VIPER
X01BR017	Basal-I	P07332	FES	kin	2.52225	VIPER
X01BR017	Basal-I	P11362	FGFR1	kin	2.08085	VIPER
X01BR017	Basal-I	P21802	FGFR2	kin	2.81718	VIPER
X01BR017	Basal-I	P22607	FGFR3	kin	2.57506	VIPER
X01BR017	Basal-I	P22455	FGFR4	kin	4.12782	VIPER
X01BR017	Basal-I	P42685	FRK	kin	3.14287	VIPER
X01BR017	Basal-I	P06241	FYN	kin	4.23716	VIPER
X01BR017	Basal-I	P25098	GRK2	kin	-3.70597	VIPER
X01BR017	Basal-I	P35626	GRK3	kin	-2.62605	VIPER
X01BR017	Basal-I	Q8TF76	HASPIN	kin	-2.68479	VIPER
X01BR017	Basal-I	P08631	HCK	kin	3.03103	VIPER
X01BR017	Basal-I	Q9H422	HIPK3	kin	2.83874	VIPER
X01BR017	Basal-I	P08069	IGF1R	kin	3.30849	VIPER
X01BR017	Basal-I	Q14164	IKBKE	kin	-1.96008	VIPER
X01BR017	Basal-I	P06213	INSR	kin	2.94624	VIPER
X01BR017	Basal-I	P14616	INSRR	kin	4.32429	VIPER
X01BR017	Basal-I	P23458	JAK1	kin	1.99516	VIPER
X01BR017	Basal-I	O60674	JAK2	kin	4.55433	VIPER
X01BR017	Basal-I	P52333	JAK3	kin	3.7447	VIPER
X01BR017	Basal-I	P10721	KIT	kin	3.80542	VIPER
X01BR017	Basal-I	O95835	LATS1	kin	-3.37188	VIPER
X01BR017	Basal-I	P06239	LCK	kin	3.78594	VIPER
X01BR017	Basal-I	P29376	LTK	kin	4.10722	VIPER
X01BR017	Basal-I	P07948	LYN	kin	4.48425	VIPER
X01BR017	Basal-I	Q02750	MAP2K1	kin	2.43084	VIPER
X01BR017	Basal-I	P46734	MAP2K3	kin	2.88049	VIPER
X01BR017	Basal-I	P45985	MAP2K4	kin	1.99419	VIPER
X01BR017	Basal-I	P52564	MAP2K6	kin	2.57143	VIPER
X01BR017	Basal-I	O14733	MAP2K7	kin	3.00737	VIPER
X01BR017	Basal-I	O43283	MAP3K13	kin	3.17034	VIPER
X01BR017	Basal-I	Q9P0L2	MARK1	kin	-4.58569	VIPER
X01BR017	Basal-I	Q7KZI7	MARK2	kin	-3.94466	VIPER
X01BR017	Basal-I	P27448	MARK3	kin	-4.79065	VIPER
X01BR017	Basal-I	Q96L34	MARK4	kin	-5.37993	VIPER
X01BR017	Basal-I	Q6P0Q8	MAST2	kin	-7.18133	VIPER
X01BR017	Basal-I	P42679	MATK	kin	3.67746	VIPER
X01BR017	Basal-I	Q12866	MERTK	kin	3.2661	VIPER
X01BR017	Basal-I	P08581	MET	kin	4.45698	VIPER
X01BR017	Basal-I	P00540	MOS	kin	-1.98369	VIPER
X01BR017	Basal-I	Q04912	MST1R	kin	2.0763	VIPER
X01BR017	Basal-I	O15146	MUSK	kin	3.02663	VIPER
X01BR017	Basal-I	Q6ZWH5	NEK10	kin	2.65758	VIPER
X01BR017	Basal-I	P51957	NEK4	kin	3.0108	VIPER
X01BR017	Basal-I	Q8TDX7	NEK7	kin	3.01285	VIPER
X01BR017	Basal-I	Q8TD19	NEK9	kin	2.57349	VIPER
X01BR017	Basal-I	P04629	NTRK1	kin	4.72876	VIPER
X01BR017	Basal-I	Q16620	NTRK2	kin	3.17517	VIPER
X01BR017	Basal-I	Q16288	NTRK3	kin	4.34617	VIPER
X01BR017	Basal-I	O60285	NUAK1	kin	-5.68728	VIPER
X01BR017	Basal-I	Q9H093	NUAK2	kin	-4.4098	VIPER
X01BR017	Basal-I	P09619	PDGFRB	kin	2.01988	VIPER
X01BR017	Basal-I	Q15120	PDK3	kin	2.85182	VIPER
X01BR017	Basal-I	Q16654	PDK4	kin	3.95439	VIPER
X01BR017	Basal-I	P42336	PIK3CA	kin	2.12946	VIPER
X01BR017	Basal-I	Q86V86	PIM3	kin	-2.70039	VIPER
X01BR017	Basal-I	Q9BXM7	PINK1	kin	2.56006	VIPER
X01BR017	Basal-I	Q05397	PTK2	kin	3.09335	VIPER
X01BR017	Basal-I	Q14289	PTK2B	kin	3.9934	VIPER
X01BR017	Basal-I	Q13882	PTK6	kin	2.68046	VIPER
X01BR017	Basal-I	P07949	RET	kin	2.32242	VIPER
X01BR017	Basal-I	Q96Q15	SMG1	kin	9.33851	VIPER
X01BR017	Basal-I	P12931	SRC	kin	5.25657	VIPER
X01BR017	Basal-I	Q9H3Y6	SRMS	kin	2.74471	VIPER
X01BR017	Basal-I	Q96SB4	SRPK1	kin	-4.05558	VIPER
X01BR017	Basal-I	P78362	SRPK2	kin	-4.44978	VIPER
X01BR017	Basal-I	Q9UPE1	SRPK3	kin	-2.84931	VIPER
X01BR017	Basal-I	P43405	SYK	kin	2.06556	VIPER
X01BR017	Basal-I	P42680	TEC	kin	2.36844	VIPER
X01BR017	Basal-I	Q02763	TEK	kin	3.71296	VIPER
X01BR017	Basal-I	Q13470	TNK1	kin	4.03739	VIPER
X01BR017	Basal-I	Q07912	TNK2	kin	3.76869	VIPER
X01BR017	Basal-I	Q96PF2	TSSK2	kin	-3.8054	VIPER
X01BR017	Basal-I	Q5TCY1	TTBK1	kin	2.03254	VIPER
X01BR017	Basal-I	P42681	TXK	kin	2.19445	VIPER
X01BR017	Basal-I	P29597	TYK2	kin	3.47755	VIPER
X01BR017	Basal-I	Q06418	TYRO3	kin	2.69271	VIPER
X01BR017	Basal-I	Q8TAS1	UHMK1	kin	-2.1675	VIPER
X01BR017	Basal-I	O75385	ULK1	kin	3.44612	VIPER
X01BR017	Basal-I	Q8IYT8	ULK2	kin	2.1787	VIPER
X01BR017	Basal-I	P07947	YES1	kin	4.61723	VIPER
X01BR017	Basal-I	P31751	AKT2	kin	2.32402	PhosphoScore
X01BR017	Basal-I	Q9UIG0	BAZ1B	kin	-2.03923	PhosphoScore
X01BR017	Basal-I	Q01813	PFKP	kin	3.85863	PhosphoScore
X01BR017	Basal-I	Q9UEW8	STK39	kin	-2.08146	PhosphoScore
X01BR017	Basal-I	Q96J92	WNK4	kin	-5.31627	PhosphoScore
X01BR017	Basal-I	Q9UKV8	AGO2	other	-2.3035	PhosphoScore
X01BR017	Basal-I	Q02952	AKAP12	other	-2.82546	PhosphoScore
X01BR017	Basal-I	Q53EZ4	CEP55	other	2.21252	PhosphoScore
X01BR017	Basal-I	Q96QB1	DLC1	other	2.50855	PhosphoScore
X01BR017	Basal-I	Q04637	EIF4G1	other	-2.69793	PhosphoScore
X01BR017	Basal-I	P14598	NCF1	other	2.75256	PhosphoScore
X01BR017	Basal-I	P08567	PLEK	other	2.30778	PhosphoScore
X01BR017	Basal-I	Q14738	PPP2R5D	other	3.14167	PhosphoScore
X01BR017	Basal-I	P49768	PSEN1	other	-2.13343	PhosphoScore
X01BR017	Basal-I	O43148	RNMT	other	-2.53304	PhosphoScore
X01BR017	Basal-I	P62753	RPS6	other	2.23737	PhosphoScore
X01BR017	Basal-I	Q92504	SLC39A7	other	-2.2623	PhosphoScore
X01BR017	Basal-I	Q16623	STX1A	other	-2.63162	PhosphoScore
X01BR017	Basal-I	Q12933	TRAF2	other	-2.1746	PhosphoScore
X01BR018	Basal-I	P10275	AR	tf	4.42459	VIPER
X01BR018	Basal-I	P18848	ATF4	tf	1.9762	VIPER
X01BR018	Basal-I	P18850	ATF6	tf	4.16502	VIPER
X01BR018	Basal-I	Q99626	CDX2	tf	-2.81145	VIPER
X01BR018	Basal-I	Q01094	E2F1	tf	2.28895	VIPER
X01BR018	Basal-I	Q14209	E2F2	tf	2.04501	VIPER
X01BR018	Basal-I	O00716	E2F3	tf	2.42317	VIPER
X01BR018	Basal-I	Q16254	E2F4	tf	10.4279	VIPER
X01BR018	Basal-I	P19419	ELK1	tf	2.3798	VIPER
X01BR018	Basal-I	Q92731	ESR2	tf	3.21291	VIPER
X01BR018	Basal-I	P14921	ETS1	tf	2.50418	VIPER
X01BR018	Basal-I	P15036	ETS2	tf	2.25322	VIPER
X01BR018	Basal-I	P15407	FOSL1	tf	2.83459	VIPER
X01BR018	Basal-I	P98177	FOXO4	tf	1.98543	VIPER
X01BR018	Basal-I	P15976	GATA1	tf	-2.32033	VIPER
X01BR018	Basal-I	SIGNOR-C418	HIF_1_COMPLEX	tf	2.84532	VIPER
X01BR018	Basal-I	Q16665	HIF1A	tf	6.75132	VIPER
X01BR018	Basal-I	P20823	HNF1A	tf	-5.78137	VIPER
X01BR018	Basal-I	P41235	HNF4A	tf	-2.74528	VIPER
X01BR018	Basal-I	P10914	IRF1	tf	3.16611	VIPER
X01BR018	Basal-I	P05412	JUN	tf	3.18637	VIPER
X01BR018	Basal-I	P01106	MYC	tf	12.5422	VIPER
X01BR018	Basal-I	P04198	MYCN	tf	3.4473	VIPER
X01BR018	Basal-I	Q16236	NFE2L2	tf	4.5055	VIPER
X01BR018	Basal-I	SIGNOR-C13	NFKB_P65_P50	tf	2.90343	VIPER
X01BR018	Basal-I	P19838	NFKB1	tf	2.68241	VIPER
X01BR018	Basal-I	P23511	NFYA	tf	2.19074	VIPER
X01BR018	Basal-I	P46531	NOTCH1	tf	2.64937	VIPER
X01BR018	Basal-I	Q04206	RELA	tf	3.60783	VIPER
X01BR018	Basal-I	SIGNOR-C104	RFX_COMPLEX	tf	8.19871	VIPER
X01BR018	Basal-I	P48382	RFX5	tf	7.60476	VIPER
X01BR018	Basal-I	Q13761	RUNX3	tf	-2.05428	VIPER
X01BR018	Basal-I	P84022	SMAD3	tf	2.28783	VIPER
X01BR018	Basal-I	SIGNOR-C451	SOX17_POU5F1	tf	-2.3893	VIPER
X01BR018	Basal-I	SIGNOR-C73	SOX2_POU5F1	tf	-3.86657	VIPER
X01BR018	Basal-I	P08047	SP1	tf	2.63639	VIPER
X01BR018	Basal-I	P11831	SRF	tf	1.98021	VIPER
X01BR018	Basal-I	P42224	STAT1	tf	3.87647	VIPER
X01BR018	Basal-I	P40763	STAT3	tf	4.78307	VIPER
X01BR018	Basal-I	P42229	STAT5A	tf	2.47767	VIPER
X01BR018	Basal-I	P05549	TFAP2A	tf	2.32994	VIPER
X01BR018	Basal-I	P19532	TFE3	tf	3.87668	VIPER
X01BR018	Basal-I	P19484	TFEB	tf	3.23682	VIPER+PhosphoScore
X01BR018	Basal-I	P04637	TP53	tf	3.51565	VIPER
X01BR018	Basal-I	P22415	USF1	tf	2.71475	VIPER
X01BR018	Basal-I	Q15853	USF2	tf	2.42986	VIPER
X01BR018	Basal-I	P11473	VDR	tf	2.35253	VIPER
X01BR018	Basal-I	P46937	YAP1	tf	2.86525	VIPER
X01BR018	Basal-I	P03372	ESR1	tf	-3.09358	PhosphoScore
X01BR018	Basal-I	Q12778	FOXO1	tf	2.7785	PhosphoScore
X01BR018	Basal-I	O95644	NFATC1	tf	-2.70399	PhosphoScore
X01BR018	Basal-I	P06748	NPM1	tf	2.37344	PhosphoScore
X01BR018	Basal-I	Q13315	ATM	kin	2.06243	VIPER
X01BR018	Basal-I	P30530	AXL	kin	2.11616	VIPER
X01BR018	Basal-I	P15056	BRAF	kin	3.75861	VIPER
X01BR018	Basal-I	Q06187	BTK	kin	2.00915	VIPER
X01BR018	Basal-I	Q8N5S9	CAMKK1	kin	4.4747	VIPER
X01BR018	Basal-I	Q96RR4	CAMKK2	kin	5.67073	VIPER
X01BR018	Basal-I	Q15131	CDK10	kin	-2.27041	VIPER
X01BR018	Basal-I	Q9BWU1	CDK19	kin	5.08381	VIPER
X01BR018	Basal-I	Q15078	CDK5R1	kin	-2.4097	VIPER
X01BR018	Basal-I	P49336	CDK8	kin	5.64774	VIPER
X01BR018	Basal-I	P49759	CLK1	kin	-3.94273	VIPER
X01BR018	Basal-I	P49760	CLK2	kin	-7.9768	VIPER
X01BR018	Basal-I	P49761	CLK3	kin	-8.66058	VIPER
X01BR018	Basal-I	Q9HAZ1	CLK4	kin	-4.60761	VIPER
X01BR018	Basal-I	Q9HCP0	CSNK1G1	kin	2.23071	VIPER
X01BR018	Basal-I	Q9Y6M4	CSNK1G3	kin	2.35221	VIPER
X01BR018	Basal-I	SIGNOR-C18	CYCLIND_CDK4	kin	1.97441	VIPER
X01BR018	Basal-I	Q16832	DDR2	kin	2.11948	VIPER
X01BR018	Basal-I	Q9Y463	DYRK1B	kin	2.08524	VIPER
X01BR018	Basal-I	P21709	EPHA1	kin	2.14503	VIPER
X01BR018	Basal-I	Q8TF76	HASPIN	kin	-2.56498	VIPER
X01BR018	Basal-I	Q9H2X6	HIPK2	kin	2.78792	VIPER
X01BR018	Basal-I	P06213	INSR	kin	2.31422	VIPER
X01BR018	Basal-I	P51617	IRAK1	kin	3.84481	VIPER
X01BR018	Basal-I	O60674	JAK2	kin	2.28564	VIPER
X01BR018	Basal-I	O95835	LATS1	kin	-2.79948	VIPER
X01BR018	Basal-I	P07948	LYN	kin	3.06285	VIPER
X01BR018	Basal-I	P28482	MAPK1	kin	3.12942	VIPER
X01BR018	Basal-I	Q9UQ07	MOK	kin	2.25478	VIPER
X01BR018	Basal-I	Q96PY6	NEK1	kin	3.72876	VIPER
X01BR018	Basal-I	P51955	NEK2	kin	3.00061	VIPER
X01BR018	Basal-I	P51957	NEK4	kin	4.19034	VIPER
X01BR018	Basal-I	Q6P3R8	NEK5	kin	2.63803	VIPER
X01BR018	Basal-I	Q8TDX7	NEK7	kin	4.03246	VIPER
X01BR018	Basal-I	Q8TD19	NEK9	kin	3.11643	VIPER
X01BR018	Basal-I	O60285	NUAK1	kin	-2.57587	VIPER
X01BR018	Basal-I	Q9H093	NUAK2	kin	-3.63822	VIPER
X01BR018	Basal-I	Q8NEB9	PIK3C3	kin	-3.26873	VIPER
X01BR018	Basal-I	P11309	PIM1	kin	-3.80492	VIPER
X01BR018	Basal-I	Q9P1W9	PIM2	kin	-2.6978	VIPER
X01BR018	Basal-I	Q86V86	PIM3	kin	-2.95111	VIPER
X01BR018	Basal-I	P53350	PLK1	kin	4.18804	VIPER
X01BR018	Basal-I	O00444	PLK4	kin	3.29127	VIPER
X01BR018	Basal-I	P51817	PRKX	kin	-2.37038	VIPER
X01BR018	Basal-I	O43353	RIPK2	kin	6.23143	VIPER
X01BR018	Basal-I	Q9Y572	RIPK3	kin	2.80658	VIPER
X01BR018	Basal-I	Q96Q15	SMG1	kin	6.45908	VIPER
X01BR018	Basal-I	P12931	SRC	kin	2.46282	VIPER
X01BR018	Basal-I	Q96SB4	SRPK1	kin	-6.25636	VIPER
X01BR018	Basal-I	P78362	SRPK2	kin	-6.83515	VIPER
X01BR018	Basal-I	Q9UPE1	SRPK3	kin	-4.7282	VIPER
X01BR018	Basal-I	Q9UEE5	STK17A	kin	-0.787458	VIPER
X01BR018	Basal-I	Q9UHD2	TBK1	kin	3.80034	VIPER
X01BR018	Basal-I	Q15569	TESK1	kin	-0.178646	VIPER
X01BR018	Basal-I	Q07912	TNK2	kin	2.31834	VIPER
X01BR018	Basal-I	Q5TCY1	TTBK1	kin	6.66368	VIPER
X01BR018	Basal-I	Q6IQ55	TTBK2	kin	2.64236	VIPER
X01BR018	Basal-I	P42681	TXK	kin	2.02098	VIPER
X01BR018	Basal-I	O75385	ULK1	kin	5.75219	VIPER
X01BR018	Basal-I	Q8IYT8	ULK2	kin	3.27242	VIPER
X01BR018	Basal-I	Q99986	VRK1	kin	3.46637	VIPER
X01BR018	Basal-I	Q86Y07	VRK2	kin	3.7715	VIPER
X01BR018	Basal-I	P07947	YES1	kin	2.0368	VIPER
X01BR018	Basal-I	Q9UIG0	BAZ1B	kin	-3.95533	PhosphoScore
X01BR018	Basal-I	Q9Y259	CHKB	kin	-2.31699	PhosphoScore
X01BR018	Basal-I	O95747	OXSR1	kin	2.14955	PhosphoScore
X01BR018	Basal-I	P17252	PRKCA	kin	2.1067	PhosphoScore
X01BR018	Basal-I	Q13882	PTK6	kin	2.16613	PhosphoScore
X01BR018	Basal-I	Q96J92	WNK4	kin	-4.47129	PhosphoScore
X01BR018	Basal-I	Q13085	ACACA	other	2.21644	PhosphoScore
X01BR018	Basal-I	Q02952	AKAP12	other	-2.64567	PhosphoScore
X01BR018	Basal-I	Q9H8V3	ECT2	other	-2.02209	PhosphoScore
X01BR018	Basal-I	Q04637	EIF4G1	other	-2.28874	PhosphoScore
X01BR018	Basal-I	Q86UX7	FERMT3	other	2.05071	PhosphoScore
X01BR018	Basal-I	P09651	HNRNPA1	other	2.35366	PhosphoScore
X01BR018	Basal-I	Q9Y4H2	IRS2	other	-2.08421	PhosphoScore
X01BR018	Basal-I	P51787	KCNQ1	other	-2.31632	PhosphoScore
X01BR018	Basal-I	P14598	NCF1	other	2.11549	PhosphoScore
X01BR018	Basal-I	Q13835	PKP1	other	3.59096	PhosphoScore
X01BR018	Basal-I	Q13522	PPP1R1A	other	-2.12749	PhosphoScore
X01BR018	Basal-I	O43148	RNMT	other	-4.16064	PhosphoScore
X01BR018	Basal-I	P11166	SLC2A1	other	2.15176	PhosphoScore
X01BR018	Basal-I	Q92504	SLC39A7	other	-3.34606	PhosphoScore
X01BR018	Basal-I	Q9Y365	STARD10	other	3.54913	PhosphoScore
X01BR018	Basal-I	O94874	UFL1	other	-3.47183	PhosphoScore
X01BR018	Basal-I	Q93008	USP9X	other	-2.34346	PhosphoScore
X01BR020	Basal-I	P10275	AR	tf	2.94677	VIPER
X01BR020	Basal-I	P18850	ATF6	tf	4.06821	VIPER
X01BR020	Basal-I	Q99626	CDX2	tf	-3.07181	VIPER
X01BR020	Basal-I	Q01094	E2F1	tf	2.40029	VIPER
X01BR020	Basal-I	O00716	E2F3	tf	1.99405	VIPER
X01BR020	Basal-I	Q16254	E2F4	tf	9.42128	VIPER
X01BR020	Basal-I	P19419	ELK1	tf	2.17086	VIPER
X01BR020	Basal-I	Q92731	ESR2	tf	2.97954	VIPER
X01BR020	Basal-I	P10070	GLI2	tf	-2.46226	VIPER
X01BR020	Basal-I	Q14526	HIC1	tf	-2.34591	VIPER
X01BR020	Basal-I	SIGNOR-C418	HIF_1_COMPLEX	tf	2.59944	VIPER
X01BR020	Basal-I	Q16665	HIF1A	tf	5.17888	VIPER
X01BR020	Basal-I	P20823	HNF1A	tf	-4.74769	VIPER
X01BR020	Basal-I	P51608	MECP2	tf	1.98218	VIPER
X01BR020	Basal-I	P01106	MYC	tf	12.4437	VIPER
X01BR020	Basal-I	P04198	MYCN	tf	3.63922	VIPER
X01BR020	Basal-I	Q13469	NFATC2	tf	-2.01949	VIPER
X01BR020	Basal-I	Q16236	NFE2L2	tf	3.82725	VIPER
X01BR020	Basal-I	Q13285	NR5A1	tf	-3.58223	VIPER
X01BR020	Basal-I	P26367	PAX6	tf	-2.66091	VIPER
X01BR020	Basal-I	SIGNOR-C104	RFX_COMPLEX	tf	6.10266	VIPER
X01BR020	Basal-I	P48382	RFX5	tf	5.70743	VIPER
X01BR020	Basal-I	P56693	SOX10	tf	-1.98357	VIPER
X01BR020	Basal-I	SIGNOR-C73	SOX2_POU5F1	tf	-4.0261	VIPER
X01BR020	Basal-I	P48436	SOX9	tf	-2.33389	VIPER
X01BR020	Basal-I	P42224	STAT1	tf	3.45832	VIPER
X01BR020	Basal-I	P19532	TFE3	tf	4.21409	VIPER
X01BR020	Basal-I	P19484	TFEB	tf	4.69651	VIPER
X01BR020	Basal-I	P04637	TP53	tf	2.41162	VIPER
X01BR020	Basal-I	Q15853	USF2	tf	2.48255	VIPER
X01BR020	Basal-I	P11473	VDR	tf	2.14042	VIPER
X01BR020	Basal-I	P46937	YAP1	tf	2.99809	VIPER
X01BR020	Basal-I	P03372	ESR1	tf	-3.14017	PhosphoScore
X01BR020	Basal-I	Q13315	ATM	kin	2.56757	VIPER
X01BR020	Basal-I	Q13535	ATR	kin	2.81188	VIPER
X01BR020	Basal-I	Q8IWQ3	BRSK2	kin	-6.38158	VIPER
X01BR020	Basal-I	Q13554	CAMK2B	kin	-0.372834	VIPER
X01BR020	Basal-I	Q13555	CAMK2G	kin	2.29398	VIPER
X01BR020	Basal-I	O00311	CDC7	kin	-2.66861	VIPER
X01BR020	Basal-I	P06493	CDK1	kin	2.19997	VIPER+PhosphoScore
X01BR020	Basal-I	Q15131	CDK10	kin	9.53905	VIPER
X01BR020	Basal-I	Q9NYV4	CDK12	kin	7.09551	VIPER
X01BR020	Basal-I	Q14004	CDK13	kin	5.94744	VIPER
X01BR020	Basal-I	O94921	CDK14	kin	5.68233	VIPER
X01BR020	Basal-I	Q00536	CDK16	kin	5.20194	VIPER
X01BR020	Basal-I	Q00537	CDK17	kin	3.57861	VIPER
X01BR020	Basal-I	Q07002	CDK18	kin	2.05703	VIPER
X01BR020	Basal-I	Q9BWU1	CDK19	kin	3.32631	VIPER
X01BR020	Basal-I	P24941	CDK2	kin	13.4543	VIPER
X01BR020	Basal-I	Q00526	CDK3	kin	11.8165	VIPER
X01BR020	Basal-I	P11802	CDK4	kin	8.75254	VIPER
X01BR020	Basal-I	Q00535	CDK5	kin	11.6417	VIPER
X01BR020	Basal-I	Q15078	CDK5R1	kin	-2.64892	VIPER
X01BR020	Basal-I	Q00534	CDK6	kin	11.3765	VIPER
X01BR020	Basal-I	P50613	CDK7	kin	4.08224	VIPER
X01BR020	Basal-I	P49336	CDK8	kin	3.11445	VIPER
X01BR020	Basal-I	P50750	CDK9	kin	5.71983	VIPER
X01BR020	Basal-I	P38936	CDKN1A	kin	2.1826	VIPER
X01BR020	Basal-I	O14757	CHEK1	kin	2.63648	VIPER
X01BR020	Basal-I	O15111	CHUK	kin	-2.4572	VIPER
X01BR020	Basal-I	P49759	CLK1	kin	2.80867	VIPER
X01BR020	Basal-I	P49760	CLK2	kin	3.79382	VIPER
X01BR020	Basal-I	P49761	CLK3	kin	4.78434	VIPER
X01BR020	Basal-I	Q9HAZ1	CLK4	kin	2.27073	VIPER
X01BR020	Basal-I	P19784	CSNK2A2	kin	-2.37112	VIPER
X01BR020	Basal-I	Q16828	DUSP6	phos	-2.06102	VIPER
X01BR020	Basal-I	P04626	ERBB2	kin	-0.889702	VIPER
X01BR020	Basal-I	P57058	HUNK	kin	-2.7688	VIPER
X01BR020	Basal-I	Q14164	IKBKE	kin	-3.18631	VIPER
X01BR020	Basal-I	P52333	JAK3	kin	-2.1181	VIPER
X01BR020	Basal-I	P45985	MAP2K4	kin	-2.74039	VIPER
X01BR020	Basal-I	P52564	MAP2K6	kin	-2.05918	VIPER
X01BR020	Basal-I	Q13233	MAP3K1	kin	-2.19632	VIPER
X01BR020	Basal-I	Q9P0L2	MARK1	kin	-6.78283	VIPER
X01BR020	Basal-I	Q7KZI7	MARK2	kin	-7.38461	VIPER
X01BR020	Basal-I	P27448	MARK3	kin	-6.08658	VIPER
X01BR020	Basal-I	Q96L34	MARK4	kin	-7.87936	VIPER
X01BR020	Basal-I	Q6P0Q8	MAST2	kin	-8.32508	VIPER
X01BR020	Basal-I	Q14680	MELK	kin	-2.59307	VIPER
X01BR020	Basal-I	P42345	MTOR	kin	2.23565	VIPER
X01BR020	Basal-I	Q9HC98	NEK6	kin	1.98109	VIPER
X01BR020	Basal-I	Q9UBE8	NLK	kin	6.34341	VIPER
X01BR020	Basal-I	O60285	NUAK1	kin	-2.30749	VIPER
X01BR020	Basal-I	P09619	PDGFRB	kin	-1.96785	VIPER
X01BR020	Basal-I	O15530	PDPK1	kin	-2.15196	VIPER
X01BR020	Basal-I	Q9BXM7	PINK1	kin	5.08639	VIPER
X01BR020	Basal-I	P17252	PRKCA	kin	-2.01591	VIPER
X01BR020	Basal-I	Q05655	PRKCD	kin	-2.14716	VIPER
X01BR020	Basal-I	Q04759	PRKCQ	kin	-1.73783	VIPER
X01BR020	Basal-I	P78527	PRKDC	kin	2.50053	VIPER
X01BR020	Basal-I	P04049	RAF1	kin	-1.15835	VIPER+PhosphoScore
X01BR020	Basal-I	P08922	ROS1	kin	2.18585	VIPER
X01BR020	Basal-I	Q96Q15	SMG1	kin	3.62309	VIPER
X01BR020	Basal-I	Q9NRH2	SNRK	kin	-2.65818	VIPER
X01BR020	Basal-I	P12931	SRC	kin	-2.09736	VIPER
X01BR020	Basal-I	Q15831	STK11	kin	-2.31895	VIPER
X01BR020	Basal-I	P43405	SYK	kin	-2.14621	VIPER
X01BR020	Basal-I	Q96PF2	TSSK2	kin	-4.04855	VIPER
X01BR020	Basal-I	Q6IQ55	TTBK2	kin	-2.21798	VIPER
X01BR020	Basal-I	Q8TAS1	UHMK1	kin	-2.67104	VIPER
X01BR020	Basal-I	Q9BYP7	WNK3	kin	-2.35203	VIPER
X01BR020	Basal-I	P43403	ZAP70	kin	-2.69229	VIPER
X01BR020	Basal-I	Q9H2G2	SLK	kin	2.3032	PhosphoScore
X01BR020	Basal-I	Q8N264	ARHGAP24	other	2.41952	PhosphoScore
X01BR020	Basal-I	Q01518	CAP1	other	-2.65924	PhosphoScore
X01BR020	Basal-I	Q9NQC7	CYLD	other	-2.54093	PhosphoScore
X01BR020	Basal-I	Q9Y271	CYSLTR1	other	2.16119	PhosphoScore
X01BR020	Basal-I	Q13541	EIF4EBP1	other	-1.98908	PhosphoScore
X01BR020	Basal-I	O43768	ENSA	other	2.47962	PhosphoScore
X01BR020	Basal-I	Q8NFG4	FLCN	other	-2.39416	PhosphoScore
X01BR020	Basal-I	P02545	LMNA	other	2.6102	PhosphoScore
X01BR020	Basal-I	P19105	MYL12A	other	-2.09989	PhosphoScore
X01BR020	Basal-I	O60934	NBN	other	2.21171	PhosphoScore
X01BR020	Basal-I	P35240	NF2	other	-2.63613	PhosphoScore
X01BR020	Basal-I	Q13835	PKP1	other	2.16495	PhosphoScore
X01BR020	Basal-I	P47736	RAP1GAP	other	-2.27455	PhosphoScore
X01BR020	Basal-I	Q92504	SLC39A7	other	-2.09019	PhosphoScore
X01BR020	Basal-I	Q8N370	SLC43A2	other	2.3269	PhosphoScore
X01BR020	Basal-I	P19634	SLC9A1	other	-2.40111	PhosphoScore
X01BR020	Basal-I	Q16623	STX1A	other	-2.67615	PhosphoScore
X01BR020	Basal-I	P55327	TPD52	other	-3.03687	PhosphoScore
X01BR020	Basal-I	Q12933	TRAF2	other	-2.03748	PhosphoScore
X01BR023	LumB-I	P10275	AR	tf	4.63794	VIPER
X01BR023	LumB-I	P18850	ATF6	tf	4.44663	VIPER
X01BR023	LumB-I	Q99626	CDX2	tf	-3.02534	VIPER
X01BR023	LumB-I	Q16254	E2F4	tf	7.22164	VIPER
X01BR023	LumB-I	P03372	ESR1	tf	2.17742	VIPER
X01BR023	LumB-I	O43524	FOXO3	tf	2.47739	VIPER
X01BR023	LumB-I	P15976	GATA1	tf	-2.16406	VIPER
X01BR023	LumB-I	P10070	GLI2	tf	-2.80553	VIPER
X01BR023	LumB-I	SIGNOR-C418	HIF_1_COMPLEX	tf	2.15314	VIPER
X01BR023	LumB-I	Q16665	HIF1A	tf	3.0291	VIPER
X01BR023	LumB-I	P20823	HNF1A	tf	-3.41927	VIPER
X01BR023	LumB-I	P05412	JUN	tf	-2.76307	VIPER
X01BR023	LumB-I	P01106	MYC	tf	10.2595	VIPER
X01BR023	LumB-I	P04198	MYCN	tf	2.42323	VIPER
X01BR023	LumB-I	Q13469	NFATC2	tf	-2.89242	VIPER
X01BR023	LumB-I	Q16236	NFE2L2	tf	3.04191	VIPER
X01BR023	LumB-I	Q13285	NR5A1	tf	-2.98198	VIPER
X01BR023	LumB-I	Q04206	RELA	tf	-3.1006	VIPER
X01BR023	LumB-I	SIGNOR-C104	RFX_COMPLEX	tf	2.15192	VIPER
X01BR023	LumB-I	P48382	RFX5	tf	2.18804	VIPER
X01BR023	LumB-I	Q01196	RUNX1	tf	-2.238	VIPER
X01BR023	LumB-I	Q13950	RUNX2	tf	-2.62793	VIPER
X01BR023	LumB-I	SIGNOR-C451	SOX17_POU5F1	tf	-2.65601	VIPER
X01BR023	LumB-I	SIGNOR-C73	SOX2_POU5F1	tf	-3.18113	VIPER
X01BR023	LumB-I	P17947	SPI1	tf	-3.31795	VIPER
X01BR023	LumB-I	P36956	SREBF1	tf	2.18346	VIPER
X01BR023	LumB-I	P42226	STAT6	tf	-2.2914	VIPER
X01BR023	LumB-I	P19532	TFE3	tf	3.87095	VIPER
X01BR023	LumB-I	P19484	TFEB	tf	4.78713	VIPER
X01BR023	LumB-I	P11473	VDR	tf	2.19123	VIPER
X01BR023	LumB-I	Q12778	FOXO1	tf	-2.23093	PhosphoScore
X01BR023	LumB-I	P06748	NPM1	tf	2.25269	PhosphoScore
X01BR023	LumB-I	Q96GD4	AURKB	kin	-1.99833	VIPER
X01BR023	LumB-I	P36894	BMPR1A	kin	2.28387	VIPER
X01BR023	LumB-I	Q8TDC3	BRSK1	kin	-2.25737	VIPER
X01BR023	LumB-I	Q8IWQ3	BRSK2	kin	-5.10779	VIPER
X01BR023	LumB-I	Q16566	CAMK4	kin	-4.06133	VIPER
X01BR023	LumB-I	P06493	CDK1	kin	-3.05399	VIPER
X01BR023	LumB-I	Q9NYV4	CDK12	kin	4.43192	VIPER+PhosphoScore
X01BR023	LumB-I	Q14004	CDK13	kin	5.88598	VIPER
X01BR023	LumB-I	O94921	CDK14	kin	4.25734	VIPER
X01BR023	LumB-I	Q00536	CDK16	kin	2.90602	VIPER
X01BR023	LumB-I	Q00537	CDK17	kin	3.75703	VIPER
X01BR023	LumB-I	Q07002	CDK18	kin	5.77817	VIPER
X01BR023	LumB-I	Q9BWU1	CDK19	kin	4.07172	VIPER
X01BR023	LumB-I	Q00526	CDK3	kin	-3.97909	VIPER
X01BR023	LumB-I	P11802	CDK4	kin	-2.28961	VIPER
X01BR023	LumB-I	Q00535	CDK5	kin	-3.46624	VIPER
X01BR023	LumB-I	Q00534	CDK6	kin	-4.22135	VIPER
X01BR023	LumB-I	P50613	CDK7	kin	6.84322	VIPER
X01BR023	LumB-I	P49336	CDK8	kin	3.91356	VIPER
X01BR023	LumB-I	P50750	CDK9	kin	6.22033	VIPER
X01BR023	LumB-I	P49760	CLK2	kin	6.80871	VIPER
X01BR023	LumB-I	P49761	CLK3	kin	4.86351	VIPER
X01BR023	LumB-I	Q9HAZ1	CLK4	kin	3.89475	VIPER
X01BR023	LumB-I	P49674	CSNK1E	kin	-2.14466	VIPER
X01BR023	LumB-I	P68400	CSNK2A1	kin	-1.9614	VIPER
X01BR023	LumB-I	Q13627	DYRK1A	kin	6.89006	VIPER
X01BR023	LumB-I	Q9Y463	DYRK1B	kin	10.856	VIPER
X01BR023	LumB-I	Q92630	DYRK2	kin	9.8682	VIPER
X01BR023	LumB-I	O43781	DYRK3	kin	11.7503	VIPER
X01BR023	LumB-I	Q9NR20	DYRK4	kin	9.73643	VIPER
X01BR023	LumB-I	O00418	EEF2K	kin	-1.96791	VIPER
X01BR023	LumB-I	P49840	GSK3A	kin	2.35445	VIPER
X01BR023	LumB-I	Q86Z02	HIPK1	kin	10.2468	VIPER
X01BR023	LumB-I	Q9H2X6	HIPK2	kin	12.3124	VIPER
X01BR023	LumB-I	Q9H422	HIPK3	kin	9.72627	VIPER
X01BR023	LumB-I	Q8NE63	HIPK4	kin	8.80335	VIPER
X01BR023	LumB-I	P57058	HUNK	kin	-3.15001	VIPER
X01BR023	LumB-I	P51617	IRAK1	kin	-4.34163	VIPER
X01BR023	LumB-I	Q9NWZ3	IRAK4	kin	-3.20885	VIPER
X01BR023	LumB-I	P20794	MAK	kin	2.82177	VIPER
X01BR023	LumB-I	Q8TD08	MAPK15	kin	-2.01296	VIPER
X01BR023	LumB-I	Q16644	MAPKAPK3	kin	-2.49105	VIPER
X01BR023	LumB-I	Q9P0L2	MARK1	kin	-5.25506	VIPER
X01BR023	LumB-I	Q7KZI7	MARK2	kin	-4.22216	VIPER
X01BR023	LumB-I	P27448	MARK3	kin	-2.43409	VIPER
X01BR023	LumB-I	Q96L34	MARK4	kin	-2.88773	VIPER
X01BR023	LumB-I	Q6P0Q8	MAST2	kin	-7.86868	VIPER
X01BR023	LumB-I	Q14680	MELK	kin	-5.42807	VIPER
X01BR023	LumB-I	Q9UQ07	MOK	kin	2.54604	VIPER
X01BR023	LumB-I	P00540	MOS	kin	2.40775	VIPER
X01BR023	LumB-I	SIGNOR-C3	MTORC1	kin	-2.1331	VIPER
X01BR023	LumB-I	Q8NG66	NEK11	kin	-2.67798	VIPER
X01BR023	LumB-I	Q86SG6	NEK8	kin	-1.9835	VIPER
X01BR023	LumB-I	P15735	PHKG2	kin	-4.38805	VIPER
X01BR023	LumB-I	O00444	PLK4	kin	-3.59175	VIPER
X01BR023	LumB-I	P17252	PRKCA	kin	-2.22487	VIPER
X01BR023	LumB-I	P05771	PRKCB	kin	-2.05109	VIPER
X01BR023	LumB-I	P04049	RAF1	kin	-2.87747	VIPER
X01BR023	LumB-I	Q13546	RIPK1	kin	-2.11593	VIPER
X01BR023	LumB-I	O43353	RIPK2	kin	-6.38175	VIPER
X01BR023	LumB-I	Q9Y572	RIPK3	kin	-4.0717	VIPER
X01BR023	LumB-I	P08922	ROS1	kin	-1.2359	VIPER
X01BR023	LumB-I	Q9NRH2	SNRK	kin	-4.16532	VIPER
X01BR023	LumB-I	Q96SB4	SRPK1	kin	5.87183	VIPER
X01BR023	LumB-I	P78362	SRPK2	kin	4.78295	VIPER
X01BR023	LumB-I	Q9UPE1	SRPK3	kin	3.32249	VIPER
X01BR023	LumB-I	Q9UHD2	TBK1	kin	-7.05246	VIPER
X01BR023	LumB-I	Q96QT4	TRPM7	kin	2.42948	VIPER
X01BR023	LumB-I	Q96PF2	TSSK2	kin	-7.63278	VIPER
X01BR023	LumB-I	Q5TCY1	TTBK1	kin	-6.12619	VIPER
X01BR023	LumB-I	Q6IQ55	TTBK2	kin	-3.61643	VIPER
X01BR023	LumB-I	Q99986	VRK1	kin	-2.07465	VIPER
X01BR023	LumB-I	Q9BYP7	WNK3	kin	-3.9609	VIPER
X01BR023	LumB-I	P15056	BRAF	kin	-3.60716	PhosphoScore
X01BR023	LumB-I	Q8IW41	MAPKAPK5	kin	-1.99828	PhosphoScore
X01BR023	LumB-I	Q06124	PTPN11	phos	2.14627	PhosphoScore
X01BR023	LumB-I	P29350	PTPN6	phos	-2.27207	PhosphoScore
X01BR023	LumB-I	P18433	PTPRA	phos	2.00938	PhosphoScore
X01BR023	LumB-I	O75582	RPS6KA5	kin	2.83155	PhosphoScore
X01BR023	LumB-I	Q96J92	WNK4	kin	2.17767	PhosphoScore
X01BR023	LumB-I	Q8N264	ARHGAP24	other	2.29064	PhosphoScore
X01BR023	LumB-I	Q92974	ARHGEF2	other	-2.28108	PhosphoScore
X01BR023	LumB-I	Q01518	CAP1	other	-1.97695	PhosphoScore
X01BR023	LumB-I	Q96FF9	CDCA5	other	2.49957	PhosphoScore
X01BR023	LumB-I	Q9HA82	CERS4	other	2.28719	PhosphoScore
X01BR023	LumB-I	P51397	DAP	other	1.98813	PhosphoScore
X01BR023	LumB-I	Q96QB1	DLC1	other	2.60832	PhosphoScore
X01BR023	LumB-I	O43768	ENSA	other	2.38657	PhosphoScore
X01BR023	LumB-I	P61978	HNRNPK	other	-2.06315	PhosphoScore
X01BR023	LumB-I	Q9H063	MAF1	other	-2.33993	PhosphoScore
X01BR023	LumB-I	P33991	MCM4	other	2.91982	PhosphoScore
X01BR023	LumB-I	P19105	MYL12A	other	-2.7191	PhosphoScore
X01BR023	LumB-I	P35240	NF2	other	-2.07949	PhosphoScore
X01BR023	LumB-I	O60658	PDE8A	other	2.18481	PhosphoScore
X01BR023	LumB-I	Q13835	PKP1	other	-2.34596	PhosphoScore
X01BR023	LumB-I	O43663	PRC1	other	-2.0185	PhosphoScore
X01BR023	LumB-I	P62753	RPS6	other	2.46159	PhosphoScore
X01BR023	LumB-I	P06702	S100A9	other	-3.00396	PhosphoScore
X01BR023	LumB-I	Q13586	STIM1	other	0.11559	PhosphoScore
X01BR025	LumB-I	P10275	AR	tf	5.78866	VIPER
X01BR025	LumB-I	P18850	ATF6	tf	5.49545	VIPER
X01BR025	LumB-I	Q99626	CDX2	tf	-2.89097	VIPER
X01BR025	LumB-I	Q16254	E2F4	tf	8.64829	VIPER
X01BR025	LumB-I	P18146	EGR1	tf	2.26801	VIPER
X01BR025	LumB-I	Q92731	ESR2	tf	3.38761	VIPER
X01BR025	LumB-I	P55317	FOXA1	tf	2.74301	VIPER
X01BR025	LumB-I	O43524	FOXO3	tf	2.39662	VIPER
X01BR025	LumB-I	P15976	GATA1	tf	-2.70689	VIPER
X01BR025	LumB-I	P10070	GLI2	tf	-2.29387	VIPER
X01BR025	LumB-I	SIGNOR-C418	HIF_1_COMPLEX	tf	2.39925	VIPER
X01BR025	LumB-I	Q16665	HIF1A	tf	3.29821	VIPER
X01BR025	LumB-I	P20823	HNF1A	tf	-5.27927	VIPER
X01BR025	LumB-I	P01106	MYC	tf	10.8682	VIPER
X01BR025	LumB-I	P04198	MYCN	tf	2.58667	VIPER
X01BR025	LumB-I	SIGNOR-C93	MYOD1_SWI_SNF_COMPLEX	tf	-2.18185	VIPER
X01BR025	LumB-I	Q13469	NFATC2	tf	-2.83144	VIPER
X01BR025	LumB-I	Q16236	NFE2L2	tf	3.94809	VIPER
X01BR025	LumB-I	Q13285	NR5A1	tf	-2.91879	VIPER
X01BR025	LumB-I	SIGNOR-C104	RFX_COMPLEX	tf	5.03053	VIPER
X01BR025	LumB-I	P48382	RFX5	tf	4.47637	VIPER
X01BR025	LumB-I	P56693	SOX10	tf	-2.676	VIPER
X01BR025	LumB-I	SIGNOR-C451	SOX17_POU5F1	tf	-2.36018	VIPER
X01BR025	LumB-I	SIGNOR-C73	SOX2_POU5F1	tf	-4.26082	VIPER
X01BR025	LumB-I	P36956	SREBF1	tf	2.46104	VIPER
X01BR025	LumB-I	Q12772	SREBF2	tf	2.34838	VIPER
X01BR025	LumB-I	P42224	STAT1	tf	2.57296	VIPER
X01BR025	LumB-I	Q92754	TFAP2C	tf	3.67748	VIPER
X01BR025	LumB-I	P19532	TFE3	tf	3.87866	VIPER
X01BR025	LumB-I	P19484	TFEB	tf	4.76089	VIPER
X01BR025	LumB-I	P22415	USF1	tf	2.27107	VIPER
X01BR025	LumB-I	Q15853	USF2	tf	3.83426	VIPER
X01BR025	LumB-I	P46937	YAP1	tf	2.38002	VIPER
X01BR025	LumB-I	P03372	ESR1	tf	-3.76754	PhosphoScore
X01BR025	LumB-I	O95644	NFATC1	tf	-2.55648	PhosphoScore
X01BR025	LumB-I	P06748	NPM1	tf	3.08348	PhosphoScore
X01BR025	LumB-I	Q12888	TP53BP1	tf	-1.99662	PhosphoScore
X01BR025	LumB-I	Q9UM73	ALK	kin	2.33461	VIPER
X01BR025	LumB-I	Q8N5S9	CAMKK1	kin	4.45591	VIPER
X01BR025	LumB-I	Q96RR4	CAMKK2	kin	4.04247	VIPER
X01BR025	LumB-I	Q14004	CDK13	kin	2.45822	VIPER
X01BR025	LumB-I	Q9BWU1	CDK19	kin	4.7821	VIPER
X01BR025	LumB-I	P49336	CDK8	kin	5.28285	VIPER
X01BR025	LumB-I	P38936	CDKN1A	kin	-0.444174	VIPER
X01BR025	LumB-I	P49760	CLK2	kin	-5.40431	VIPER
X01BR025	LumB-I	P49761	CLK3	kin	-5.40529	VIPER
X01BR025	LumB-I	Q9BY84	DUSP16	phos	2.54109	VIPER
X01BR025	LumB-I	P04626	ERBB2	kin	2.96516	VIPER
X01BR025	LumB-I	P22455	FGFR4	kin	2.15099	VIPER
X01BR025	LumB-I	P09769	FGR	kin	2.33199	VIPER
X01BR025	LumB-I	P25098	GRK2	kin	-2.25133	VIPER
X01BR025	LumB-I	Q8WTQ7	GRK7	kin	-3.52101	VIPER
X01BR025	LumB-I	Q86Z02	HIPK1	kin	-0.313402	VIPER
X01BR025	LumB-I	P51617	IRAK1	kin	2.48401	VIPER
X01BR025	LumB-I	P23458	JAK1	kin	3.18681	VIPER
X01BR025	LumB-I	O60674	JAK2	kin	2.39428	VIPER
X01BR025	LumB-I	P10721	KIT	kin	3.02084	VIPER
X01BR025	LumB-I	O95835	LATS1	kin	-3.19272	VIPER
X01BR025	LumB-I	Q9Y2U5	MAP3K2	kin	2.0888	VIPER
X01BR025	LumB-I	Q6P0Q8	MAST2	kin	-3.47196	VIPER
X01BR025	LumB-I	P42679	MATK	kin	2.97516	VIPER
X01BR025	LumB-I	P08581	MET	kin	2.62886	VIPER
X01BR025	LumB-I	P00540	MOS	kin	-1.60304	VIPER
X01BR025	LumB-I	SIGNOR-C3	MTORC1	kin	-2.39412	VIPER
X01BR025	LumB-I	Q96PY6	NEK1	kin	4.97671	VIPER
X01BR025	LumB-I	Q8NG66	NEK11	kin	3.33421	VIPER
X01BR025	LumB-I	P51955	NEK2	kin	5.61823	VIPER
X01BR025	LumB-I	P51956	NEK3	kin	2.26124	VIPER
X01BR025	LumB-I	P51957	NEK4	kin	6.77478	VIPER
X01BR025	LumB-I	Q6P3R8	NEK5	kin	4.31644	VIPER
X01BR025	LumB-I	Q8TDX7	NEK7	kin	3.62608	VIPER
X01BR025	LumB-I	Q8TD19	NEK9	kin	3.58526	VIPER
X01BR025	LumB-I	P04629	NTRK1	kin	2.71346	VIPER
X01BR025	LumB-I	Q16620	NTRK2	kin	2.16994	VIPER
X01BR025	LumB-I	Q96RG2	PASK	kin	-3.6153	VIPER
X01BR025	LumB-I	P16234	PDGFRA	kin	2.12764	VIPER
X01BR025	LumB-I	Q15118	PDK1	kin	1.97881	VIPER
X01BR025	LumB-I	Q8NEB9	PIK3C3	kin	-2.88663	VIPER
X01BR025	LumB-I	P11309	PIM1	kin	-2.32102	VIPER
X01BR025	LumB-I	O00444	PLK4	kin	3.15409	VIPER
X01BR025	LumB-I	P54646	PRKAA2	kin	-0.33795	VIPER
X01BR025	LumB-I	P51817	PRKX	kin	-2.84537	VIPER
X01BR025	LumB-I	O43353	RIPK2	kin	5.53315	VIPER
X01BR025	LumB-I	P08922	ROS1	kin	2.35296	VIPER
X01BR025	LumB-I	Q96Q15	SMG1	kin	5.51454	VIPER
X01BR025	LumB-I	Q96SB4	SRPK1	kin	-2.23836	VIPER
X01BR025	LumB-I	Q9BYT3	STK33	kin	2.19656	VIPER
X01BR025	LumB-I	P36897	TGFBR1	kin	-0.808095	VIPER
X01BR025	LumB-I	Q13470	TNK1	kin	2.26067	VIPER
X01BR025	LumB-I	Q5TCY1	TTBK1	kin	3.60939	VIPER
X01BR025	LumB-I	O75385	ULK1	kin	4.00379	VIPER
X01BR025	LumB-I	Q8IYT8	ULK2	kin	3.57175	VIPER
X01BR025	LumB-I	Q96J92	WNK4	kin	2.06519	VIPER
X01BR025	LumB-I	Q9UIG0	BAZ1B	kin	-3.1783	PhosphoScore
X01BR025	LumB-I	Q9Y259	CHKB	kin	-2.01318	PhosphoScore
X01BR025	LumB-I	P00533	EGFR	kin	3.22372	PhosphoScore
X01BR025	LumB-I	P45983	MAPK8	kin	2.09855	PhosphoScore
X01BR025	LumB-I	Q9H2G2	SLK	kin	3.07454	PhosphoScore
X01BR025	LumB-I	Q8WYL5	SSH1	phos	3.49255	PhosphoScore
X01BR025	LumB-I	Q02952	AKAP12	other	-3.59125	PhosphoScore
X01BR025	LumB-I	Q9NRY4	ARHGAP35	other	-2.23228	PhosphoScore
X01BR025	LumB-I	P53004	BLVRA	other	2.33385	PhosphoScore
X01BR025	LumB-I	Q9H4E7	DEF6	other	-2.54018	PhosphoScore
X01BR025	LumB-I	P26358	DNMT1	other	1.99789	PhosphoScore
X01BR025	LumB-I	Q13541	EIF4EBP1	other	-2.91067	PhosphoScore
X01BR025	LumB-I	O43768	ENSA	other	-2.07329	PhosphoScore
X01BR025	LumB-I	P13796	LCP1	other	2.09913	PhosphoScore
X01BR025	LumB-I	Q13257	MAD2L1	other	2.2288	PhosphoScore
X01BR025	LumB-I	Q9H063	MAF1	other	-2.01766	PhosphoScore
X01BR025	LumB-I	P33991	MCM4	other	2.42666	PhosphoScore
X01BR025	LumB-I	Q9Y6X9	MORC2	other	3.96173	PhosphoScore
X01BR025	LumB-I	Q13835	PKP1	other	-3.76373	PhosphoScore
X01BR025	LumB-I	P49768	PSEN1	other	-2.46445	PhosphoScore
X01BR025	LumB-I	O43148	RNMT	other	-4.16132	PhosphoScore
X01BR025	LumB-I	P62753	RPS6	other	2.5044	PhosphoScore
X01BR025	LumB-I	Q9NYV6	RRN3	other	2.90493	PhosphoScore
X01BR025	LumB-I	Q92504	SLC39A7	other	-2.13779	PhosphoScore
X01BR025	LumB-I	O94874	UFL1	other	-2.44242	PhosphoScore
X01BR025	LumB-I	Q9P2Y5	UVRAG	other	2.17385	PhosphoScore
X01BR026	Basal-I	P10275	AR	tf	0.83559	VIPER+PhosphoScore
X01BR026	Basal-I	P18850	ATF6	tf	3.9274	VIPER
X01BR026	Basal-I	Q99626	CDX2	tf	-4.40781	VIPER
X01BR026	Basal-I	Q16254	E2F4	tf	7.2293	VIPER
X01BR026	Basal-I	P19419	ELK1	tf	3.27263	VIPER
X01BR026	Basal-I	P03372	ESR1	tf	-0.429926	VIPER+PhosphoScore
X01BR026	Basal-I	Q92731	ESR2	tf	2.28984	VIPER
X01BR026	Basal-I	P14921	ETS1	tf	2.82314	VIPER
X01BR026	Basal-I	P15036	ETS2	tf	1.98751	VIPER
X01BR026	Basal-I	Q01543	FLI1	tf	-2.16008	VIPER
X01BR026	Basal-I	P15407	FOSL1	tf	2.5202	VIPER
X01BR026	Basal-I	O43524	FOXO3	tf	2.27495	VIPER
X01BR026	Basal-I	SIGNOR-C418	HIF_1_COMPLEX	tf	2.28766	VIPER
X01BR026	Basal-I	Q16665	HIF1A	tf	5.71646	VIPER
X01BR026	Basal-I	P20823	HNF1A	tf	-4.94397	VIPER
X01BR026	Basal-I	P05412	JUN	tf	1.98626	VIPER
X01BR026	Basal-I	P01106	MYC	tf	11.5484	VIPER
X01BR026	Basal-I	P04198	MYCN	tf	3.1228	VIPER
X01BR026	Basal-I	Q16236	NFE2L2	tf	4.47161	VIPER
X01BR026	Basal-I	SIGNOR-C13	NFKB_P65_P50	tf	3.29759	VIPER
X01BR026	Basal-I	P19838	NFKB1	tf	2.09969	VIPER
X01BR026	Basal-I	Q13285	NR5A1	tf	-3.2249	VIPER
X01BR026	Basal-I	SIGNOR-C104	RFX_COMPLEX	tf	6.82706	VIPER
X01BR026	Basal-I	P48382	RFX5	tf	5.85922	VIPER
X01BR026	Basal-I	Q13950	RUNX2	tf	3.36381	VIPER
X01BR026	Basal-I	Q13761	RUNX3	tf	-2.41671	VIPER
X01BR026	Basal-I	Q01826	SATB1	tf	2.32997	VIPER
X01BR026	Basal-I	P84022	SMAD3	tf	2.99204	VIPER
X01BR026	Basal-I	O43623	SNAI2	tf	2.21484	VIPER
X01BR026	Basal-I	SIGNOR-C451	SOX17_POU5F1	tf	-2.21404	VIPER
X01BR026	Basal-I	SIGNOR-C73	SOX2_POU5F1	tf	-2.78323	VIPER
X01BR026	Basal-I	P08047	SP1	tf	3.34873	VIPER
X01BR026	Basal-I	P17947	SPI1	tf	3.0328	VIPER
X01BR026	Basal-I	P11831	SRF	tf	2.25954	VIPER
X01BR026	Basal-I	P42224	STAT1	tf	3.82694	VIPER
X01BR026	Basal-I	P40763	STAT3	tf	3.35811	VIPER
X01BR026	Basal-I	P19532	TFE3	tf	4.7846	VIPER
X01BR026	Basal-I	P19484	TFEB	tf	4.96164	VIPER
X01BR026	Basal-I	P04637	TP53	tf	2.74019	VIPER
X01BR026	Basal-I	Q15853	USF2	tf	2.63213	VIPER
X01BR026	Basal-I	P11473	VDR	tf	2.2227	VIPER
X01BR026	Basal-I	P06748	NPM1	tf	2.22695	PhosphoScore
X01BR026	Basal-I	Q96EB6	SIRT1	tf	-1.96558	PhosphoScore
X01BR026	Basal-I	P00519	ABL1	kin	3.61234	VIPER
X01BR026	Basal-I	Q13315	ATM	kin	1.97677	VIPER
X01BR026	Basal-I	Q13535	ATR	kin	0.483877	VIPER+PhosphoScore
X01BR026	Basal-I	P30530	AXL	kin	3.34988	VIPER
X01BR026	Basal-I	P51451	BLK	kin	3.94382	VIPER
X01BR026	Basal-I	O00238	BMPR1B	kin	-2.44109	VIPER
X01BR026	Basal-I	P51813	BMX	kin	3.3783	VIPER
X01BR026	Basal-I	Q8TDC3	BRSK1	kin	-3.36181	VIPER
X01BR026	Basal-I	Q8IWQ3	BRSK2	kin	-3.65293	VIPER
X01BR026	Basal-I	Q13555	CAMK2G	kin	3.42111	VIPER
X01BR026	Basal-I	Q8N5S9	CAMKK1	kin	3.22058	VIPER
X01BR026	Basal-I	Q14004	CDK13	kin	2.27112	VIPER
X01BR026	Basal-I	Q15078	CDK5R1	kin	-3.57859	VIPER
X01BR026	Basal-I	P50613	CDK7	kin	2.40433	VIPER
X01BR026	Basal-I	P49760	CLK2	kin	2.83422	VIPER
X01BR026	Basal-I	P07333	CSF1R	kin	3.8681	VIPER
X01BR026	Basal-I	Q08345	DDR1	kin	1.96721	VIPER
X01BR026	Basal-I	Q16832	DDR2	kin	2.88688	VIPER
X01BR026	Basal-I	Q92630	DYRK2	kin	3.05411	VIPER
X01BR026	Basal-I	O43781	DYRK3	kin	2.08243	VIPER
X01BR026	Basal-I	Q9NR20	DYRK4	kin	3.26889	VIPER
X01BR026	Basal-I	P29320	EPHA3	kin	2.57395	VIPER
X01BR026	Basal-I	P04626	ERBB2	kin	2.25548	VIPER
X01BR026	Basal-I	P16591	FER	kin	3.74674	VIPER
X01BR026	Basal-I	P07332	FES	kin	3.64914	VIPER
X01BR026	Basal-I	P11362	FGFR1	kin	3.60022	VIPER
X01BR026	Basal-I	P21802	FGFR2	kin	2.69336	VIPER
X01BR026	Basal-I	P22607	FGFR3	kin	4.78839	VIPER
X01BR026	Basal-I	P36888	FLT3	kin	4.28629	VIPER
X01BR026	Basal-I	P42685	FRK	kin	3.4595	VIPER
X01BR026	Basal-I	P06241	FYN	kin	2.62129	VIPER
X01BR026	Basal-I	P25098	GRK2	kin	-2.52093	VIPER
X01BR026	Basal-I	P08631	HCK	kin	3.56302	VIPER
X01BR026	Basal-I	P08069	IGF1R	kin	2.1768	VIPER
X01BR026	Basal-I	P14616	INSRR	kin	2.31226	VIPER
X01BR026	Basal-I	P51617	IRAK1	kin	2.69918	VIPER
X01BR026	Basal-I	Q9NWZ3	IRAK4	kin	-2.2881	VIPER
X01BR026	Basal-I	P52333	JAK3	kin	3.0558	VIPER
X01BR026	Basal-I	P10721	KIT	kin	2.42697	VIPER
X01BR026	Basal-I	P06239	LCK	kin	2.43789	VIPER
X01BR026	Basal-I	Q5S007	LRRK2	kin	-2.34255	VIPER
X01BR026	Basal-I	P29376	LTK	kin	2.39337	VIPER
X01BR026	Basal-I	P07948	LYN	kin	3.57992	VIPER
X01BR026	Basal-I	O14733	MAP2K7	kin	3.96486	VIPER
X01BR026	Basal-I	Q9P0L2	MARK1	kin	-2.50956	VIPER
X01BR026	Basal-I	Q7KZI7	MARK2	kin	-2.41023	VIPER
X01BR026	Basal-I	P27448	MARK3	kin	-2.40963	VIPER
X01BR026	Basal-I	Q96L34	MARK4	kin	-2.74387	VIPER
X01BR026	Basal-I	Q6P0Q8	MAST2	kin	-8.09117	VIPER
X01BR026	Basal-I	P42679	MATK	kin	2.26865	VIPER
X01BR026	Basal-I	Q14680	MELK	kin	-3.42569	VIPER
X01BR026	Basal-I	Q12866	MERTK	kin	3.25338	VIPER
X01BR026	Basal-I	P08581	MET	kin	3.32504	VIPER
X01BR026	Basal-I	Q04912	MST1R	kin	4.26292	VIPER
X01BR026	Basal-I	P42345	MTOR	kin	2.50418	VIPER
X01BR026	Basal-I	O15146	MUSK	kin	3.9841	VIPER
X01BR026	Basal-I	Q96PY6	NEK1	kin	2.02497	VIPER
X01BR026	Basal-I	Q6ZWH5	NEK10	kin	2.79603	VIPER
X01BR026	Basal-I	Q6P3R8	NEK5	kin	2.25315	VIPER
X01BR026	Basal-I	Q9HC98	NEK6	kin	2.07777	VIPER
X01BR026	Basal-I	Q8TDX7	NEK7	kin	2.45506	VIPER
X01BR026	Basal-I	P04629	NTRK1	kin	2.21736	VIPER
X01BR026	Basal-I	Q16620	NTRK2	kin	2.04286	VIPER
X01BR026	Basal-I	O60285	NUAK1	kin	-9.36022	VIPER
X01BR026	Basal-I	Q9H093	NUAK2	kin	-2.9652	VIPER
X01BR026	Basal-I	P16234	PDGFRA	kin	3.97775	VIPER
X01BR026	Basal-I	Q15120	PDK3	kin	2.2631	VIPER
X01BR026	Basal-I	Q16654	PDK4	kin	3.29768	VIPER
X01BR026	Basal-I	Q16816	PHKG1	kin	-1.97371	VIPER
X01BR026	Basal-I	P15735	PHKG2	kin	-2.20627	VIPER
X01BR026	Basal-I	Q9BXM7	PINK1	kin	2.12477	VIPER
X01BR026	Basal-I	Q13131	PRKAA1	kin	-2.93613	VIPER
X01BR026	Basal-I	Q9Y478	PRKAB1	kin	-3.20555	VIPER
X01BR026	Basal-I	P54619	PRKAG1	kin	-3.99334	VIPER
X01BR026	Basal-I	Q9UGJ0	PRKAG2	kin	-3.84793	VIPER
X01BR026	Basal-I	Q9UGI9	PRKAG3	kin	-4.01855	VIPER
X01BR026	Basal-I	P51812	RPS6KA3	kin	-1.97301	VIPER
X01BR026	Basal-I	Q96Q15	SMG1	kin	5.24927	VIPER
X01BR026	Basal-I	Q9NRH2	SNRK	kin	-3.17996	VIPER
X01BR026	Basal-I	P12931	SRC	kin	3.19765	VIPER
X01BR026	Basal-I	Q15831	STK11	kin	-2.00785	VIPER
X01BR026	Basal-I	Q13043	STK4	kin	2.08727	VIPER
X01BR026	Basal-I	P42680	TEC	kin	3.75323	VIPER
X01BR026	Basal-I	Q02763	TEK	kin	4.16025	VIPER
X01BR026	Basal-I	Q15569	TESK1	kin	2.60065	VIPER
X01BR026	Basal-I	Q13470	TNK1	kin	4.49106	VIPER
X01BR026	Basal-I	Q07912	TNK2	kin	2.74253	VIPER
X01BR026	Basal-I	Q96PF2	TSSK2	kin	-3.50371	VIPER
X01BR026	Basal-I	Q6IQ55	TTBK2	kin	-2.40662	VIPER
X01BR026	Basal-I	P42681	TXK	kin	2.11276	VIPER
X01BR026	Basal-I	P29597	TYK2	kin	2.41134	VIPER
X01BR026	Basal-I	Q06418	TYRO3	kin	3.93281	VIPER
X01BR026	Basal-I	Q9BYP7	WNK3	kin	-2.1496	VIPER
X01BR026	Basal-I	P07947	YES1	kin	4.06388	VIPER
X01BR026	Basal-I	Q8TD19	NEK9	kin	2.14857	PhosphoScore
X01BR026	Basal-I	Q06124	PTPN11	phos	2.53988	PhosphoScore
X01BR026	Basal-I	P18433	PTPRA	phos	2.28553	PhosphoScore
X01BR026	Basal-I	P04049	RAF1	kin	2.65509	PhosphoScore
X01BR026	Basal-I	Q9H2G2	SLK	kin	1.99563	PhosphoScore
X01BR026	Basal-I	O75385	ULK1	kin	3.48826	PhosphoScore
X01BR026	Basal-I	Q12834	CDC20	other	2.45482	PhosphoScore
X01BR026	Basal-I	Q96FF9	CDCA5	other	2.49045	PhosphoScore
X01BR026	Basal-I	P02511	CRYAB	other	1.98753	PhosphoScore
X01BR026	Basal-I	O43768	ENSA	other	3.0659	PhosphoScore
X01BR026	Basal-I	Q86UX7	FERMT3	other	2.2418	PhosphoScore
X01BR026	Basal-I	P13807	GYS1	other	2.54918	PhosphoScore
X01BR026	Basal-I	Q9H8S9	MOB1A	other	2.08991	PhosphoScore
X01BR026	Basal-I	P27986	PIK3R1	other	2.43723	PhosphoScore
X01BR026	Basal-I	P08567	PLEK	other	3.26264	PhosphoScore
X01BR026	Basal-I	Q9NP87	POLM	other	2.44447	PhosphoScore
X01BR026	Basal-I	Q13522	PPP1R1A	other	-2.95429	PhosphoScore
X01BR026	Basal-I	O43663	PRC1	other	-3.75873	PhosphoScore
X01BR026	Basal-I	P49768	PSEN1	other	-2.08778	PhosphoScore
X01BR026	Basal-I	P47736	RAP1GAP	other	-2.43869	PhosphoScore
X01BR026	Basal-I	Q9BST9	RTKN	other	-4.01308	PhosphoScore
X01BR026	Basal-I	P11166	SLC2A1	other	2.79535	PhosphoScore
X01BR026	Basal-I	Q9Y365	STARD10	other	3.34207	PhosphoScore
X01BR026	Basal-I	Q13586	STIM1	other	3.04977	PhosphoScore
X01BR026	Basal-I	Q9ULW0	TPX2	other	-2.90823	PhosphoScore
X01BR027	Basal-I	P10275	AR	tf	0.316463	VIPER+PhosphoScore
X01BR027	Basal-I	P18850	ATF6	tf	4.23676	VIPER
X01BR027	Basal-I	Q99626	CDX2	tf	-2.91345	VIPER
X01BR027	Basal-I	O00716	E2F3	tf	2.41614	VIPER
X01BR027	Basal-I	Q16254	E2F4	tf	9.50879	VIPER
X01BR027	Basal-I	P19419	ELK1	tf	2.94587	VIPER
X01BR027	Basal-I	Q92731	ESR2	tf	2.91724	VIPER
X01BR027	Basal-I	P15976	GATA1	tf	-3.01789	VIPER
X01BR027	Basal-I	P23769	GATA2	tf	-2.15095	VIPER
X01BR027	Basal-I	Q14526	HIC1	tf	-2.35253	VIPER
X01BR027	Basal-I	SIGNOR-C418	HIF_1_COMPLEX	tf	2.92108	VIPER
X01BR027	Basal-I	Q16665	HIF1A	tf	2.89572	VIPER
X01BR027	Basal-I	P20823	HNF1A	tf	-3.98469	VIPER
X01BR027	Basal-I	P01106	MYC	tf	12.7722	VIPER
X01BR027	Basal-I	P04198	MYCN	tf	3.88595	VIPER
X01BR027	Basal-I	Q13469	NFATC2	tf	-2.41427	VIPER
X01BR027	Basal-I	Q16236	NFE2L2	tf	4.99295	VIPER
X01BR027	Basal-I	Q13285	NR5A1	tf	-2.00499	VIPER
X01BR027	Basal-I	P26367	PAX6	tf	-1.96067	VIPER
X01BR027	Basal-I	P10276	RARA	tf	-2.07315	VIPER
X01BR027	Basal-I	P48382	RFX5	tf	5.32029	VIPER
X01BR027	Basal-I	P56693	SOX10	tf	-2.17609	VIPER
X01BR027	Basal-I	SIGNOR-C451	SOX17_POU5F1	tf	-2.09557	VIPER
X01BR027	Basal-I	P48431	SOX2	tf	-2.00272	VIPER
X01BR027	Basal-I	SIGNOR-C73	SOX2_POU5F1	tf	-3.01866	VIPER
X01BR027	Basal-I	P48436	SOX9	tf	-2.22971	VIPER
X01BR027	Basal-I	P36956	SREBF1	tf	2.04659	VIPER
X01BR027	Basal-I	P42224	STAT1	tf	2.27016	VIPER
X01BR027	Basal-I	P19532	TFE3	tf	4.22233	VIPER
X01BR027	Basal-I	P19484	TFEB	tf	4.1323	VIPER
X01BR027	Basal-I	P46937	YAP1	tf	2.85061	VIPER
X01BR027	Basal-I	P03372	ESR1	tf	-4.02537	PhosphoScore
X01BR027	Basal-I	Q00613	HSF1	tf	-2.08221	PhosphoScore
X01BR027	Basal-I	P04637	TP53	tf	2.88465	PhosphoScore
X01BR027	Basal-I	Q2M2I8	AAK1	kin	2.6131	VIPER
X01BR027	Basal-I	P27037	ACVR2A	kin	-3.57325	VIPER
X01BR027	Basal-I	Q13705	ACVR2B	kin	-2.93363	VIPER
X01BR027	Basal-I	Q96GD4	AURKB	kin	3.22304	VIPER
X01BR027	Basal-I	P36894	BMPR1A	kin	-5.88257	VIPER
X01BR027	Basal-I	O00238	BMPR1B	kin	-8.04634	VIPER
[truncated: 17,035 more rows]

## Sheet: Deregulated Proteins
Gene_name	Anova_pval	Anova_statistics_F	Subtype
CDK2	1.94e-21	59757	Basal-I
CDK6	6.06e-19	50.96	Basal-I
CDK3	2.51e-16	41152	Basal-I
NLK	4.4e-16	49964	Basal-I
CDK5	1.97e-15	37998	Basal-I
CDK4	2.75e-15	40829	Basal-I
E2F4	2.81e-15	32193	Basal-I
PINK1	8.7e-15	39724	Basal-I
MYC	1.53e-14	30.15	Basal-I
MYCN	3.57e-14	30447	Basal-I
ESR1	2.93e-13	28693	LumA-I
CDK1	4.78e-13	28169	Basal-I
HNRNPK	7.27e-13	97602	Basal-I
CDK5_CDK5R1	7.57e-13	46885	Basal-I
PRKDC	1.39e-12	427281	Basal-I
PRKACB	4.89e-12	282041	LumA-I
ESR2	1.01e-11	23066	LumA-I
PKP1	1.75e-11	28.61	Basal-I
AAK1	1.23e-10	34203	Basal-I
AR	2.07e-10	19678	LumA-I
RELA	2.12e-10	77081	Basal-I
TP53BP1	4.37e-10	136977	Basal-I
WNK4	5.67e-10	20067	LumA-I
PDPK1	6.62e-9	26454	LumA-I
KIF18A	9.74e-9	333.27	LumA-I
DUSP6	1.14e-8	34376	LumA-I
PFKP	1.43e-8	78175	Basal-I
VRK1	1.52e-8	20.37	Basal-I
ZAP70	1.57e-8	24515	HER2-I
NFE2L2	2.16e-8	15126	HER2-I
GSK3B	3.08e-8	21527	Basal-I
CDCA5	3.16e-8	23031	LumB-I
CDK12	3.2e-8	17754	Basal-I
VRK2	3.42e-8	23332	Basal-I
STMN1	3.49e-8	164953	LumB-I
CDK13	4.31e-8	17256	Basal-I
NEK1	5.64e-8	16292	LumA-I
CDK14	7.01e-8	17439	Basal-I
CDK16	7.73e-8	16.32	Basal-I
HIF1A	1.47e-7	13359	HER2-I
CDK10	2.07e-7	14582	Basal-I
LIPE	2.41e-7	27875	LumA-I
NEK5	2.65e-7	15529	LumA-I
CAMKK1	2.82e-7	14471	LumA-I
NEK9	3.42e-7	13918	LumA-I
SNRK	3.74e-7	14273	LumA-I
CDK11B	4e-07	197283	Basal-I
ROS1	4.09e-7	23024	Basal-I
CHEK1	4.49e-7	28687	Basal-I
CDK9	4.66e-7	14533	Basal-I
RUNX2	4.96e-7	49498	Basal-I
WNK1	6.71e-7	14437	LumA-I
TEC	7.85e-7	18185	LumA-I
GSK3A	7.91e-7	13536	LumB-I
YES1	8.99e-7	15434	LumA-I
TESK1	9.68e-7	20783	LumA-I
MAPK14	1.08e-6	20514	Basal-I
HDAC1	1.36e-6	267736	Basal-I
HIF_1_COMPLEX	1.45e-6	11438	Basal-I
MAPK9	1.58e-6	91322	Basal-I
GRK7	1.8e-6	12.22	LumB-I
PRKCA	2.26e-6	18732	HER2-I
CDK17	2.3e-6	13162	Basal-I
CAMKK2	3.21e-6	11776	Basal-I
E2F2	3.75e-6	190102	Basal-I
AURKB	4.59e-6	13681	Basal-I
AKAP12	4.94e-6	12469	LumA-I
ULK2	5.15e-6	11642	LumA-I
IRAK4	5.81e-6	11312	LumA-I
SMG1	5.83e-6	13329	Basal-I
TFEB	6.28e-6	10.01	LumA-I
MEFV	6.62e-6	135994	LumB-I
BTK	6.79e-6	13816	HER2-I
MARK4	6.79e-6	11906	HER2-I
CSF1R	7.06e-6	13206	HER2-I
WNK3	8.18e-6	10753	LumA-I
NEK4	8.2e-6	10683	HER2-I
CDK8	9.87e-6	10746	Basal-I
IRAK1	1.04e-5	10474	HER2-I
JAK3	1.12e-5	13664	LumA-I
MYO3A	1.16e-5	11976	Basal-I
FER	1.5e-5	13182	LumA-I
INSR	1.59e-5	59361	Basal-I
GCK	1.61e-5	17175	HER2-I
SRMS	1.63e-5	20104	LumA-I
CDK19	1.85e-5	10204	Basal-I
RIPK2	2.2e-5	9543	HER2-I
TOP2A	2.26e-5	14643	Basal-I
HUNK	2.29e-5	10593	HER2-I
CCDC88A	2.29e-5	2100823	Basal-I
NEK2	2.32e-5	9964	LumA-I
TEK	2.45e-5	11561	LumA-I
CEP55	2.5e-5	1978386	Basal-I
BMX	2.87e-5	11216	HER2-I
GRK2	3.14e-5	9541	LumB-I
MAPK15	3.79e-5	43754	Basal-I
MELK	4.02e-5	9423	LumA-I
MYO3B	4.37e-5	10885	Basal-I
BRSK2	4.64e-5	9428	HER2-I
MET	4.74e-5	10438	LumA-I
TSSK2	4.85e-5	9263	HER2-I
NEK3	5.06e-5	9931	LumA-I
TTBK2	5.25e-5	9147	HER2-I
MARK3	5.79e-5	9414	HER2-I
NEK8	5.98e-5	10342	HER2-I
LRRK2	6.03e-5	9.95	Basal-I
MOS	6.05e-5	8.6	LumB-I
SRC	6.07e-5	9861	LumA-I
CYSLTR1	6.65e-5	114.68	Basal-I
PHKG1	7.54e-5	11013	LumA-I
ULK1	7.61e-5	8502	HER2-I
FGFR3	8.29e-5	11508	HER2-I
GRK3	8.84e-5	8821	LumB-I
RIPK1	9.36e-5	8617	LumA-I
TYRO3	1.01e-4	10102	LumA-I
BMPR1B	1.06e-4	8095	LumB-I
UBE2J1	1.17e-4	167331	HER2-I
FOXO3	1.18e-4	7671	LumA-I
CSK	1.22e-4	9325	LumA-I
PDK1	1.28e-4	11576	HER2-I
IKBKB	1.34e-4	7471919	Basal-I
PBK	1.34e-4	171035	Basal-I
NEK10	1.34e-4	9.84	LumA-I
BMPR1A	1.41e-4	7754	LumB-I
PLK1	1.62e-4	9581	HER2-I
MST1R	1.68e-4	9802	LumA-I
PRKCB	1.89e-4	8861	LumA-I
RPS6KB2	2.21e-4	121345	LumA-I
HCK	2.22e-4	8662	LumA-I
TTBK1	2.4e-4	7284	HER2-I
KIT	2.58e-4	8732	LumA-I
STK33	2.74e-4	8087	LumA-I
MAP4	2.77e-4	9951	HER2-I
DDR2	2.93e-4	8566	LumA-I
HIPK2	3.1e-4	7.58	LumB-I
DUSP8	3.17e-4	8776	LumA-I
CLK3	3.18e-4	6997	LumB-I
TNIK	3.24e-4	8867	Basal-I
CDK18	3.28e-4	7.66	Basal-I
ERRFI1	3.32e-4	351022	Basal-I
ITK	3.33e-4	11182	HER2-I
USP20	3.34e-4	310139	LumA-I
MAP2K7	3.43e-4	10722	Basal-I
LTK	3.46e-4	7988	HER2-I
YAP1	3.58e-4	7001	Basal-I
PHKG2	3.68e-4	7219	LumA-I
CDK5R1	3.77e-4	7551	LumB-I
SYK	3.8e-4	9065	LumA-I
GTF2F1	3.83e-4	2606819	LumA-I
PARP1	4.14e-4	302752	LumB-I
NADK	4.22e-4	2367328	HER2-I
MECP2	4.47e-4	2237792	Basal-I
ATF6	4.56e-4	6423	LumA-I
SLC2A1	4.72e-4	277272	Basal-I
MAP3K15	5.07e-4	7732	HER2-I
NEK11	5.1e-4	7393	Basal-I
DUSP16	5.19e-4	7288	LumA-I
KHSRP	5.23e-4	1909361	Basal-I
TGFBR1	5.24e-4	6609	LumB-I
STARD10	5.38e-4	19473	Basal-I
GAK	5.49e-4	11053	Basal-I
MAP3K1	5.51e-4	42653	LumB-I
CAMK4	5.62e-4	6897	HER2-I
TNK1	6.66e-4	7.06	LumA-I
VDR	7.12e-4	6213	HER2-I
TP53	7.87e-4	6024	Basal-I
ACVR2A	8.26e-4	6269	LumB-I
PRKAG2	8.42e-4	16656	HER2-I
SIRT1	8.6e-4	1162118	LumB-I
NTRK2	9.04e-4	9194	HER2-I
PIM3	9.28e-4	7903	LumB-I
TTK	9.32e-4	7766	Basal-I
HNF1A	0.001	5572	LumB-I
BLK	0.001	6733	LumA-I
NTRK1	0.001	7552	HER2-I
RIPK3	0.001	6098	HER2-I
TXK	0.001	7287	LumA-I
TPD52	0.001	6345	Basal-I
CSNK2A1	0.001	6057	LumB-I
AP2M1	0.001	725332	Basal-I
CDK7	0.001	5996	Basal-I
MTOR	0.001	7011	Basal-I
AXL	0.001	7095	HER2-I
BLVRA	0.001	11213	LumA-I
STK16	0.001	8826	Basal-I
ABL1	0.002	5741	LumA-I
CLK2	0.002	5626	LumB-I
MARK2	0.002	5.72	HER2-I
MASTL	0.002	6121	HER2-I
HIPK1	0.002	5838	LumB-I
BRSK1	0.002	6144	LumA-I
DHCR7	0.002	5717	HER2-I
CDKN1A	0.002	8153	Basal-I
CDC20	0.002	8207	LumB-I
PRKCG	0.002	7475	LumA-I
MCM2	0.002	478485	Basal-I
BCR	0.002	526141	LumA-I
MAPK11	0.002	16129	LumA-I
DYRK1B	0.003	5275	LumB-I
DYRK4	0.003	5251	LumB-I
FYN	0.003	6548	Basal-I
PLK2	0.003	5148	LumB-I
RAF1	0.003	5078	HER2-I
MUSK	0.003	5.6	LumA-I
FES	0.003	6544	LumA-I
CERS4	0.003	23007	HER2-I
PDHA1	0.003	6628	HER2-I
MAP3K2	0.003	8362	HER2-I
MKNK2	0.003	342617	LumB-I
ACVR2B	0.004	4969	LumB-I
CAMK2D	0.004	5428	LumA-I
MARK1	0.004	5.19	HER2-I
PLK4	0.004	5072	HER2-I
TBK1	0.004	4779	HER2-I
TLK1	0.004	5707	HER2-I
EPHA4	0.004	6581	HER2-I
FGFR2	0.004	5199	HER2-I
MAP2K6	0.004	6.96	HER2-I
CLK4	0.005	4.77	LumB-I
ARHGAP35	0.005	6486	Basal-I
ALK	0.005	5.44	LumA-I
DAP	0.005	23544	Basal-I
HSPB1	0.005	24863	LumB-I
EPHB2	0.006	7499	HER2-I
LATS1	0.006	4954	LumB-I
SOX17_POU5F1	0.006	4424	Basal-I
NTRK3	0.006	6533	Basal-I
CHEK2	0.006	5776	Basal-I
GRK1	0.007	4661	LumB-I
MAPK1	0.007	4887	Basal-I
MCM4	0.007	4493	LumA-I
INSRR	0.007	5482	HER2-I
PDGFRB	0.007	5162	HER2-I
GRK5	0.007	4947	LumB-I
G6PD	0.007	41452	Basal-I
DYRK2	0.008	4459	LumB-I
SREBF2	0.008	4388	HER2-I
EGFR	0.008	4.43	LumA-I
FGFR1	0.008	5964	HER2-I
LIMK1	0.008	4833	LumA-I
ATM	0.009	4323	Basal-I
SRPK2	0.009	4448	LumB-I
EPHA6	0.009	6332	HER2-I
JAK1	0.009	4686	LumA-I
STK3	0.009	6321	LumA-I
TYK2	0.01	4642	LumA-I
TSC2	0.01	5224	Basal-I
SPI1	0.01	5938	LumA-I
CCNO	0.01	30478	LumB-I
EPHB4	0.01	5746	HER2-I
FOXO1	0.011	5998	HER2-I
LCK	0.011	4377	LumA-I
DUSP7	0.011	4422	LumA-I
PTK2	0.011	5095	HER2-I
HDAC3	0.011	4500219	LumA-I
LDHA	0.011	91794	HER2-I
LRP6	0.011	4097612	HER2-I
TFE3	0.012	3841	HER2-I
NEK7	0.012	4059	LumA-I
IKBKE	0.012	14966	LumA-I
SOX2_POU5F1	0.013	3743	Basal-I
SRPK1	0.013	3967	LumB-I
PPP2R5A	0.013	76516	Basal-I
ACACA	0.013	15537	Basal-I
DUSP4	0.014	17635	Basal-I
ERBB2	0.014	3871	HER2-I
CSNK2A2	0.014	4154	LumB-I
PIM1	0.015	4452	LumB-I
EEF2K	0.015	3753	Basal-I
S100A9	0.015	3846	Basal-I
NF2	0.015	22333	HER2-I
ANAPC1	0.015	1890211	LumB-I
CYLD	0.016	13022	LumB-I
NPM1	0.017	3713	LumA-I
PIM2	0.017	5107	LumB-I
DNMT1	0.017	4471	LumB-I
MAPKAPK3	0.017	3919	HER2-I
TRPM7	0.017	5497	HER2-I
GYS1	0.018	4283	LumA-I
NEDD4L	0.018	55983	LumB-I
EIF4B	0.02	8047	LumB-I
IGF1R	0.02	3983	LumA-I
EIF4G1	0.02	3902	LumA-I
PRKX	0.021	3777	LumB-I
RPS6KA3	0.021	4591	LumA-I
HIPK3	0.021	3804	LumB-I
PKN1	0.022	3702	LumA-I
PFKL	0.023	42829	Basal-I
MOK	0.024	3782	Basal-I
RPS6KA1	0.024	4534	LumA-I
PTK6	0.025	3745	LumA-I
MAP2K3	0.026	3.89	HER2-I
CTCF	0.027	4.26	LumA-I
PTK2B	0.028	3.57	HER2-I
RNMT	0.028	3345	Basal-I
FERMT3	0.028	618149	Basal-I
CDK20	0.028	4315	Basal-I
MATK	0.029	3616	LumA-I
EPHA1	0.03	3608	HER2-I
FRK	0.03	3.67	LumA-I
PAK4	0.03	3.48	LumA-I
LIMK2	0.03	4492	LumA-I
PIK3CA	0.031	420452	Basal-I
CLK1	0.032	3.13	LumB-I
MAP3K14	0.032	3649	LumA-I
PIK3C3	0.033	3439	LumB-I
TNK2	0.033	3.34	LumA-I
JAK2	0.033	3379	HER2-I
GRK6	0.034	3278	LumB-I
EPHA8	0.037	4188	HER2-I
SRPK3	0.037	3189	LumB-I
STX1A	0.037	2963	LumB-I
PRKCZ	0.037	5973	LumA-I
PRKACA	0.037	4502	LumA-I
IRS2	0.038	3869	HER2-I
RPS6	0.039	3162	LumA-I
DDR1	0.04	3189	LumA-I
SLK	0.04	3038	Basal-I
STAT1	0.041	2851	Basal-I
GRK4	0.041	3152	HER2-I
HNRNPA1	0.041	4885	Basal-I
FXYD1	0.041	5216	HER2-I
ARMC10	0.041	238292	Basal-I
VIM	0.043	3614	HER2-I
TLK2	0.044	3063	HER2-I
CDC25C	0.045	269487	LumB-I
PKD2	0.045	251892	HER2-I
PRKAR2B	0.048	238901	HER2-I
PAK5	0.048	2899	HER2-I
LYN	0.049	2826	LumA-I
STAT3	0.051	2738	HER2-I
CAMK2A	0.053	3.44	LumB-I
HIC1	0.054	2974	LumA-I
CYCLINE_CDK2	0.054	2926	Basal-I
MAST2	0.055	2.61	LumB-I
STK4	0.055	3063	LumA-I
PRKD2	0.055	2883	LumB-I
PLEK	0.058	3283	Basal-I
CYCLINK_CDK13	0.058	161101	Basal-I
BMPR2	0.06	2.67	LumB-I
UFL1	0.062	3214	LumA-I
DYRK3	0.062	2705	LumB-I
TBXA2R	0.062	105911	HER2-I
MAP2K4	0.063	2692	LumA-I
ACO1	0.064	2.95	HER2-I
MAP3K13	0.065	2673	HER2-I
RAB7A	0.065	3843	HER2-I
LCP1	0.066	4.11	Basal-I
CHUK	0.066	123065	LumB-I
ITPKB	0.066	93437	Basal-I
MAPK8	0.07	2762	Basal-I
PRKCH	0.07	81138	Basal-I
RTKN	0.075	2553	Basal-I
ECT2	0.076	2644	LumB-I
CDC7	0.076	2509	HER2-I
CAV2	0.076	3823	LumA-I
TPX2	0.077	2625	Basal-I
AGO2	0.079	11801	HER2-I
DSTYK	0.08	2502	HER2-I
PRKCE	0.08	2672	LumA-I
ERBB4	0.08	2595	Basal-I
PRKCQ	0.08	2499	HER2-I
CSNK2B	0.081	76073	LumB-I
NR3C1	0.082	3.24	Basal-I
HASPIN	0.084	2647	Basal-I
NUAK1	0.084	2479	LumA-I
FOXO4	0.086	2397	LumA-I
JUN	0.091	2675	Basal-I
HSP90AB1	0.092	2845	LumB-I
SP3	0.095	4.33	LumB-I
PKN2	0.096	2292	LumA-I
ATG4B	0.097	2322	LumB-I
ARHGEF7	0.098	41282	LumA-I
GATA1	0.099	2141	Basal-I
PRKAG1	0.099	2538	HER2-I
BRAF	0.1	2271	HER2-I
USF1	0.102	2193	Basal-I
SMAD1	0.102	2.42	HER2-I
PRKACG	0.102	2901	LumA-I
EPHA2	0.104	2612	LumA-I
SLC9A1	0.104	2378	HER2-I
STK17A	0.106	2.54	Basal-I
FGR	0.11	2.23	HER2-I
RFX_COMPLEX	0.113	2034	Basal-I
RPS6KA5	0.114	2136	LumA-I
RFX5	0.115	2018	Basal-I
KSR1	0.115	2196	LumA-I
CYCLIND_CDK4	0.118	2224	Basal-I
ARHGEF2	0.118	2265	Basal-I
NEK6	0.118	2802	HER2-I
PASK	0.12	2248	LumB-I
WEE1	0.12	2478	HER2-I
EPHA5	0.121	2777	HER2-I
SATB1	0.121	36516	Basal-I
PRKD3	0.121	2158	HER2-I
MAPKAPK5	0.124	2079	HER2-I
OXSR1	0.124	2254	LumA-I
RBBP8	0.125	3741	LumB-I
UNG	0.125	2649	HER2-I
MAP4K1	0.126	24982	Basal-I
CDX2	0.127	1943	HER2-I
FAM20C	0.128	1971	LumB-I
CAMK1	0.128	3315	LumA-I
PANK4	0.129	3074	LumA-I
PPME1	0.132	22687	Basal-I
SP1	0.133	1934	LumA-I
FLI1	0.135	2026	HER2-I
SGK3	0.136	2023	HER2-I
PRKD1	0.137	2579	HER2-I
HIPK4	0.138	1.97	LumB-I
MYB	0.14	5702	LumA-I
CAMK1G	0.142	2039	LumA-I
ARHGAP24	0.146	2563	LumA-I
AURKA	0.146	2299	LumA-I
RET	0.148	1916	LumA-I
CSNK1E	0.148	2177	HER2-I
PAK3	0.149	1875	LumA-I
TTC3	0.159	19.28	HER2-I
HSF1	0.16	1897	LumB-I
SSH1	0.161	1821	Basal-I
CAMK1D	0.165	1849	HER2-I
SHC1	0.167	3303	HER2-I
GAB2	0.17	2272	LumB-I
PTPN6	0.175	1763	Basal-I
E2F1	0.184	1863	Basal-I
IRF1	0.186	1882	Basal-I
ATR	0.189	1893	Basal-I
BUB1	0.19	10589	LumB-I
PDK3	0.195	1792	LumA-I
PRKAA1	0.195	1.93	LumB-I
MAPK6	0.197	12358	Basal-I
ENSA	0.197	1847	Basal-I
AKT3	0.2	1706	LumB-I
NFATC1	0.2	2.04	HER2-I
RUNX3	0.2	1629	LumA-I
USF2	0.204	1573	LumA-I
PPP1R1A	0.205	1606	LumA-I
SLC12A2	0.208	2403	Basal-I
PRKAG3	0.21	1777	HER2-I
E2F3	0.215	1699	Basal-I
PDK4	0.225	1.64	HER2-I
PSEN1	0.227	1632	HER2-I
ROCK1	0.234	1499	LumA-I
GSTP1	0.234	1867	Basal-I
SOX9	0.237	1725	Basal-I
EIF4EBP1	0.237	1547	HER2-I
TFAP2A	0.243	1445	LumA-I
RPS6KB1	0.245	1692	HER2-I
EPHA3	0.251	1515	HER2-I
PAK6	0.252	1.45	HER2-I
SMAD3	0.253	1397	LumA-I
KCNQ1	0.255	1483	LumB-I
MAP3K7	0.256	5545	LumB-I
CSF2RB	0.257	1997	Basal-I
ETS1	0.259	1386	HER2-I
NME1	0.26	2266	LumB-I
CAST	0.261	1607	LumA-I
RAP1GAP	0.263	1428	LumB-I
NCF1	0.268	1582	Basal-I
ULK3	0.274	1497	HER2-I
MYLK4	0.275	1353	LumA-I
NR5A1	0.276	1.31	HER2-I
EPHB3	0.276	1.49	Basal-I
FOXA1	0.276	1347	LumB-I
NFYA	0.277	1308	Basal-I
NFATC2	0.278	1316	LumA-I
NFIX	0.279	1362	LumA-I
PTEN	0.282	1521	LumA-I
MYL12A	0.283	1571	LumA-I
DYRK1A	0.285	1.34	LumB-I
MOB1A	0.29	1402	LumA-I
CSNK1G1	0.293	1379	Basal-I
BAZ1B	0.295	1279	Basal-I
TRAF2	0.299	1306	LumA-I
EDNRA	0.302	4978	LumB-I
DMTF1	0.312	1801	LumA-I
ME1	0.313	1346	HER2-I
PLK3	0.32	1199	Basal-I
PAK1	0.326	1187	LumA-I
MORC2	0.326	1422	Basal-I
EPHB1	0.328	1412	LumA-I
UHMK1	0.329	1218	Basal-I
STIM1	0.332	1199	LumA-I
RPS6KA2	0.335	1983	HER2-I
NFKB_P65_P50	0.337	1164	Basal-I
AMPK	0.337	2.93	LumB-I
SOX10	0.338	1167	Basal-I
MAK	0.338	1228	Basal-I
FLT3	0.344	1158	HER2-I
TGFBR2	0.356	1351	LumB-I
PRKAB1	0.36	1158	LumA-I
ESPL1	0.362	1.21	HER2-I
STK39	0.363	1448	LumB-I
CRK	0.365	1401	LumA-I
CSNK1G3	0.377	0.941	Basal-I
HNF4A	0.382	1.09	LumB-I
PIK3R1	0.388	1129	LumA-I
PGR	0.389	0.889	LumA-I
CHKB	0.404	1147	LumA-I
PXN	0.407	1083	LumA-I
EPHA7	0.411	0.973	HER2-I
STK38	0.411	1063	Basal-I
ELK1	0.413	0.966	LumA-I
CDKL5	0.416	0.764	Basal-I
UVRAG	0.417	1.03	LumB-I
NFKB1	0.42	0.905	HER2-I
RB1	0.424	1122	HER2-I
XRN2	0.424	0.991	LumA-I
DAPK3	0.426	0.978	HER2-I
CEBPA	0.446	0.924	LumA-I
SRF	0.447	0.91	Basal-I
PPARG	0.461	0.607	LumA-I
DLC1	0.463	0.914	HER2-I
STK11IP	0.465	0.871	LumB-I
IRF6	0.472	0.867	Basal-I
PKN3	0.476	0.879	LumA-I
NFIC	0.491	0.93	LumA-I
PTPN11	0.494	0.845	LumA-I
PRKCD	0.5	0.808	HER2-I
FOXM1	0.506	0.753	LumB-I
MAPK4	0.509	0.493	Basal-I
MAF1	0.516	0.832	LumA-I
ERG	0.517	0.756	HER2-I
DAPK1	0.518	0.775	HER2-I
ETS2	0.523	0.772	LumA-I
CYCLINB_CDK1	0.524	0.859	LumB-I
CARD11	0.534	0.49	HER2-I
PAK2	0.542	0.728	LumA-I
CYBA	0.542	0.876	HER2-I
LATS2	0.547	0.734	LumB-I
CAMK2G	0.549	0.713	Basal-I
FOS	0.55	0.73	HER2-I
SLC39A7	0.559	0.698	HER2-I
CABLES1	0.568	0.761	LumA-I
FOSL1	0.575	0.324	Basal-I
MAPK3	0.577	0.682	LumA-I
TFAP2C	0.583	0.544	LumB-I
MAP3K5	0.586	0.578	HER2-I
ARHGAP25	0.59	0.696	HER2-I
EP300	0.599	0.61	HER2-I
MAP2K1	0.602	0.662	Basal-I
PRC1	0.603	0.646	Basal-I
FGFR4	0.604	0.634	LumA-I
PPP2R5D	0.609	0.625	LumA-I
ATF2	0.623	0.478	LumA-I
BCKDK	0.636	0.575	LumB-I
AKT2	0.647	0.559	LumB-I
ACD	0.649	0.54	HER2-I
BECN1	0.652	0.37	LumB-I
PDE3A	0.662	0.475	LumA-I
AKT1	0.664	0.532	LumA-I
ATF4	0.665	0.53	Basal-I
EGR1	0.665	0.533	HER2-I
PDGFRA	0.67	0.525	Basal-I
MYOD1_SWI_SNF_COMPLEX	0.671	0.524	Basal-I
MAP3K8	0.672	0.607	LumA-I
STK11	0.676	0.418	LumA-I
MERTK	0.686	0.502	HER2-I
REM1	0.696	0.267	Basal-I
RRN3	0.7	0.481	Basal-I
MAP2K2	0.703	0.375	HER2-I
ADD1	0.709	0.375	LumA-I
MAD2L1	0.719	0.346	Basal-I
DAPK2	0.725	0.445	LumA-I
NRBF2	0.727	0.449	HER2-I
MTORC1	0.732	0.434	HER2-I
EIF2AK2	0.733	0.345	LumA-I
PITPNC1	0.735	0.425	HER2-I
CEBPB	0.745	0.434	LumA-I
RPS6KA6	0.745	0.402	HER2-I
NFIB	0.752	0.297	LumB-I
STK24	0.76	0.157	HER2-I
TWIST1	0.763	0.105	HER2-I
TGFB1I1	0.769	0.344	HER2-I
CAP1	0.77	0.378	LumB-I
SLC43A2	0.779	0.256	LumA-I
FZR1	0.791	0.393	HER2-I
SREBF1	0.792	0.235	HER2-I
NUAK2	0.795	0.343	LumA-I
SGK1	0.797	0.341	LumA-I
IRS1	0.797	0.069	HER2-I
MAP3K3	0.798	0.285	LumA-I
TNNI3K	0.807	0.328	HER2-I
PRKAA2	0.808	0.324	LumB-I
PRDX6	0.817	0.087	LumB-I
CRYAB	0.82	0.084	Basal-I
CYCLINA2_CDK2	0.824	0.302	HER2-I
NOTCH1	0.85	0.176	LumA-I
TRIM28	0.855	0.255	LumB-I
POLM	0.864	0.047	Basal-I
PAX6	0.879	0.225	LumA-I
ROCK2	0.891	0.207	HER2-I
STAT5A	0.909	0.18	HER2-I
GLI2	0.911	0.177	LumB-I
NR2F2	0.912	0.173	HER2-I
RPTOR	0.919	0.012	LumA-I
PTPRA	0.921	0.161	HER2-I
LRRC8A	0.933	0.074	LumA-I
GJA1	0.938	0.065	HER2-I
CYCLINK_CDK12	0.946	0.007	LumB-I
SIK3	0.958	0.004	LumA-I
CDKL1	0.971	0.079	LumA-I
MAPKAPK2	0.975	0.07	HER2-I
DEF6	0.984	0.051	HER2-I
CAMK2B	0.992	0.033	HER2-I
GATA3	1	0	Basal-I
SNAI1	1	0	Basal-I
SNAI2	1	0	Basal-I
TP63	1	0	Basal-I
MEF2D	1	0	Basal-I
NDUFV3	1	0	Basal-I
PLA2G4A	1	0	Basal-I
PPARA	1	0	LumA-I
ITGA4	1	0	Basal-I
EPAS1	1	0	Basal-I
PAX8	1	0	Basal-I
PTS	1	0	Basal-I
ADAM17	1	0	HER2-I
SIAH2	1	0	LumB-I
USP9X	1	0	HER2-I
FLCN	1	0	LumB-I
LMNA	1	0	Basal-I
NBN	1	0	Basal-I
RUNX1	1	0	LumB-I
STAT6	1	0	LumB-I
PDE8A	1	0	LumB-I
GATA2	1	0	Basal-I
RARA	1	0	Basal-I
SOX2	1	0	Basal-I
STK38L	1	0	Basal-I
EGLN1	1	0	Basal-I
PKMYT1	1	0	LumA-I
MAPK7	1	0	LumA-I
RPS3	1	0	Basal-I
PTPN7	1	0	LumB-I
PPP1R12A	1	0	LumB-I
OTUD5	1	0	LumA-I
PRPS1	1	0	Basal-I
PLCG1	1	0	Basal-I
RIF1	1	0	Basal-I
CLOCK_BMAL1	1	0	LumA-I
STAT4	1	0	LumA-I
PRKG1	1	0	LumA-I
ACP1	1	0	LumA-I
VAMP8	1	0	LumB-I
MAD2L1BP	1	0	Basal-I
ETV4	1	0	LumB-I
RXRA	1	0	LumB-I
SIK2	1	0	HER2-I
PDE4D	1	0	LumB-I
SETMAR	1	0	LumB-I
PTP4A3	1	0	LumA-I
MITF	1	0	LumA-I
HDAC2	1	0	LumA-I
PGAM1	1	0	Basal-I
ETV6	1	0	LumB-I
DAXX	1	0	LumA-I
ARHGDIA	1	0	LumA-I
CEBPD	1	0	Basal-I
PSMD2	1	0	Basal-I
USP1	1	0	Basal-I
MVD	1	0	HER2-I
NANOG	1	0	Basal-I
SMAD2	1	0	Basal-I
ALDH1A1	1	0	LumA-I
PRKG2	1	0	HER2-I
MAPK13	1	0	LumB-I
FOXL2	1	0	Basal-I
ATP2A2	1	0	LumB-I
IFITM3	1	0	HER2-I
RPS6KA4	1	0	LumB-I
CTPS2	1	0	Basal-I
CBL	1	0	LumB-I
HDAC4	1	0	LumB-I
NOS3	1	0	LumA-I
ARHGAP8	1	0	LumB-I
BAD	1	0	LumB-I
CRKL	1	3.06e-10	HER2-I
CTNNB1	1	0	LumB-I
MAPK10	1	0	LumB-I
PTGES3	1	0	LumB-I
KPNA4	1	0	LumA-I
SIRT2	1	0	LumB-I
IQGAP1	1	0	HER2-I
KIF4A	1	0	Basal-I
OSBP	1	0	Basal-I
MDM2	1	0	HER2-I
PPP1CA	1	0	HER2-I
JUND	1	0	HER2-I
GLI1	1	0	Basal-I
TKT	1	0	HER2-I
NAMPT	1	0	HER2-I
SGK2	1	0	LumB-I
KIF22	1	0	HER2-I
RCAN1	1	0	LumB-I
TPI1	1	0	LumB-I
LMTK2	1	0	HER2-I
NFATC2IP	1	0	LumB-I
PSMD11	1	0	LumA-I
YWHAZ	1	0	LumA-I
UBE2I	1	0	LumB-I
PPM1D	1	0	LumB-I
WWTR1	1	0	Basal-I
ILK	1	0	Basal-I
MCOLN1	1	0	Basal-I
HES1	1	0	HER2-I
PTPRG	1	0	LumB-I
FBXO4	1	0	LumB-I
PRDX1	1	0	LumA-I
ARNT	1	0	LumB-I
PFKFB3	1	0	LumB-I
NFIA	1	0	LumB-I
