# Supplementary material for: PatientProfiler: building patient-specific signaling models from proteogenomic data
Source: Mol Syst Biol. 2025 Oct 10;21(12):1845–65. doi: 10.1038/s44320-025-00160-y (PMC12672659; doi:10.1038/s44320-025-00160-y)
Supplement: Supplementary file 5 — Dataset EV4 [file 44320_2025_160_MOESM5_ESM.xlsx]

## Sheet: Info
Dataset EV4
Supbtype (Basal-l, Her2-l, LumA-l, and LumB-l) and signature-based (Signature1-7) classification of patients in the discovery (CPTAC) and validation (TCGA) cohorts.
Column information
Patient_ID	Patient Id for the relative cohort
Signature	Classification of the patient based on the characterized signatures (Signature1-7)
Subtype	Classification of the patient based on the traditional subtypes (Basal-l, Her2-l, LumA-l, and LumB-l)

## Sheet: CPTAC
patient_ID	Signature	Subtype
X01BR001	Signature1	Basal-I
X01BR015	Signature1	LumA-I
X01BR017	Signature1	Basal-I
X01BR026	Signature1	Basal-I
X01BR033	Signature1	LumA-I
X06BR006	Signature1	LumA-I
X09BR005	Signature1	HER2-I
X11BR004	Signature1	HER2-I
X11BR018	Signature1	LumA-I
X11BR038	Signature1	HER2-I
X14BR008	Signature1	LumA-I
X18BR003	Signature1	LumB-I
X18BR007	Signature1	LumA-I
X21BR010	Signature1	LumA-I
X22BR005	Signature1	LumB-I
X01BR008	Signature2	Basal-I
X01BR009	Signature2	Basal-I
X01BR020	Signature2	Basal-I
X01BR027	Signature2	Basal-I
X01BR031	Signature2	Basal-I
X03BR006	Signature2	Basal-I
X05BR029	Signature2	Basal-I
X05BR043	Signature2	Basal-I
X05BR045	Signature2	Basal-I
X09BR004	Signature2	Basal-I
X11BR003	Signature2	Basal-I
X11BR012	Signature2	LumB-I
X11BR015	Signature2	LumB-I
X11BR016	Signature2	Basal-I
X11BR023	Signature2	Basal-I
X11BR024	Signature2	Basal-I
X11BR036	Signature2	Basal-I
X11BR043	Signature2	LumB-I
X11BR044	Signature2	LumB-I
X11BR051	Signature2	LumB-I
X11BR053	Signature2	LumB-I
X11BR080	Signature2	Basal-I
X18BR004	Signature2	LumB-I
X20BR005	Signature2	Basal-I
X20BR007	Signature2	Basal-I
X20BR006	Signature2	Basal-I
X21BR001	Signature2	LumB-I
X01BR023	Signature3	LumB-I
X01BR032	Signature3	LumB-I
X05BR004	Signature3	LumA-I
X11BR013	Signature3	LumB-I
X11BR019	Signature3	LumB-I
X14BR005	Signature3	LumB-I
X18BR016	Signature3	LumA-I
CPT000814	Signature4	Basal-I
CPT001846	Signature4	Basal-I
X01BR018	Signature4	Basal-I
X01BR040	Signature4	Basal-I
X01BR042	Signature4	Basal-I
X01BR043	Signature4	Basal-I
X03BR004	Signature4	LumA-I
X05BR042	Signature4	Basal-I
X09BR007	Signature4	LumB-I
X11BR017	Signature4	HER2-I
X11BR030	Signature4	HER2-I
X11BR040	Signature4	LumA-I
X11BR060	Signature4	HER2-I
X11BR073	Signature4	LumB-I
X20BR002	Signature4	Basal-I
X03BR005	Signature5	LumA-I
X03BR002	Signature5	LumA-I
X05BR001	Signature5	HER2-I
X05BR005	Signature5	LumA-I
X05BR026	Signature5	LumA-I
X06BR005	Signature5	LumB-I
X06BR014	Signature5	LumB-I
X05BR044	Signature5	HER2-I
X11BR010	Signature5	HER2-I
X11BR014	Signature5	LumA-I
X11BR022	Signature5	LumA-I
X11BR027	Signature5	LumB-I
X11BR032	Signature5	LumA-I
X11BR031	Signature5	HER2-I
X11BR047	Signature5	LumA-I
X11BR050	Signature5	LumA-I
X11BR055	Signature5	LumA-I
X11BR058	Signature5	HER2-I
X11BR059	Signature5	HER2-I
X11BR056	Signature5	HER2-I
X14BR014	Signature5	LumA-I
X15BR003	Signature5	LumA-I
X18BR017	Signature5	HER2-I
X21BR002	Signature5	LumB-I
X22BR006	Signature5	LumB-I
X01BR010	Signature6	HER2-I
X01BR025	Signature6	LumB-I
X03BR013	Signature6	LumA-I
X03BR010	Signature6	LumB-I
X05BR009	Signature6	LumA-I
X05BR038	Signature6	LumA-I
X06BR003	Signature6	HER2-I
X11BR006	Signature6	LumA-I
X11BR020	Signature6	HER2-I
X11BR028	Signature6	HER2-I
X11BR042	Signature6	HER2-I
X11BR072	Signature6	LumA-I
X18BR002	Signature6	HER2-I
X18BR006	Signature6	LumB-I
X18BR009	Signature6	HER2-I
X18BR010	Signature6	LumA-I
X20BR008	Signature6	HER2-I
X01BR030	Signature7	LumA-I
X03BR011	Signature7	LumB-I
X05BR003	Signature7	LumA-I
X05BR016	Signature7	LumB-I
X11BR009	Signature7	LumB-I
X09BR001	Signature7	LumB-I
X11BR011	Signature7	HER2-I
X11BR025	Signature7	LumB-I
X11BR049	Signature7	LumB-I
X11BR054	Signature7	LumB-I
X11BR074	Signature7	LumA-I
X11BR075	Signature7	LumB-I
X13BR009	Signature7	LumB-I
X16BR012	Signature7	LumB-I
X18BR019	Signature7	LumB-I
X20BR001	Signature7	LumB-I

## Sheet: TCGA
patient_ID	Signature	Subtype
TCGA-3C-AAAU	Signature7	LumB
TCGA-3C-AALI	Signature5	Her2
TCGA-3C-AALJ	Signature3	LumB
TCGA-3C-AALK	Signature5	LumA
TCGA-4H-AAAK	Signature5	LumA
TCGA-5L-AAT0	Signature5
TCGA-5L-AAT1	Signature5
TCGA-5T-A9QA	Signature5	LumB
TCGA-A1-A0SD	Signature5	LumA
TCGA-A1-A0SE	Signature5	LumA
TCGA-A1-A0SF	Signature5	LumA
TCGA-A1-A0SG	Signature3	LumA
TCGA-A1-A0SH	Signature5	LumA
TCGA-A1-A0SI	Signature5	LumB
TCGA-A1-A0SJ	Signature5	LumA
TCGA-A1-A0SM	Signature5
TCGA-A1-A0SN	Signature5	LumB
TCGA-A1-A0SO	Signature2	Basal
TCGA-A1-A0SP	Signature4	Basal
TCGA-A1-A0SQ	Signature5	LumA
TCGA-A2-A04N	Signature5	LumA
TCGA-A2-A04P	Signature2	Basal
TCGA-A2-A04Q	Signature2	Basal
TCGA-A2-A04R	Signature7	LumB
TCGA-A2-A04T	Signature2	Basal
TCGA-A2-A04U	Signature2	Basal
TCGA-A2-A04V	Signature3	LumB
TCGA-A2-A04W	Signature5	Her2
TCGA-A2-A04X	Signature7	Her2
TCGA-A2-A04Y	Signature5	LumB
TCGA-A2-A0CK	Signature3	LumA
TCGA-A2-A0CL	Signature5	LumB
TCGA-A2-A0CM	Signature2	Basal
TCGA-A2-A0CO	Signature5	LumA
TCGA-A2-A0CP	Signature5	LumA
TCGA-A2-A0CQ	Signature7	LumA
TCGA-A2-A0CR	Signature5	LumA
TCGA-A2-A0CS	Signature7	LumA
TCGA-A2-A0CT	Signature5	LumB
TCGA-A2-A0CU	Signature3	LumB
TCGA-A2-A0CV	Signature5	LumA
TCGA-A2-A0CW	Signature7	LumB
TCGA-A2-A0CX	Signature5	LumB
TCGA-A2-A0CY	Signature5	LumB
TCGA-A2-A0CZ	Signature5	LumA
TCGA-A2-A0D1	Signature5	Her2
TCGA-A2-A0D2	Signature2	Basal
TCGA-A2-A0D3	Signature5	LumA
TCGA-A2-A0D4	Signature3	LumB
TCGA-A2-A0EM	Signature7	LumA
TCGA-A2-A0EN	Signature5	LumA
TCGA-A2-A0EO	Signature5	LumA
TCGA-A2-A0EP	Signature5	LumA
TCGA-A2-A0ER	Signature7	LumB
TCGA-A2-A0ES	Signature5	LumA
TCGA-A2-A0ET	Signature7	LumB
TCGA-A2-A0EU	Signature3	LumA
TCGA-A2-A0EV	Signature7	LumA
TCGA-A2-A0EW	Signature5	LumA
TCGA-A2-A0EX	Signature5	LumA
TCGA-A2-A0EY	Signature5	LumB
TCGA-A2-A0ST	Signature2	Normal
TCGA-A2-A0SU	Signature7	LumA
TCGA-A2-A0SV	Signature5	LumB
TCGA-A2-A0SW	Signature5	LumB
TCGA-A2-A0SX	Signature2	Basal
TCGA-A2-A0SY	Signature5	LumA
TCGA-A2-A0T1	Signature5	Her2
TCGA-A2-A0T2	Signature4	Basal
TCGA-A2-A0T3	Signature7	LumB
TCGA-A2-A0T4	Signature7	LumB
TCGA-A2-A0T5	Signature7	LumA
TCGA-A2-A0T6	Signature5	LumA
TCGA-A2-A0T7	Signature5	LumA
TCGA-A2-A0YC	Signature7	LumB
TCGA-A2-A0YD	Signature5	LumA
TCGA-A2-A0YF	Signature7	LumB
TCGA-A2-A0YG	Signature7	LumB
TCGA-A2-A0YH	Signature7	LumB
TCGA-A2-A0YI	Signature7	LumA
TCGA-A2-A0YJ	Signature4	Basal
TCGA-A2-A0YK	Signature5	LumA
TCGA-A2-A0YL	Signature5	LumA
TCGA-A2-A0YM	Signature2	Basal
TCGA-A2-A0YT	Signature7	LumB
TCGA-A2-A1FV	Signature5	LumA
TCGA-A2-A1FW	Signature3	LumB
TCGA-A2-A1FX	Signature7	LumB
TCGA-A2-A1FZ	Signature5	LumA
TCGA-A2-A1G0	Signature3	LumA
TCGA-A2-A1G1	Signature1	Basal
TCGA-A2-A1G4	Signature7	LumB
TCGA-A2-A1G6	Signature5	LumA
TCGA-A2-A259	Signature3	LumA
TCGA-A2-A25A	Signature5	LumA
TCGA-A2-A25B	Signature7	LumB
TCGA-A2-A25C	Signature7	LumB
TCGA-A2-A25D	Signature5	LumB
TCGA-A2-A25E	Signature7	LumB
TCGA-A2-A3KC	Signature5	LumA
TCGA-A2-A3KD	Signature5	LumA
TCGA-A2-A3XS	Signature2	Basal
TCGA-A2-A3XT	Signature2	Basal
TCGA-A2-A3XU	Signature2	Basal
TCGA-A2-A3XV	Signature5	Her2
TCGA-A2-A3XW	Signature5	LumA
TCGA-A2-A3XX	Signature2	Basal
TCGA-A2-A3XY	Signature2	Basal
TCGA-A2-A3XZ	Signature5	Her2
TCGA-A2-A3Y0	Signature4	Basal
TCGA-A2-A4RW	Signature5	LumA
TCGA-A2-A4RX	Signature4	Basal
TCGA-A2-A4RY	Signature5	LumA
TCGA-A2-A4S0	Signature7	LumA
TCGA-A2-A4S2	Signature7	LumA
TCGA-A2-A4S3	Signature5	LumB
TCGA-A7-A0CD	Signature7	LumB
TCGA-A7-A0CE	Signature2	LumA
TCGA-A7-A0CG	Signature5	LumA
TCGA-A7-A0CH	Signature7	LumA
TCGA-A7-A0CJ	Signature7	LumB
TCGA-A7-A0D9	Signature5	LumA
TCGA-A7-A0DA	Signature2	Basal
TCGA-A7-A0DB	Signature5	Normal
TCGA-A7-A0DC	Signature3	NA
TCGA-A7-A13F	Signature7	Normal
TCGA-A7-A13G	Signature7	LumA
TCGA-A7-A13H	Signature5	LumA
TCGA-A7-A26E	Signature7	LumA
TCGA-A7-A26F	Signature5	Basal
TCGA-A7-A26H	Signature7	LumA
TCGA-A7-A26I	Signature2	Basal
TCGA-A7-A26J	Signature7	LumA
TCGA-A7-A2KD	Signature5	LumB
TCGA-A7-A3IY	Signature7	LumA
TCGA-A7-A3IZ	Signature7	LumB
TCGA-A7-A3J0	Signature7	LumA
TCGA-A7-A3J1	Signature5	LumA
TCGA-A7-A3RF	Signature7	LumB
TCGA-A7-A425	Signature5	LumA
TCGA-A7-A426	Signature5	LumA
TCGA-A7-A4SA	Signature5	LumA
TCGA-A7-A4SB	Signature5	LumA
TCGA-A7-A4SC	Signature7	LumA
TCGA-A7-A4SD	Signature2	Basal
TCGA-A7-A4SE	Signature4	Basal
TCGA-A7-A4SF	Signature5	LumB
TCGA-A7-A56D	Signature5	LumB
TCGA-A7-A5ZW	Signature5	LumA
TCGA-A7-A5ZX	Signature5	LumA
TCGA-A7-A6VV	Signature2	Basal
TCGA-A7-A6VW	Signature4	Basal
TCGA-A7-A6VX	Signature5	LumB
TCGA-A7-A6VY	Signature4	Basal
TCGA-A8-A06N	Signature3	LumB
TCGA-A8-A06O	Signature3	LumB
TCGA-A8-A06P	Signature5	LumA
TCGA-A8-A06Q	Signature5	LumB
TCGA-A8-A06R	Signature5	LumB
TCGA-A8-A06T	Signature3	LumB
TCGA-A8-A06U	Signature7	LumB
TCGA-A8-A06X	Signature5	LumB
TCGA-A8-A06Y	Signature7	LumA
TCGA-A8-A06Z	Signature7	LumB
TCGA-A8-A075	Signature5	LumB
TCGA-A8-A076	Signature5	LumB
TCGA-A8-A079	Signature7	LumB
TCGA-A8-A07B	Signature5	LumB
TCGA-A8-A07C	Signature2	Basal
TCGA-A8-A07E	Signature5	LumA
TCGA-A8-A07F	Signature5	LumA
TCGA-A8-A07G	Signature5	LumA
TCGA-A8-A07I	Signature5	LumB
TCGA-A8-A07J	Signature5	LumA
TCGA-A8-A07L	Signature5	LumB
TCGA-A8-A07O	Signature2	Basal
TCGA-A8-A07P	Signature5	LumB
TCGA-A8-A07R	Signature2	Basal
TCGA-A8-A07S	Signature7	LumB
TCGA-A8-A07U	Signature5	Basal
TCGA-A8-A07W	Signature7	LumB
TCGA-A8-A07Z	Signature7	LumA
TCGA-A8-A081	Signature5	LumB
TCGA-A8-A082	Signature3	LumB
TCGA-A8-A083	Signature7	LumA
TCGA-A8-A084	Signature5	LumB
TCGA-A8-A085	Signature5
TCGA-A8-A086	Signature7	LumA
TCGA-A8-A08A	Signature7	LumB
TCGA-A8-A08B	Signature5	LumB
TCGA-A8-A08C	Signature3	LumB
TCGA-A8-A08F	Signature3	LumB
TCGA-A8-A08G	Signature7	LumB
TCGA-A8-A08H	Signature5	LumB
TCGA-A8-A08I	Signature7	LumB
TCGA-A8-A08J	Signature5	LumB
TCGA-A8-A08L	Signature5	LumB
TCGA-A8-A08O	Signature3	LumA
TCGA-A8-A08P	Signature5	LumB
TCGA-A8-A08S	Signature7	LumB
TCGA-A8-A08T	Signature5	LumB
TCGA-A8-A08X	Signature5	Her2
TCGA-A8-A08Z	Signature5	LumB
TCGA-A8-A090	Signature7	LumB
TCGA-A8-A091	Signature3	LumA
TCGA-A8-A092	Signature5	LumB
TCGA-A8-A093	Signature7	LumA
TCGA-A8-A094	Signature5	LumB
TCGA-A8-A095	Signature7	LumB
TCGA-A8-A096	Signature7	LumB
TCGA-A8-A097	Signature5	LumB
TCGA-A8-A099	Signature7	LumB
TCGA-A8-A09A	Signature7	LumA
TCGA-A8-A09B	Signature7	LumA
TCGA-A8-A09C	Signature7	LumB
TCGA-A8-A09D	Signature5	LumB
TCGA-A8-A09E	Signature7	LumB
TCGA-A8-A09G	Signature5	Her2
TCGA-A8-A09I	Signature5	LumB
TCGA-A8-A09K	Signature3	LumB
TCGA-A8-A09M	Signature7	LumB
TCGA-A8-A09N	Signature3	LumB
TCGA-A8-A09Q	Signature5	LumB
TCGA-A8-A09R	Signature7	LumB
TCGA-A8-A09T	Signature7	LumA
TCGA-A8-A09V	Signature7	LumA
TCGA-A8-A09W	Signature5	LumB
TCGA-A8-A09X	Signature5	LumB
TCGA-A8-A09Z	Signature7	LumB
TCGA-A8-A0A1	Signature7	LumB
TCGA-A8-A0A2	Signature7	LumA
TCGA-A8-A0A4	Signature3	LumA
TCGA-A8-A0A6	Signature5	LumA
TCGA-A8-A0A7	Signature5	LumB
TCGA-A8-A0A9	Signature5	LumB
TCGA-A8-A0AB	Signature5	LumA
TCGA-A8-A0AD	Signature7	LumB
TCGA-AC-A23C	Signature5	LumA
TCGA-AC-A23E	Signature5	LumA
TCGA-AC-A23G	Signature5	LumA
TCGA-AC-A23H	Signature5	Normal
TCGA-AC-A2B8	Signature5	LumA
TCGA-AC-A2BM	Signature3	LumB
TCGA-AC-A2FB	Signature5	LumA
TCGA-AC-A2FE	Signature5
TCGA-AC-A2FF	Signature5	LumA
TCGA-AC-A2FG	Signature5	LumA
TCGA-AC-A2FK	Signature5	LumA
TCGA-AC-A2FM	Signature5	LumA
TCGA-AC-A2FO	Signature5	LumA
TCGA-AC-A2QI	Signature5	LumA
TCGA-AC-A2QJ	Signature4	Basal
TCGA-AC-A3BB	Signature7	LumA
TCGA-AC-A3EH	Signature5
TCGA-AC-A3HN	Signature5	LumA
TCGA-AC-A3OD	Signature7	LumA
TCGA-AC-A3QP	Signature5	LumA
TCGA-AC-A3QQ	Signature5
TCGA-AC-A3TM	Signature5
TCGA-AC-A3TN	Signature7	LumA
TCGA-AC-A3W5	Signature5	Her2
TCGA-AC-A3W6	Signature5	LumB
TCGA-AC-A3W7	Signature5
TCGA-AC-A3YI	Signature5	LumA
TCGA-AC-A3YJ	Signature3	LumA
TCGA-AC-A4ZE	Signature7
TCGA-AC-A5EH	Signature5
TCGA-AC-A5XS	Signature5	LumB
TCGA-AC-A5XU	Signature7
TCGA-AC-A62V	Signature7
TCGA-AC-A62X	Signature2	Basal
TCGA-AC-A62Y	Signature7	LumB
TCGA-AC-A6IV	Signature5	LumA
TCGA-AC-A6IX	Signature5	LumB
TCGA-AC-A6NO	Signature3	LumA
TCGA-AC-A7VB	Signature7
TCGA-AC-A8OP	Signature7	LumA
TCGA-AC-A8OR	Signature7	LumA
TCGA-AC-A8OS	Signature5
TCGA-AN-A03X	Signature7	LumB
TCGA-AN-A03Y	Signature7	LumB
TCGA-AN-A041	Signature5	LumB
TCGA-AN-A046	Signature5	LumA
TCGA-AN-A049	Signature7	LumB
TCGA-AN-A04A	Signature7	LumA
TCGA-AN-A04C	Signature5	LumB
TCGA-AN-A0AJ	Signature5	LumB
TCGA-AN-A0AK	Signature7	LumB
TCGA-AN-A0AM	Signature5	LumB
TCGA-AN-A0AR	Signature2	Basal
TCGA-AN-A0AS	Signature5	LumB
TCGA-AN-A0AT	Signature2	Basal
TCGA-AN-A0FD	Signature5	LumA
TCGA-AN-A0FF	Signature7	LumB
TCGA-AN-A0FJ	Signature2	Basal
TCGA-AN-A0FK	Signature7	LumB
TCGA-AN-A0FN	Signature5	LumA
TCGA-AN-A0FS	Signature5	LumA
TCGA-AN-A0FT	Signature5	LumB
TCGA-AN-A0FV	Signature5	Her2
TCGA-AN-A0FW	Signature7	LumB
TCGA-AN-A0FX	Signature2	Normal
TCGA-AN-A0FY	Signature7	LumB
TCGA-AN-A0FZ	Signature5	LumB
TCGA-AN-A0XL	Signature5	LumA
TCGA-AN-A0XN	Signature5	LumB
TCGA-AN-A0XO	Signature7	LumA
TCGA-AN-A0XP	Signature7	LumA
TCGA-AN-A0XR	Signature3	LumB
TCGA-AN-A0XS	Signature5	LumA
TCGA-AN-A0XT	Signature3	LumA
TCGA-AN-A0XU	Signature2	Basal
TCGA-AN-A0XV	Signature3	LumA
TCGA-AN-A0XW	Signature5	LumB
TCGA-AO-A03L	Signature5	LumB
TCGA-AO-A03M	Signature7	LumB
TCGA-AO-A03N	Signature5	LumB
TCGA-AO-A03O	Signature7	LumB
TCGA-AO-A03P	Signature7	LumB
TCGA-AO-A03R	Signature7	LumB
TCGA-AO-A03T	Signature3	LumA
TCGA-AO-A03V	Signature5	LumA
TCGA-AO-A0J2	Signature5	Her2
TCGA-AO-A0J3	Signature3	LumB
TCGA-AO-A0J4	Signature2	Basal
TCGA-AO-A0J5	Signature5	LumB
TCGA-AO-A0J6	Signature4	Basal
TCGA-AO-A0J7	Signature7	LumB
TCGA-AO-A0J8	Signature7	LumB
TCGA-AO-A0J9	Signature5	LumA
TCGA-AO-A0JA	Signature7	LumB
TCGA-AO-A0JB	Signature5	Normal
TCGA-AO-A0JC	Signature5	LumB
TCGA-AO-A0JD	Signature7	LumB
TCGA-AO-A0JE	Signature5	Her2
TCGA-AO-A0JF	Signature5	LumA
TCGA-AO-A0JG	Signature5	LumA
TCGA-AO-A0JI	Signature3	LumA
TCGA-AO-A0JJ	Signature5	LumA
TCGA-AO-A0JL	Signature2	Basal
TCGA-AO-A0JM	Signature5	LumB
TCGA-AO-A124	Signature2	Basal
TCGA-AO-A125	Signature7	LumB
TCGA-AO-A126	Signature3	LumB
TCGA-AO-A129	Signature2	Basal
TCGA-AO-A12A	Signature5	LumA
TCGA-AO-A12B	Signature7	LumB
TCGA-AO-A12C	Signature5	LumA
TCGA-AO-A12D	Signature5	Her2
TCGA-AO-A12E	Signature5	LumA
TCGA-AO-A12F	Signature2	Basal
TCGA-AO-A12G	Signature5	LumA
TCGA-AO-A12H	Signature7	LumB
TCGA-AO-A1KO	Signature5	Normal
TCGA-AO-A1KP	Signature7	LumB
TCGA-AO-A1KQ	Signature7
TCGA-AO-A1KR	Signature2	Basal
TCGA-AO-A1KS	Signature5	LumB
TCGA-AO-A1KT	Signature5	LumB
TCGA-AQ-A04H	Signature7	LumB
TCGA-AQ-A04J	Signature2	Basal
TCGA-AQ-A0Y5	Signature5	LumA
TCGA-AQ-A1H2	Signature7	LumB
TCGA-AQ-A1H3	Signature5	LumA
TCGA-AQ-A54N	Signature2	Basal
TCGA-AQ-A54O	Signature7
TCGA-AQ-A7U7	Signature5	LumA
TCGA-AR-A0TP	Signature2	Basal
TCGA-AR-A0TQ	Signature7	LumB
TCGA-AR-A0TR	Signature7	LumA
TCGA-AR-A0TS	Signature2	Basal
TCGA-AR-A0TT	Signature5	LumB
TCGA-AR-A0TU	Signature2	Basal
TCGA-AR-A0TV	Signature7	LumB
TCGA-AR-A0TW	Signature7	LumB
TCGA-AR-A0TX	Signature5	Her2
TCGA-AR-A0TY	Signature7	LumB
TCGA-AR-A0TZ	Signature5	LumB
TCGA-AR-A0U0	Signature2	Basal
TCGA-AR-A0U2	Signature5	LumB
TCGA-AR-A0U3	Signature7	LumB
TCGA-AR-A1AH	Signature2	Basal
TCGA-AR-A1AI	Signature2	Basal
TCGA-AR-A1AJ	Signature2	Basal
TCGA-AR-A1AK	Signature7	LumA
TCGA-AR-A1AL	Signature5	LumA
TCGA-AR-A1AM	Signature5	LumA
TCGA-AR-A1AN	Signature5	LumB
TCGA-AR-A1AO	Signature5	Normal
TCGA-AR-A1AP	Signature5	LumA
TCGA-AR-A1AQ	Signature2	Basal
TCGA-AR-A1AR	Signature2	Basal
TCGA-AR-A1AS	Signature7	LumB
TCGA-AR-A1AT	Signature5	LumB
TCGA-AR-A1AU	Signature7	LumA
TCGA-AR-A1AV	Signature7
TCGA-AR-A1AW	Signature7	LumB
TCGA-AR-A1AX	Signature5	LumA
TCGA-AR-A1AY	Signature2	Basal
TCGA-AR-A24H	Signature7	LumB
TCGA-AR-A24K	Signature7	LumB
TCGA-AR-A24L	Signature3	LumA
TCGA-AR-A24M	Signature5	LumA
TCGA-AR-A24N	Signature7	LumB
TCGA-AR-A24O	Signature7	LumA
TCGA-AR-A24P	Signature3	LumA
TCGA-AR-A24R	Signature7	LumB
TCGA-AR-A24S	Signature5	LumB
TCGA-AR-A24T	Signature5	LumA
TCGA-AR-A24U	Signature5	Her2
TCGA-AR-A24V	Signature7	LumA
TCGA-AR-A24W	Signature7	LumA
TCGA-AR-A24X	Signature5	LumA
TCGA-AR-A24Z	Signature7	LumB
TCGA-AR-A250	Signature5	LumB
TCGA-AR-A252	Signature5	LumA
TCGA-AR-A254	Signature5	LumB
TCGA-AR-A255	Signature5	LumA
TCGA-AR-A256	Signature2	Basal
TCGA-AR-A2LE	Signature7	LumA
TCGA-AR-A2LH	Signature5	LumA
TCGA-AR-A2LJ	Signature7	LumA
TCGA-AR-A2LK	Signature3	LumB
TCGA-AR-A2LL	Signature5	LumB
TCGA-AR-A2LM	Signature5	LumA
TCGA-AR-A2LN	Signature5	LumA
TCGA-AR-A2LO	Signature7	LumA
TCGA-AR-A2LQ	Signature5	LumA
TCGA-AR-A5QM	Signature7	LumA
TCGA-AR-A5QN	Signature5	LumA
TCGA-AR-A5QP	Signature5	LumA
TCGA-AR-A5QQ	Signature4	Basal
TCGA-B6-A0I1	Signature2	Basal
TCGA-B6-A0I5	Signature5	LumA
TCGA-B6-A0I6	Signature2	Basal
TCGA-B6-A0I8	Signature5	LumB
TCGA-B6-A0I9	Signature5	LumB
TCGA-B6-A0IA	Signature7	LumA
TCGA-B6-A0IB	Signature7	LumB
TCGA-B6-A0IC	Signature7	LumB
TCGA-B6-A0IE	Signature7	LumA
TCGA-B6-A0IG	Signature5	LumB
TCGA-B6-A0IH	Signature5	LumA
TCGA-B6-A0IJ	Signature2	Basal
TCGA-B6-A0IK	Signature5	LumB
TCGA-B6-A0IM	Signature3	LumB
TCGA-B6-A0IN	Signature5	LumB
TCGA-B6-A0IO	Signature5	LumB
TCGA-B6-A0IP	Signature3	LumA
TCGA-B6-A0IQ	Signature2	Basal
TCGA-B6-A0RE	Signature2	Basal
TCGA-B6-A0RG	Signature5	LumA
TCGA-B6-A0RH	Signature5	LumB
TCGA-B6-A0RI	Signature7	LumA
TCGA-B6-A0RL	Signature7	LumB
TCGA-B6-A0RM	Signature3	LumB
TCGA-B6-A0RN	Signature3	LumA
TCGA-B6-A0RO	Signature3	LumA
TCGA-B6-A0RP	Signature7	LumA
TCGA-B6-A0RQ	Signature5	LumA
TCGA-B6-A0RS	Signature5	Her2
TCGA-B6-A0RT	Signature2	Basal
TCGA-B6-A0RU	Signature2	Basal
TCGA-B6-A0RV	Signature7	LumA
TCGA-B6-A0WS	Signature7	LumA
TCGA-B6-A0WT	Signature7	LumA
TCGA-B6-A0WV	Signature7	LumB
TCGA-B6-A0WW	Signature5	LumB
TCGA-B6-A0WX	Signature2	Normal
TCGA-B6-A0WY	Signature5	LumA
TCGA-B6-A0WZ	Signature7	LumB
TCGA-B6-A0X0	Signature3	LumA
TCGA-B6-A0X4	Signature7	LumA
TCGA-B6-A0X5	Signature7	LumB
TCGA-B6-A0X7	Signature5	LumA
TCGA-B6-A1KC	Signature7	LumB
TCGA-B6-A1KF	Signature2	Basal
TCGA-B6-A1KI	Signature7	LumA
TCGA-B6-A1KN	Signature5	LumB
TCGA-B6-A2IU	Signature7	LumA
TCGA-B6-A3ZX	Signature2
TCGA-B6-A400	Signature2
TCGA-B6-A401	Signature5	LumA
TCGA-B6-A402	Signature2	Basal
TCGA-B6-A408	Signature3	LumA
TCGA-B6-A409	Signature4
TCGA-B6-A40B	Signature5	LumA
TCGA-B6-A40C	Signature7	LumB
TCGA-BH-A0AU	Signature5	LumA
TCGA-BH-A0AV	Signature2	Basal
TCGA-BH-A0AW	Signature5	Her2
TCGA-BH-A0AY	Signature5	LumA
TCGA-BH-A0AZ	Signature5	LumA
TCGA-BH-A0B0	Signature5	LumA
TCGA-BH-A0B1	Signature5	LumA
TCGA-BH-A0B4	Signature5
TCGA-BH-A0B5	Signature5	LumA
TCGA-BH-A0B6	Signature5	LumA
TCGA-BH-A0B7	Signature5	Normal
TCGA-BH-A0B8	Signature7	Normal
TCGA-BH-A0B9	Signature2	Basal
TCGA-BH-A0BA	Signature5	LumA
TCGA-BH-A0BC	Signature7	Normal
TCGA-BH-A0BD	Signature7	LumB
TCGA-BH-A0BF	Signature5	LumB
TCGA-BH-A0BJ	Signature7	Normal
TCGA-BH-A0BL	Signature2	Basal
TCGA-BH-A0BM	Signature5	Normal
TCGA-BH-A0BO	Signature5	LumA
TCGA-BH-A0BP	Signature5	LumA
TCGA-BH-A0BQ	Signature5	Normal
TCGA-BH-A0BR	Signature5	LumB
TCGA-BH-A0BS	Signature7	Normal
TCGA-BH-A0BT	Signature5	LumA
TCGA-BH-A0BV	Signature7	LumA
TCGA-BH-A0BZ	Signature1	LumA
TCGA-BH-A0C0	Signature5	LumA
TCGA-BH-A0C1	Signature5	LumB
TCGA-BH-A0C3	Signature5	Normal
TCGA-BH-A0C7	Signature7	LumB
TCGA-BH-A0DD	Signature7
TCGA-BH-A0DE	Signature7	LumA
TCGA-BH-A0DG	Signature5	LumA
TCGA-BH-A0DH	Signature5	LumA
TCGA-BH-A0DI	Signature5	LumA
TCGA-BH-A0DK	Signature5	LumA
TCGA-BH-A0DL	Signature4	LumA
TCGA-BH-A0DO	Signature7	LumA
TCGA-BH-A0DP	Signature5	LumA
TCGA-BH-A0DQ	Signature5	LumA
TCGA-BH-A0DS	Signature3	LumA
TCGA-BH-A0DT	Signature5	LumA
TCGA-BH-A0DV	Signature5	LumA
TCGA-BH-A0DX	Signature5	LumB
TCGA-BH-A0DZ	Signature5	LumA
TCGA-BH-A0E1	Signature7	Normal
TCGA-BH-A0E2	Signature5	LumA
TCGA-BH-A0E6	Signature2	Basal
TCGA-BH-A0E7	Signature5	LumA
TCGA-BH-A0E9	Signature7	LumA
TCGA-BH-A0EA	Signature7	LumA
TCGA-BH-A0EB	Signature7	LumA
TCGA-BH-A0EE	Signature1	Her2
TCGA-BH-A0EI	Signature3	LumA
TCGA-BH-A0GY	Signature5	LumA
TCGA-BH-A0GZ	Signature5	LumA
TCGA-BH-A0H0	Signature7	LumB
TCGA-BH-A0H3	Signature5	LumA
TCGA-BH-A0H5	Signature5	LumA
TCGA-BH-A0H6	Signature5	LumA
TCGA-BH-A0H7	Signature5	LumA
TCGA-BH-A0H9	Signature7	LumA
TCGA-BH-A0HA	Signature7	Normal
TCGA-BH-A0HB	Signature3	LumA
TCGA-BH-A0HF	Signature5	LumA
TCGA-BH-A0HI	Signature7	LumA
TCGA-BH-A0HK	Signature5	LumA
TCGA-BH-A0HL	Signature3	LumB
TCGA-BH-A0HN	Signature7	LumB
TCGA-BH-A0HO	Signature7	LumA
TCGA-BH-A0HP	Signature5	LumA
TCGA-BH-A0HQ	Signature5	LumA
TCGA-BH-A0HU	Signature7	LumB
TCGA-BH-A0HW	Signature3	LumB
TCGA-BH-A0HX	Signature3	LumB
TCGA-BH-A0HY	Signature5	LumB
TCGA-BH-A0W3	Signature7	LumB
TCGA-BH-A0W4	Signature5	LumA
TCGA-BH-A0W5	Signature5	LumA
TCGA-BH-A0W7	Signature5	LumA
TCGA-BH-A0WA	Signature2	Basal
TCGA-BH-A18F	Signature5	LumB
TCGA-BH-A18H	Signature5	LumA
TCGA-BH-A18I	Signature5	LumA
TCGA-BH-A18J	Signature5	Normal
TCGA-BH-A18K	Signature5	LumA
TCGA-BH-A18L	Signature7	LumA
TCGA-BH-A18M	Signature7	LumA
TCGA-BH-A18N	Signature7	LumA
TCGA-BH-A18P	Signature5	LumA
TCGA-BH-A18Q	Signature2	LumA
TCGA-BH-A18R	Signature5	LumA
TCGA-BH-A18S	Signature7	LumA
TCGA-BH-A18T	Signature2	Basal
TCGA-BH-A18U	Signature7	Normal
TCGA-BH-A18V	Signature2	LumA
TCGA-BH-A1EN	Signature5	LumA
TCGA-BH-A1EO	Signature5	LumA
TCGA-BH-A1ES	Signature7	LumB
TCGA-BH-A1ET	Signature7	LumA
TCGA-BH-A1EU	Signature7	LumA
TCGA-BH-A1EV	Signature5	LumA
TCGA-BH-A1EW	Signature5	LumA
TCGA-BH-A1EX	Signature5	LumB
TCGA-BH-A1EY	Signature7	LumB
TCGA-BH-A1F0	Signature4	LumA
TCGA-BH-A1F2	Signature5	Normal
TCGA-BH-A1F5	Signature5	LumA
TCGA-BH-A1F8	Signature5	Normal
TCGA-BH-A1FB	Signature5	LumA
TCGA-BH-A1FC	Signature2	LumA
TCGA-BH-A1FD	Signature5	LumA
TCGA-BH-A1FE	Signature5	Normal
TCGA-BH-A1FG	Signature7	LumA
TCGA-BH-A1FH	Signature5	Normal
TCGA-BH-A1FJ	Signature7	LumA
TCGA-BH-A1FL	Signature5	LumA
TCGA-BH-A1FM	Signature7	LumA
TCGA-BH-A1FN	Signature5	Normal
TCGA-BH-A1FR	Signature7	LumA
TCGA-BH-A1FU	Signature5	LumA
TCGA-BH-A201	Signature7	LumA
TCGA-BH-A202	Signature5	LumB
TCGA-BH-A203	Signature5	Normal
TCGA-BH-A204	Signature7	LumA
TCGA-BH-A208	Signature5	Normal
TCGA-BH-A209	Signature5	Normal
TCGA-BH-A28O	Signature5	LumA
TCGA-BH-A28Q	Signature5	LumA
TCGA-BH-A2L8	Signature5	LumA
TCGA-BH-A42T	Signature3	LumB
TCGA-BH-A42U	Signature5	LumA
TCGA-BH-A42V	Signature5	LumA
TCGA-BH-A5IZ	Signature4	Basal
TCGA-BH-A5J0	Signature5	LumA
TCGA-BH-A6R8	Signature7	LumB
TCGA-BH-A8FY	Signature7	LumA
TCGA-BH-A8FZ	Signature5	LumA
TCGA-BH-A8G0	Signature3	LumA
TCGA-BH-AB28	Signature5	LumA
TCGA-C8-A12K	Signature2	Basal
TCGA-C8-A12L	Signature5	Her2
TCGA-C8-A12M	Signature3	LumB
TCGA-C8-A12N	Signature7	LumA
TCGA-C8-A12O	Signature5	LumB
TCGA-C8-A12P	Signature5	Her2
TCGA-C8-A12Q	Signature5	Her2
TCGA-C8-A12T	Signature5	LumB
TCGA-C8-A12U	Signature7	LumB
TCGA-C8-A12W	Signature5	LumB
TCGA-C8-A12X	Signature7	LumB
TCGA-C8-A12Y	Signature7	LumA
TCGA-C8-A12Z	Signature5	Her2
TCGA-C8-A130	Signature5	LumB
TCGA-C8-A131	Signature5	Basal
TCGA-C8-A132	Signature7	LumA
TCGA-C8-A133	Signature7	LumA
TCGA-C8-A134	Signature2	Basal
TCGA-C8-A135	Signature5	Her2
TCGA-C8-A137	Signature5	Her2
TCGA-C8-A138	Signature5	Her2
TCGA-C8-A1HE	Signature7	LumA
TCGA-C8-A1HF	Signature5	Her2
TCGA-C8-A1HG	Signature7	LumB
TCGA-C8-A1HI	Signature5	LumA
TCGA-C8-A1HJ	Signature2	Basal
TCGA-C8-A1HK	Signature5	Her2
TCGA-C8-A1HL	Signature7	LumB
TCGA-C8-A1HM	Signature5	LumB
TCGA-C8-A1HN	Signature7	LumB
TCGA-C8-A1HO	Signature7	LumB
TCGA-C8-A26V	Signature5	LumB
TCGA-C8-A26W	Signature7	LumB
TCGA-C8-A26X	Signature5	Her2
TCGA-C8-A26Y	Signature5	Her2
TCGA-C8-A26Z	Signature7	LumB
TCGA-C8-A273	Signature3	LumB
TCGA-C8-A274	Signature7	LumB
TCGA-C8-A275	Signature5	Her2
TCGA-C8-A278	Signature5	LumB
TCGA-C8-A27A	Signature7	LumB
TCGA-C8-A27B	Signature2	Basal
TCGA-C8-A3M7	Signature5	LumA
TCGA-C8-A3M8	Signature7	LumB
TCGA-C8-A8HP	Signature5
TCGA-C8-A8HQ	Signature5
TCGA-C8-A8HR	Signature5
TCGA-D8-A13Y	Signature7	LumB
TCGA-D8-A13Z	Signature5	Her2
TCGA-D8-A140	Signature7	LumB
TCGA-D8-A141	Signature5	LumA
TCGA-D8-A142	Signature2	Basal
TCGA-D8-A143	Signature5	Basal
TCGA-D8-A145	Signature5	LumA
TCGA-D8-A146	Signature5	LumA
TCGA-D8-A147	Signature2	Basal
TCGA-D8-A1J8	Signature5	LumB
TCGA-D8-A1J9	Signature5	LumB
TCGA-D8-A1JA	Signature5	Her2
TCGA-D8-A1JB	Signature5	LumA
TCGA-D8-A1JC	Signature7	LumB
TCGA-D8-A1JD	Signature5	LumB
TCGA-D8-A1JE	Signature7	LumB
TCGA-D8-A1JF	Signature5	LumB
TCGA-D8-A1JG	Signature5	Her2
TCGA-D8-A1JH	Signature7	LumA
TCGA-D8-A1JI	Signature7	LumB
TCGA-D8-A1JJ	Signature5	LumB
TCGA-D8-A1JL	Signature4	Basal
TCGA-D8-A1JM	Signature2	Basal
TCGA-D8-A1JN	Signature5	LumB
TCGA-D8-A1JP	Signature3	LumB
TCGA-D8-A1JS	Signature7	LumA
TCGA-D8-A1JT	Signature7	LumB
TCGA-D8-A1JU	Signature5	LumA
TCGA-D8-A1X5	Signature7	LumB
TCGA-D8-A1X6	Signature7	LumB
TCGA-D8-A1X7	Signature7	LumB
TCGA-D8-A1X8	Signature7	LumA
TCGA-D8-A1X9	Signature5	LumB
TCGA-D8-A1XA	Signature7	LumA
TCGA-D8-A1XB	Signature5	LumA
TCGA-D8-A1XC	Signature7	LumB
TCGA-D8-A1XD	Signature5	LumA
TCGA-D8-A1XF	Signature7	LumB
TCGA-D8-A1XG	Signature7	LumA
TCGA-D8-A1XJ	Signature5	LumB
TCGA-D8-A1XK	Signature2	Basal
TCGA-D8-A1XL	Signature5	LumB
TCGA-D8-A1XM	Signature5	LumA
TCGA-D8-A1XO	Signature5	LumA
TCGA-D8-A1XR	Signature7	LumB
TCGA-D8-A1XS	Signature7
TCGA-D8-A1XT	Signature5	Her2
TCGA-D8-A1XU	Signature7	LumA
TCGA-D8-A1XV	Signature7	LumB
TCGA-D8-A1XY	Signature5	LumA
TCGA-D8-A1XZ	Signature5	LumB
TCGA-D8-A1Y0	Signature3	LumB
TCGA-D8-A1Y1	Signature5	LumB
TCGA-D8-A1Y2	Signature5	LumB
TCGA-D8-A27E	Signature7	LumA
TCGA-D8-A27G	Signature5	LumB
TCGA-D8-A27I	Signature5	LumA
TCGA-D8-A27K	Signature5	LumA
TCGA-D8-A27L	Signature5	LumA
TCGA-D8-A27N	Signature5	LumB
TCGA-D8-A27P	Signature7	LumA
TCGA-D8-A27R	Signature5	LumB
TCGA-D8-A27T	Signature7	LumB
TCGA-D8-A27V	Signature5	LumA
TCGA-D8-A27W	Signature7	LumB
TCGA-D8-A3Z5	Signature5	LumA
TCGA-D8-A3Z6	Signature7	LumA
TCGA-D8-A4Z1	Signature5	LumA
TCGA-D8-A73U	Signature5	LumA
TCGA-D8-A73W	Signature7	LumB
TCGA-D8-A73X	Signature5	LumA
TCGA-E2-A105	Signature3	LumB
TCGA-E2-A106	Signature3	LumA
TCGA-E2-A107	Signature5	LumB
TCGA-E2-A108	Signature5	LumA
TCGA-E2-A109	Signature7	LumB
TCGA-E2-A10A	Signature7	LumB
TCGA-E2-A10B	Signature7	LumA
TCGA-E2-A10C	Signature5	LumB
TCGA-E2-A10E	Signature7	LumA
TCGA-E2-A10F	Signature5	LumA
TCGA-E2-A14N	Signature2	Basal
TCGA-E2-A14O	Signature7	LumB
TCGA-E2-A14P	Signature1	Her2
TCGA-E2-A14Q	Signature7	LumA
TCGA-E2-A14R	Signature2	Basal
TCGA-E2-A14S	Signature3	LumB
TCGA-E2-A14T	Signature3	LumA
TCGA-E2-A14U	Signature7	LumA
TCGA-E2-A14V	Signature5	LumB
TCGA-E2-A14W	Signature7
TCGA-E2-A14Y	Signature2	Basal
TCGA-E2-A14Z	Signature5	LumA
TCGA-E2-A152	Signature5	Her2
TCGA-E2-A153	Signature7	LumA
TCGA-E2-A154	Signature7	LumB
TCGA-E2-A155	Signature7	LumB
TCGA-E2-A156	Signature7	LumA
TCGA-E2-A159	Signature4	Her2
TCGA-E2-A15A	Signature7	LumB
TCGA-E2-A15C	Signature3	LumA
TCGA-E2-A15D	Signature3	LumA
TCGA-E2-A15E	Signature5	LumB
TCGA-E2-A15F	Signature7	LumA
TCGA-E2-A15G	Signature7	LumA
TCGA-E2-A15H	Signature7	LumA
TCGA-E2-A15I	Signature5	Normal
TCGA-E2-A15J	Signature7	LumB
TCGA-E2-A15K	Signature7	Normal
TCGA-E2-A15L	Signature7	LumB
TCGA-E2-A15M	Signature7	LumA
TCGA-E2-A15O	Signature5	LumB
TCGA-E2-A15P	Signature5	LumA
TCGA-E2-A15R	Signature7	LumB
TCGA-E2-A15S	Signature3	LumB
TCGA-E2-A15T	Signature7	LumB
TCGA-E2-A1B0	Signature5	Her2
TCGA-E2-A1B1	Signature5	LumA
TCGA-E2-A1B4	Signature7	LumA
TCGA-E2-A1B5	Signature5	LumA
TCGA-E2-A1BC	Signature5	Normal
TCGA-E2-A1BD	Signature7	LumA
TCGA-E2-A1IE	Signature7	LumB
TCGA-E2-A1IF	Signature5	LumA
TCGA-E2-A1IG	Signature7	Normal
TCGA-E2-A1IH	Signature5	LumB
TCGA-E2-A1II	Signature2	Basal
TCGA-E2-A1IJ	Signature5	LumA
TCGA-E2-A1IK	Signature7	LumA
TCGA-E2-A1IL	Signature3	LumA
TCGA-E2-A1IN	Signature5	LumA
TCGA-E2-A1IO	Signature5	LumA
TCGA-E2-A1IU	Signature7	LumA
TCGA-E2-A1L6	Signature7	LumA
TCGA-E2-A1L7	Signature3	Normal
TCGA-E2-A1L8	Signature3	LumA
TCGA-E2-A1L9	Signature5	LumA
TCGA-E2-A1LA	Signature3	LumB
TCGA-E2-A1LB	Signature5	Normal
TCGA-E2-A1LE	Signature5	Her2
TCGA-E2-A1LG	Signature2	Basal
TCGA-E2-A1LH	Signature4	LumA
TCGA-E2-A1LI	Signature2	Basal
TCGA-E2-A1LL	Signature4	Basal
TCGA-E2-A2P5	Signature5	LumB
TCGA-E2-A2P6	Signature5	LumB
TCGA-E2-A3DX	Signature5	LumA
TCGA-E2-A56Z	Signature7	LumB
TCGA-E2-A570	Signature7	LumA
TCGA-E2-A572	Signature7	LumA
TCGA-E2-A573	Signature4	Basal
TCGA-E2-A574	Signature4	Basal
TCGA-E2-A576	Signature3	LumB
TCGA-E2-A9RU	Signature5	LumB
TCGA-E9-A1N3	Signature7	LumB
TCGA-E9-A1N4	Signature5	LumA
TCGA-E9-A1N5	Signature5	Normal
TCGA-E9-A1N6	Signature5	Normal
TCGA-E9-A1N8	Signature2	Basal
TCGA-E9-A1N9	Signature5	Normal
TCGA-E9-A1NA	Signature7	LumA
TCGA-E9-A1NC	Signature4	Basal
TCGA-E9-A1ND	Signature4	Normal
TCGA-E9-A1NE	Signature7	LumA
TCGA-E9-A1NF	Signature5	LumA
TCGA-E9-A1NG	Signature5	LumA
TCGA-E9-A1NH	Signature7	LumA
TCGA-E9-A1NI	Signature7	LumB
TCGA-E9-A1QZ	Signature7	LumA
TCGA-E9-A1R0	Signature3	LumA
TCGA-E9-A1R2	Signature7	LumA
TCGA-E9-A1R3	Signature5	LumA
TCGA-E9-A1R4	Signature7	LumB
TCGA-E9-A1R5	Signature5	LumB
TCGA-E9-A1R6	Signature3	LumB
TCGA-E9-A1R7	Signature3	LumA
TCGA-E9-A1RA	Signature7	LumA
TCGA-E9-A1RB	Signature7	LumA
TCGA-E9-A1RC	Signature5	LumA
TCGA-E9-A1RD	Signature7	LumA
TCGA-E9-A1RE	Signature7	LumB
TCGA-E9-A1RF	Signature3	LumA
TCGA-E9-A1RG	Signature5	LumB
TCGA-E9-A1RI	Signature5	LumA
TCGA-E9-A226	Signature5	LumB
TCGA-E9-A227	Signature7	LumA
TCGA-E9-A228	Signature3	LumB
TCGA-E9-A229	Signature5	LumA
TCGA-E9-A22A	Signature5	LumB
TCGA-E9-A22B	Signature3	LumA
TCGA-E9-A22D	Signature7	LumB
TCGA-E9-A22E	Signature5	LumB
TCGA-E9-A22G	Signature2	Basal
TCGA-E9-A22H	Signature7	LumB
TCGA-E9-A243	Signature2	Basal
TCGA-E9-A244	Signature2	Basal
TCGA-E9-A245	Signature7	LumA
TCGA-E9-A247	Signature5	LumA
TCGA-E9-A249	Signature7	LumB
TCGA-E9-A24A	Signature7	LumA
TCGA-E9-A295	Signature5	LumA
TCGA-E9-A2JS	Signature7	LumB
TCGA-E9-A2JT	Signature5	LumB
TCGA-E9-A3HO	Signature7	LumB
TCGA-E9-A3Q9	Signature3	LumA
TCGA-E9-A3QA	Signature2	Basal
TCGA-E9-A3X8	Signature5	LumA
TCGA-E9-A54X	Signature7	LumB
TCGA-E9-A54Y	Signature7	LumB
TCGA-E9-A5FK	Signature5	LumA
TCGA-E9-A5FL	Signature4	Basal
TCGA-E9-A5UO	Signature7	LumB
TCGA-E9-A5UP	Signature7	LumB
TCGA-E9-A6HE	Signature5	LumB
TCGA-EW-A1IW	Signature7	LumA
TCGA-EW-A1IX	Signature5	LumA
TCGA-EW-A1IY	Signature5	LumB
TCGA-EW-A1IZ	Signature5	LumA
TCGA-EW-A1J1	Signature3	LumA
TCGA-EW-A1J2	Signature5	LumA
TCGA-EW-A1J3	Signature7	LumB
TCGA-EW-A1J5	Signature5	LumA
TCGA-EW-A1J6	Signature7	LumB
TCGA-EW-A1OV	Signature5	Her2
TCGA-EW-A1OW	Signature2	Basal
TCGA-EW-A1OX	Signature7	LumB
TCGA-EW-A1OY	Signature7	LumB
TCGA-EW-A1OZ	Signature5	LumB
TCGA-EW-A1P0	Signature7	LumB
TCGA-EW-A1P1	Signature5	Normal
TCGA-EW-A1P3	Signature7	LumA
TCGA-EW-A1P4	Signature4	Basal
TCGA-EW-A1P5	Signature7	LumA
TCGA-EW-A1P6	Signature5	LumA
TCGA-EW-A1P7	Signature5	Normal
TCGA-EW-A1P8	Signature2	Basal
TCGA-EW-A1PA	Signature7	LumA
TCGA-EW-A1PB	Signature2	Basal
TCGA-EW-A1PC	Signature5	LumB
TCGA-EW-A1PD	Signature7
TCGA-EW-A1PE	Signature7	LumA
TCGA-EW-A1PF	Signature5	LumA
TCGA-EW-A1PG	Signature5	LumA
TCGA-EW-A1PH	Signature2	Basal
TCGA-EW-A2FR	Signature5	Her2
TCGA-EW-A2FS	Signature7	LumA
TCGA-EW-A2FV	Signature5	LumA
TCGA-EW-A2FW	Signature7	LumB
TCGA-EW-A3E8	Signature5	LumA
TCGA-EW-A3U0	Signature2	Basal
TCGA-EW-A423	Signature5	LumB
TCGA-EW-A424	Signature5	LumA
TCGA-EW-A6S9	Signature5
TCGA-EW-A6SA	Signature7
TCGA-EW-A6SB	Signature2
TCGA-EW-A6SC	Signature7
TCGA-EW-A6SD	Signature5
TCGA-GI-A2C8	Signature7	LumA
TCGA-GI-A2C9	Signature5	Normal
TCGA-GM-A2D9	Signature5	LumA
TCGA-GM-A2DA	Signature5	LumA
TCGA-GM-A2DB	Signature5	Her2
TCGA-GM-A2DC	Signature7	LumA
TCGA-GM-A2DD	Signature5	Her2
TCGA-GM-A2DF	Signature2	Basal
TCGA-GM-A2DI	Signature5	LumA
TCGA-GM-A2DK	Signature3	LumA
TCGA-GM-A2DL	Signature5	LumB
TCGA-GM-A2DM	Signature7	LumA
TCGA-GM-A2DN	Signature5	LumA
TCGA-GM-A2DO	Signature5	LumB
TCGA-GM-A3NW	Signature5	LumA
TCGA-GM-A3NY	Signature5	LumA
TCGA-GM-A3XG	Signature5	LumA
TCGA-GM-A3XL	Signature2	Basal
TCGA-GM-A3XN	Signature5	LumA
TCGA-GM-A4E0	Signature5	LumA
TCGA-GM-A5PV	Signature3	LumA
TCGA-GM-A5PX	Signature5	LumA
TCGA-HN-A2OB	Signature5	LumA
TCGA-JL-A3YW	Signature1	Her2
TCGA-JL-A3YX	Signature5	LumA
TCGA-LD-A66U	Signature5	LumA
TCGA-LD-A74U	Signature5	LumA
TCGA-LD-A7W5	Signature3	LumA
TCGA-LD-A7W6	Signature7	LumA
TCGA-LD-A9QF	Signature5	Her2
TCGA-LL-A440	Signature5	LumA
TCGA-LL-A441	Signature5	Normal
TCGA-LL-A442	Signature7	LumB
TCGA-LL-A50Y	Signature7	LumA
TCGA-LL-A5YL	Signature5	LumB
TCGA-LL-A5YM	Signature5	LumB
TCGA-LL-A5YN	Signature7	LumA
TCGA-LL-A5YO	Signature5	Her2
TCGA-LL-A6FP	Signature5	LumA
TCGA-LL-A6FQ	Signature7	LumA
TCGA-LL-A6FR	Signature2	Basal
TCGA-LL-A73Z	Signature5	LumA
TCGA-LL-A740	Signature5	LumA
TCGA-LL-A7SZ	Signature5	LumB
TCGA-LL-A7T0	Signature5	LumB
TCGA-LL-A9Q3	Signature7	LumA
TCGA-LQ-A4E4	Signature5	LumB
TCGA-MS-A51U	Signature7	LumA
TCGA-OK-A5Q2	Signature5	LumA
TCGA-OL-A5D6	Signature5	LumA
TCGA-OL-A5D7	Signature2	Basal
TCGA-OL-A5D8	Signature3	LumA
TCGA-OL-A5DA	Signature5	LumA
TCGA-OL-A5RU	Signature7	LumA
TCGA-OL-A5RV	Signature5	LumA
TCGA-OL-A5RW	Signature2	Basal
TCGA-OL-A5RX	Signature5	LumA
TCGA-OL-A5RY	Signature5	Normal
TCGA-OL-A5RZ	Signature5	Her2
TCGA-OL-A5S0	Signature2	Basal
TCGA-OL-A66H	Signature7	LumA
TCGA-OL-A66J	Signature7	LumA
TCGA-OL-A66K	Signature7	LumA
TCGA-OL-A66L	Signature5	LumA
TCGA-OL-A66N	Signature5	LumA
TCGA-OL-A66O	Signature7	LumB
TCGA-OL-A66P	Signature5	Her2
TCGA-OL-A6VO	Signature2	Basal
TCGA-OL-A6VQ	Signature5	LumA
TCGA-OL-A6VR	Signature3	LumA
TCGA-OL-A97C	Signature7	LumA
TCGA-PE-A5DC	Signature5	LumB
TCGA-PE-A5DD	Signature5	LumB
TCGA-PE-A5DE	Signature5	LumA
TCGA-PL-A8LV	Signature4	Basal
TCGA-PL-A8LX	Signature7	LumA
TCGA-PL-A8LY	Signature5	Normal
TCGA-PL-A8LZ	Signature2	Basal
TCGA-S3-A6ZF	Signature5	LumB
TCGA-S3-A6ZG	Signature7	LumB
TCGA-S3-A6ZH	Signature5	LumB
TCGA-S3-AA0Z	Signature2	Basal
TCGA-S3-AA10	Signature2	Basal
TCGA-S3-AA11	Signature5	LumA
TCGA-S3-AA12	Signature7	LumB
TCGA-S3-AA14	Signature5	LumA
TCGA-S3-AA15	Signature2	Basal
TCGA-S3-AA17	Signature3	LumB
TCGA-UL-AAZ6	Signature3
TCGA-V7-A7HQ	Signature5
TCGA-W8-A86G	Signature5	LumA
TCGA-WT-AB41	Signature3	LumA
TCGA-WT-AB44	Signature5	LumA
TCGA-XX-A899	Signature5	LumA
TCGA-XX-A89A	Signature5	LumA
TCGA-Z7-A8R5	Signature5	LumA
TCGA-Z7-A8R6	Signature5	LumB
