# Supplementary material for: PatientProfiler: building patient-specific signaling models from proteogenomic data
Source: Mol Syst Biol. 2025 Oct 10;21(12):1845–65. doi: 10.1038/s44320-025-00160-y (PMC12672659; doi:10.1038/s44320-025-00160-y)
Supplement: Supplementary file 6 — Source data Fig. 1 [file 44320_2025_160_MOESM6_ESM.zip]

Archive with 3 entries (2 files):
- Figure 1/
- Figure 1/1.pdf
- __MACOSX/Figure 1/._1.pdf
