# Supplementary material for: PatientProfiler: building patient-specific signaling models from proteogenomic data
Source: Mol Syst Biol. 2025 Oct 10;21(12):1845–65. doi: 10.1038/s44320-025-00160-y (PMC12672659; doi:10.1038/s44320-025-00160-y)
Supplement: Supplementary file 7 — Source data Fig. 2 [file 44320_2025_160_MOESM7_ESM.zip]

Archive with 46 entries (38 files):
- Figure 2/
- Figure 2/.DS_Store
- __MACOSX/Figure 2/._.DS_Store
- Figure 2/2G/
- Figure 2/2A/
- Figure 2/2F/
- Figure 2/2C/
- Figure 2/2D/
- Figure 2/2E/
- Figure 2/2B/
- Figure 2/2G/.DS_Store
- __MACOSX/Figure 2/2G/._.DS_Store
- Figure 2/2G/2G.pdf
- __MACOSX/Figure 2/2G/._2G.pdf
- Figure 2/2G/2G.xls
- __MACOSX/Figure 2/2G/._2G.xls
- Figure 2/2A/.DS_Store
- __MACOSX/Figure 2/2A/._.DS_Store
- Figure 2/2A/2A.pdf
- __MACOSX/Figure 2/2A/._2A.pdf
- Figure 2/2F/.DS_Store
- __MACOSX/Figure 2/2F/._.DS_Store
- Figure 2/2F/2F.pdf
- __MACOSX/Figure 2/2F/._2F.pdf
- Figure 2/2F/2F.xls
- __MACOSX/Figure 2/2F/._2F.xls
- Figure 2/2C/.DS_Store
- __MACOSX/Figure 2/2C/._.DS_Store
- Figure 2/2C/2C.pdf
- __MACOSX/Figure 2/2C/._2C.pdf
- Figure 2/2D/.DS_Store
- __MACOSX/Figure 2/2D/._.DS_Store
- Figure 2/2D/2D.pdf
- __MACOSX/Figure 2/2D/._2D.pdf
- Figure 2/2D/2D.xls
- __MACOSX/Figure 2/2D/._2D.xls
- Figure 2/2E/.DS_Store
- __MACOSX/Figure 2/2E/._.DS_Store
- Figure 2/2E/2E.pdf
- __MACOSX/Figure 2/2E/._2E.pdf
- Figure 2/2E/2E.xls
- __MACOSX/Figure 2/2E/._2E.xls
- Figure 2/2B/.DS_Store
- __MACOSX/Figure 2/2B/._.DS_Store
- Figure 2/2B/2B.pdf
- __MACOSX/Figure 2/2B/._2B.pdf
