# Supplementary material for: PatientProfiler: building patient-specific signaling models from proteogenomic data
Source: Mol Syst Biol. 2025 Oct 10;21(12):1845–65. doi: 10.1038/s44320-025-00160-y (PMC12672659; doi:10.1038/s44320-025-00160-y)
Supplement: Supplementary file 7 — Source data Fig. 2 [file 44320_2025_160_MOESM7_ESM.zip › Figure 2/2G/2G.xls]

## Sheet: 2G
patient_ID,NMF.Cluster,mf,count
X11BR036,Basal-I,kin,153
X11BR036,Basal-I,other,14
X11BR036,Basal-I,phos,1
X11BR036,Basal-I,tf,29
X11BR003,Basal-I,kin,127
X11BR003,Basal-I,other,19
X11BR003,Basal-I,phos,4
X11BR003,Basal-I,tf,46
X01BR017,Basal-I,kin,127
X01BR017,Basal-I,other,14
X01BR017,Basal-I,phos,2
X01BR017,Basal-I,tf,51
X01BR001,Basal-I,kin,125
X01BR001,Basal-I,other,22
X01BR001,Basal-I,phos,1
X01BR001,Basal-I,tf,41
X01BR031,Basal-I,kin,121
X01BR031,Basal-I,other,21
X01BR031,Basal-I,phos,1
X01BR031,Basal-I,tf,39
X11BR016,Basal-I,kin,120
X11BR016,Basal-I,other,13
X11BR016,Basal-I,phos,1
X11BR016,Basal-I,tf,44
X11BR024,Basal-I,kin,117
X11BR024,Basal-I,other,16
X11BR024,Basal-I,tf,45
CPT000814,Basal-I,kin,120
CPT000814,Basal-I,other,17
CPT000814,Basal-I,phos,2
CPT000814,Basal-I,tf,38
X05BR029,Basal-I,kin,116
X05BR029,Basal-I,other,22
X05BR029,Basal-I,phos,5
X05BR029,Basal-I,tf,34
X01BR043,Basal-I,kin,104
X01BR043,Basal-I,other,20
X01BR043,Basal-I,phos,2
X01BR043,Basal-I,tf,44
X11BR023,Basal-I,kin,111
X11BR023,Basal-I,other,16
X11BR023,Basal-I,phos,3
X11BR023,Basal-I,tf,39
X01BR026,Basal-I,kin,98
X01BR026,Basal-I,other,19
X01BR026,Basal-I,phos,2
X01BR026,Basal-I,tf,43
X09BR004,Basal-I,kin,107
X09BR004,Basal-I,other,16
X09BR004,Basal-I,phos,4
X09BR004,Basal-I,tf,29
X20BR002,Basal-I,kin,101
X20BR002,Basal-I,other,15
X20BR002,Basal-I,phos,1
X20BR002,Basal-I,tf,39
CPT001846,Basal-I,kin,96
CPT001846,Basal-I,other,11
CPT001846,Basal-I,phos,3
CPT001846,Basal-I,tf,45
X01BR042,Basal-I,kin,94
X01BR042,Basal-I,other,18
X01BR042,Basal-I,phos,1
X01BR042,Basal-I,tf,33
X05BR042,Basal-I,kin,76
X05BR042,Basal-I,other,20
X05BR042,Basal-I,phos,2
X05BR042,Basal-I,tf,47
X01BR040,Basal-I,kin,84
X01BR040,Basal-I,other,19
X01BR040,Basal-I,phos,2
X01BR040,Basal-I,tf,38
X01BR027,Basal-I,kin,90
X01BR027,Basal-I,other,15
X01BR027,Basal-I,phos,3
X01BR027,Basal-I,tf,34
X05BR043,Basal-I,kin,77
X05BR043,Basal-I,other,20
X05BR043,Basal-I,tf,45
X11BR080,Basal-I,kin,76
X11BR080,Basal-I,other,14
X11BR080,Basal-I,phos,2
X11BR080,Basal-I,tf,50
X01BR018,Basal-I,kin,69
X01BR018,Basal-I,other,17
X01BR018,Basal-I,tf,52
X01BR008,Basal-I,kin,78
X01BR008,Basal-I,other,19
X01BR008,Basal-I,tf,38
X03BR006,Basal-I,kin,80
X03BR006,Basal-I,other,18
X03BR006,Basal-I,phos,3
X03BR006,Basal-I,tf,31
X01BR009,Basal-I,kin,68
X01BR009,Basal-I,other,17
X01BR009,Basal-I,phos,2
X01BR009,Basal-I,tf,40
X01BR020,Basal-I,kin,69
X01BR020,Basal-I,other,19
X01BR020,Basal-I,phos,1
X01BR020,Basal-I,tf,33
X20BR006,Basal-I,kin,71
X20BR006,Basal-I,other,13
X20BR006,Basal-I,phos,2
X20BR006,Basal-I,tf,34
X20BR007,Basal-I,kin,63
X20BR007,Basal-I,other,15
X20BR007,Basal-I,tf,41
X20BR005,Basal-I,kin,47
X20BR005,Basal-I,other,10
X20BR005,Basal-I,phos,1
X20BR005,Basal-I,tf,38
X05BR045,Basal-I,kin,39
X05BR045,Basal-I,other,24
X05BR045,Basal-I,phos,3
X05BR045,Basal-I,tf,29
X11BR058,HER2-I,kin,173
X11BR058,HER2-I,other,11
X11BR058,HER2-I,phos,2
X11BR058,HER2-I,tf,43
X18BR009,HER2-I,kin,154
X18BR009,HER2-I,other,20
X18BR009,HER2-I,phos,6
X18BR009,HER2-I,tf,41
X18BR002,HER2-I,kin,154
X18BR002,HER2-I,other,8
X18BR002,HER2-I,phos,3
X18BR002,HER2-I,tf,47
X20BR008,HER2-I,kin,143
X20BR008,HER2-I,other,18
X20BR008,HER2-I,phos,1
X20BR008,HER2-I,tf,39
X11BR038,HER2-I,kin,131
X11BR038,HER2-I,other,15
X11BR038,HER2-I,phos,2
X11BR038,HER2-I,tf,46
X05BR001,HER2-I,kin,118
X05BR001,HER2-I,other,17
X05BR001,HER2-I,tf,50
X18BR017,HER2-I,kin,124
X18BR017,HER2-I,other,13
X18BR017,HER2-I,tf,45
X11BR020,HER2-I,kin,113
X11BR020,HER2-I,other,13
X11BR020,HER2-I,phos,3
X11BR020,HER2-I,tf,49
X01BR010,HER2-I,kin,112
X01BR010,HER2-I,other,21
X01BR010,HER2-I,phos,3
X01BR010,HER2-I,tf,39
X11BR042,HER2-I,kin,119
X11BR042,HER2-I,other,18
X11BR042,HER2-I,phos,2
X11BR042,HER2-I,tf,36
X11BR004,HER2-I,kin,92
X11BR004,HER2-I,other,20
X11BR004,HER2-I,phos,3
X11BR004,HER2-I,tf,50
X11BR028,HER2-I,kin,95
X11BR028,HER2-I,other,13
X11BR028,HER2-I,tf,38
X05BR044,HER2-I,kin,84
X05BR044,HER2-I,other,19
X05BR044,HER2-I,phos,4
X05BR044,HER2-I,tf,37
X11BR011,HER2-I,kin,77
X11BR011,HER2-I,other,17
X11BR011,HER2-I,phos,1
X11BR011,HER2-I,tf,47
X11BR010,HER2-I,kin,75
X11BR010,HER2-I,other,16
X11BR010,HER2-I,phos,2
X11BR010,HER2-I,tf,46
X11BR030,HER2-I,kin,71
X11BR030,HER2-I,other,16
X11BR030,HER2-I,phos,5
X11BR030,HER2-I,tf,47
X11BR031,HER2-I,kin,78
X11BR031,HER2-I,other,18
X11BR031,HER2-I,phos,1
X11BR031,HER2-I,tf,39
X11BR056,HER2-I,kin,81
X11BR056,HER2-I,other,19
X11BR056,HER2-I,phos,3
X11BR056,HER2-I,tf,33
X06BR003,HER2-I,kin,66
X06BR003,HER2-I,other,17
X06BR003,HER2-I,phos,3
X06BR003,HER2-I,tf,40
X11BR060,HER2-I,kin,64
X11BR060,HER2-I,other,11
X11BR060,HER2-I,phos,1
X11BR060,HER2-I,tf,49
X09BR005,HER2-I,kin,70
X09BR005,HER2-I,other,15
X09BR005,HER2-I,tf,36
X11BR017,HER2-I,kin,52
X11BR017,HER2-I,other,13
X11BR017,HER2-I,phos,5
X11BR017,HER2-I,tf,49
X11BR059,HER2-I,kin,44
X11BR059,HER2-I,other,17
X11BR059,HER2-I,phos,2
X11BR059,HER2-I,tf,40
X11BR018,LumA-I,kin,174
X11BR018,LumA-I,other,26
X11BR018,LumA-I,phos,5
X11BR018,LumA-I,tf,47
X11BR014,LumA-I,kin,178
X11BR014,LumA-I,other,16
X11BR014,LumA-I,phos,4
X11BR014,LumA-I,tf,46
X14BR014,LumA-I,kin,176
X14BR014,LumA-I,other,14
X14BR014,LumA-I,phos,1
X14BR014,LumA-I,tf,39
X11BR055,LumA-I,kin,143
X11BR055,LumA-I,other,19
X11BR055,LumA-I,phos,5
X11BR055,LumA-I,tf,45
X11BR006,LumA-I,kin,132
X11BR006,LumA-I,other,20
X11BR006,LumA-I,phos,2
X11BR006,LumA-I,tf,50
X11BR050,LumA-I,kin,137
X11BR050,LumA-I,other,24
X11BR050,LumA-I,phos,1
X11BR050,LumA-I,tf,38
X21BR010,LumA-I,kin,141
X21BR010,LumA-I,other,24
X21BR010,LumA-I,phos,2
X21BR010,LumA-I,tf,30
X18BR007,LumA-I,kin,130
X18BR007,LumA-I,other,20
X18BR007,LumA-I,phos,4
X18BR007,LumA-I,tf,41
X11BR047,LumA-I,kin,134
X11BR047,LumA-I,other,15
X11BR047,LumA-I,phos,1
X11BR047,LumA-I,tf,38
X06BR006,LumA-I,kin,127
X06BR006,LumA-I,other,16
X06BR006,LumA-I,phos,6
X06BR006,LumA-I,tf,38
X15BR003,LumA-I,kin,130
X15BR003,LumA-I,other,18
X15BR003,LumA-I,tf,38
X05BR009,LumA-I,kin,109
X05BR009,LumA-I,other,26
X05BR009,LumA-I,phos,5
X05BR009,LumA-I,tf,44
X11BR072,LumA-I,kin,120
X11BR072,LumA-I,other,22
X11BR072,LumA-I,phos,1
X11BR072,LumA-I,tf,39
X03BR013,LumA-I,kin,121
X03BR013,LumA-I,other,16
X03BR013,LumA-I,tf,40
X01BR033,LumA-I,kin,106
X01BR033,LumA-I,other,21
X01BR033,LumA-I,phos,5
X01BR033,LumA-I,tf,42
X11BR032,LumA-I,kin,110
X11BR032,LumA-I,other,18
X11BR032,LumA-I,phos,6
X11BR032,LumA-I,tf,39
X18BR016,LumA-I,kin,110
X18BR016,LumA-I,other,18
X18BR016,LumA-I,phos,5
X18BR016,LumA-I,tf,38
X05BR005,LumA-I,kin,102
X05BR005,LumA-I,other,18
X05BR005,LumA-I,phos,8
X05BR005,LumA-I,tf,39
X05BR026,LumA-I,kin,95
X05BR026,LumA-I,other,24
X05BR026,LumA-I,phos,2
X05BR026,LumA-I,tf,41
X11BR022,LumA-I,kin,99
X11BR022,LumA-I,other,16
X11BR022,LumA-I,phos,5
X11BR022,LumA-I,tf,40
X03BR005,LumA-I,kin,90
X03BR005,LumA-I,other,19
X03BR005,LumA-I,phos,5
X03BR005,LumA-I,tf,43
X03BR002,LumA-I,kin,104
X03BR002,LumA-I,other,18
X03BR002,LumA-I,phos,1
X03BR002,LumA-I,tf,31
X05BR003,LumA-I,kin,77
X05BR003,LumA-I,other,21
X05BR003,LumA-I,phos,1
X05BR003,LumA-I,tf,45
X18BR010,LumA-I,kin,94
X18BR010,LumA-I,other,9
X18BR010,LumA-I,phos,2
X18BR010,LumA-I,tf,39
X05BR004,LumA-I,kin,86
X05BR004,LumA-I,other,20
X05BR004,LumA-I,phos,3
X05BR004,LumA-I,tf,32
X11BR040,LumA-I,kin,82
X11BR040,LumA-I,other,22
X11BR040,LumA-I,phos,1
X11BR040,LumA-I,tf,33
X01BR015,LumA-I,kin,72
X01BR015,LumA-I,other,19
X01BR015,LumA-I,phos,3
X01BR015,LumA-I,tf,41
X14BR008,LumA-I,kin,63
X14BR008,LumA-I,other,23
X14BR008,LumA-I,phos,1
X14BR008,LumA-I,tf,40
X01BR030,LumA-I,kin,71
X01BR030,LumA-I,other,14
X01BR030,LumA-I,phos,1
X01BR030,LumA-I,tf,39
X11BR074,LumA-I,kin,64
X11BR074,LumA-I,other,16
X11BR074,LumA-I,phos,1
X11BR074,LumA-I,tf,39
X03BR004,LumA-I,kin,45
X03BR004,LumA-I,other,14
X03BR004,LumA-I,phos,4
X03BR004,LumA-I,tf,43
X05BR038,LumA-I,kin,56
X05BR038,LumA-I,other,12
X05BR038,LumA-I,phos,4
X05BR038,LumA-I,tf,32
X09BR001,LumB-I,kin,158
X09BR001,LumB-I,other,18
X09BR001,LumB-I,phos,3
X09BR001,LumB-I,tf,28
X06BR005,LumB-I,kin,132
X06BR005,LumB-I,other,15
X06BR005,LumB-I,phos,2
X06BR005,LumB-I,tf,46
X11BR015,LumB-I,kin,134
X11BR015,LumB-I,other,15
X11BR015,LumB-I,phos,3
X11BR015,LumB-I,tf,30
X09BR007,LumB-I,kin,120
X09BR007,LumB-I,other,18
X09BR007,LumB-I,phos,4
X09BR007,LumB-I,tf,39
X11BR009,LumB-I,kin,129
X11BR009,LumB-I,other,15
X11BR009,LumB-I,phos,2
X11BR009,LumB-I,tf,28
X11BR053,LumB-I,kin,124
X11BR053,LumB-I,other,13
X11BR053,LumB-I,phos,1
X11BR053,LumB-I,tf,35
X06BR014,LumB-I,kin,108
X06BR014,LumB-I,other,17
X06BR014,LumB-I,phos,4
X06BR014,LumB-I,tf,41
X18BR004,LumB-I,kin,105
X18BR004,LumB-I,other,24
X18BR004,LumB-I,phos,6
X18BR004,LumB-I,tf,35
X20BR001,LumB-I,kin,113
X20BR001,LumB-I,other,23
X20BR001,LumB-I,phos,4
X20BR001,LumB-I,tf,28
X11BR049,LumB-I,kin,114
X11BR049,LumB-I,other,14
X11BR049,LumB-I,phos,4
X11BR049,LumB-I,tf,35
X16BR012,LumB-I,kin,114
X16BR012,LumB-I,other,15
X16BR012,LumB-I,phos,2
X16BR012,LumB-I,tf,35
X03BR011,LumB-I,kin,101
X03BR011,LumB-I,other,18
X03BR011,LumB-I,phos,5
X03BR011,LumB-I,tf,39
X05BR016,LumB-I,kin,105
X05BR016,LumB-I,other,17
X05BR016,LumB-I,phos,2
X05BR016,LumB-I,tf,36
X21BR002,LumB-I,kin,90
X21BR002,LumB-I,other,24
X21BR002,LumB-I,phos,3
X21BR002,LumB-I,tf,37
X11BR013,LumB-I,kin,96
X11BR013,LumB-I,other,16
X11BR013,LumB-I,phos,1
X11BR013,LumB-I,tf,37
X18BR003,LumB-I,kin,98
X18BR003,LumB-I,other,17
X18BR003,LumB-I,phos,2
X18BR003,LumB-I,tf,33
X22BR006,LumB-I,kin,79
X22BR006,LumB-I,other,26
X22BR006,LumB-I,phos,1
X22BR006,LumB-I,tf,39
X13BR009,LumB-I,kin,84
X13BR009,LumB-I,other,15
X13BR009,LumB-I,tf,42
X18BR006,LumB-I,kin,84
X18BR006,LumB-I,other,15
X18BR006,LumB-I,phos,1
X18BR006,LumB-I,tf,40
X11BR044,LumB-I,kin,92
X11BR044,LumB-I,other,13
X11BR044,LumB-I,phos,1
X11BR044,LumB-I,tf,33
X11BR019,LumB-I,kin,88
X11BR019,LumB-I,other,17
X11BR019,LumB-I,phos,3
X11BR019,LumB-I,tf,30
X11BR012,LumB-I,kin,83
X11BR012,LumB-I,other,19
X11BR012,LumB-I,phos,2
X11BR012,LumB-I,tf,29
X18BR019,LumB-I,kin,68
X18BR019,LumB-I,other,21
X18BR019,LumB-I,phos,2
X18BR019,LumB-I,tf,42
X11BR075,LumB-I,kin,81
X11BR075,LumB-I,other,14
X11BR075,LumB-I,tf,37
X01BR023,LumB-I,kin,77
X01BR023,LumB-I,other,19
X01BR023,LumB-I,phos,3
X01BR023,LumB-I,tf,32
X11BR027,LumB-I,kin,75
X11BR027,LumB-I,other,18
X11BR027,LumB-I,phos,1
X11BR027,LumB-I,tf,37
X11BR051,LumB-I,kin,70
X11BR051,LumB-I,other,13
X11BR051,LumB-I,phos,3
X11BR051,LumB-I,tf,43
X11BR043,LumB-I,kin,77
X11BR043,LumB-I,other,12
X11BR043,LumB-I,phos,3
X11BR043,LumB-I,tf,36
X01BR032,LumB-I,kin,72
X01BR032,LumB-I,other,15
X01BR032,LumB-I,phos,2
X01BR032,LumB-I,tf,38
X14BR005,LumB-I,kin,74
X14BR005,LumB-I,other,12
X14BR005,LumB-I,tf,37
X21BR001,LumB-I,kin,79
X21BR001,LumB-I,other,11
X21BR001,LumB-I,phos,3
X21BR001,LumB-I,tf,27
X01BR025,LumB-I,kin,60
X01BR025,LumB-I,other,20
X01BR025,LumB-I,phos,2
X01BR025,LumB-I,tf,37
X22BR005,LumB-I,kin,55
X22BR005,LumB-I,other,18
X22BR005,LumB-I,phos,1
X22BR005,LumB-I,tf,44
X11BR054,LumB-I,kin,56
X11BR054,LumB-I,other,21
X11BR054,LumB-I,phos,2
X11BR054,LumB-I,tf,33
X03BR010,LumB-I,kin,41
X03BR010,LumB-I,other,19
X03BR010,LumB-I,phos,4
X03BR010,LumB-I,tf,31
X11BR025,LumB-I,kin,54
X11BR025,LumB-I,other,15
X11BR025,LumB-I,tf,26
X11BR073,LumB-I,kin,20
X11BR073,LumB-I,other,12
X11BR073,LumB-I,phos,1
X11BR073,LumB-I,tf,29
