# Supplementary material for: PatientProfiler: building patient-specific signaling models from proteogenomic data
Source: Mol Syst Biol. 2025 Oct 10;21(12):1845–65. doi: 10.1038/s44320-025-00160-y (PMC12672659; doi:10.1038/s44320-025-00160-y)
Supplement: Supplementary file 7 — Source data Fig. 2 [file 44320_2025_160_MOESM7_ESM.zip › Figure 2/2F/2F.xls]

## Sheet: 2F
patient_ID,NMF.Cluster,gene_name,z_score
CPT001846,Basal-I,ERBB2,-2.77178881569874
CPT001846,Basal-I,TOP2A,-0.375813437019113
X01BR001,Basal-I,ESR1,-2.40085197891537
X01BR001,Basal-I,TOP2A,-1.01085908559057
X01BR009,Basal-I,TOP2A,-0.0987680711577473
X01BR010,HER2-I,PGR,-2.04191958875852
X01BR015,LumA-I,TOP2A,-1.22953535142035
X01BR015,LumA-I,PGR,-0.746057043743198
X01BR017,Basal-I,ERBB2,1.52598020820131
X01BR017,Basal-I,PGR,-0.607608931259788
X01BR023,LumB-I,ERBB2,-0.599719876326264
X01BR023,LumB-I,TOP2A,-0.45219384767723
X01BR026,Basal-I,ERBB2,-1.20669008606381
X01BR026,Basal-I,PGR,-1.10904583334536
X01BR026,Basal-I,TOP2A,-0.797695949334335
X01BR027,Basal-I,TOP2A,0.429232867047509
X01BR031,Basal-I,ERBB2,-1.46879567034329
X01BR032,LumB-I,ESR1,0.927197277135733
X01BR033,LumA-I,PGR,-2.36390650963965
X01BR042,Basal-I,ESR1,-2.02615920350415
X03BR004,LumA-I,ESR1,0.618222651978034
X03BR010,LumB-I,TOP2A,-2.97199761535245
X03BR011,LumB-I,TOP2A,-0.397969983305711
X03BR013,LumA-I,TOP2A,-0.787435521805393
X05BR005,LumA-I,ERBB2,-3.11027930356896
X05BR005,LumA-I,ESR1,-1.7461195592596
X05BR009,LumA-I,TOP2A,-2.1429406471598
X05BR009,LumA-I,ERBB2,-2.62974360950097
X05BR026,LumA-I,PGR,-0.545052538033619
X05BR026,LumA-I,ERBB2,0.442905111584729
X05BR038,LumA-I,ESR1,-1.66125088679799
X05BR038,LumA-I,TOP2A,-2.1986354545762
X05BR042,Basal-I,PGR,-2.04196185835757
X05BR042,Basal-I,ERBB2,-2.2917716841049
X05BR043,Basal-I,TOP2A,2.30294285459143
X05BR044,HER2-I,TOP2A,-2.25036081311945
X05BR045,Basal-I,TOP2A,-0.462799780116682
X06BR003,HER2-I,PGR,-1.61117883606961
X06BR003,HER2-I,ERBB2,-1.69617349474257
X06BR005,LumB-I,ESR1,0.995753573973471
X06BR014,LumB-I,PGR,3.38054960318703
X09BR004,Basal-I,TOP2A,2.23457919701477
X09BR005,HER2-I,TOP2A,2.84695637890999
X09BR005,HER2-I,ESR1,-1.28605893395098
X09BR007,LumB-I,PGR,-0.146044651119241
X09BR007,LumB-I,ERBB2,-2.94989392922625
X11BR003,Basal-I,ESR1,-2.65204803807726
X11BR003,Basal-I,TOP2A,0.42079091184596
X11BR004,HER2-I,ERBB2,2.52386204481953
X11BR006,LumA-I,ESR1,0.343991911629922
X11BR006,LumA-I,TOP2A,-1.14529789301182
X11BR009,LumB-I,TOP2A,-0.380445344060519
X11BR011,HER2-I,PGR,-2.37576321467423
X11BR012,LumB-I,PGR,-2.19345756119726
X11BR013,LumB-I,ERBB2,-3.32488995870109
X11BR015,LumB-I,PGR,-2.13283299298127
X11BR015,LumB-I,ESR1,1.53656795095103
X11BR016,Basal-I,ERBB2,-4.46301048336992
X11BR016,Basal-I,PGR,-1.82231135850716
X11BR020,HER2-I,TOP2A,-1.96663685439844
X11BR022,LumA-I,PGR,-2.77460819236282
X11BR023,Basal-I,PGR,-3.81670982482347
X11BR024,Basal-I,ERBB2,-5.10357865686903
X11BR025,LumB-I,TOP2A,0.462380554336687
X11BR025,LumB-I,ERBB2,-2.37077350539209
X11BR027,LumB-I,TOP2A,-1.2005977404677
X11BR030,HER2-I,ESR1,-4.40580636618888
X11BR031,HER2-I,TOP2A,-2.25772729969116
X11BR036,Basal-I,PGR,-1.82287461025103
X11BR036,Basal-I,ERBB2,-1.37649771935689
X11BR038,HER2-I,ESR1,-2.06037089840811
X11BR038,HER2-I,PGR,-3.60388833546442
X11BR038,HER2-I,ERBB2,4.1062852213971
X11BR040,LumA-I,TOP2A,-2.68370721883552
X11BR043,LumB-I,ESR1,-1.08121585664333
X11BR044,LumB-I,PGR,2.49913936690213
X11BR049,LumB-I,PGR,2.06996850373913
X11BR050,LumA-I,ESR1,-1.85867201997481
X11BR051,LumB-I,ESR1,-0.236828109691483
X11BR051,LumB-I,ERBB2,-2.218011087097
X11BR053,LumB-I,PGR,1.7049865184405
X11BR053,LumB-I,ESR1,-0.866709982147644
X11BR054,LumB-I,TOP2A,-1.0941230067697
X11BR055,LumA-I,PGR,0.938004334143162
X11BR055,LumA-I,ESR1,-1.05579591334835
X11BR055,LumA-I,ERBB2,-4.12369459778125
X11BR056,HER2-I,TOP2A,-1.73894614170033
X11BR056,HER2-I,ESR1,-1.41276926353088
X11BR058,HER2-I,TOP2A,-1.61162825855313
X11BR058,HER2-I,ESR1,-3.2037646940617
X11BR059,HER2-I,ESR1,-2.02066934977767
X11BR060,HER2-I,PGR,-2.95500834239024
X11BR060,HER2-I,ERBB2,5.24591536613723
X11BR072,LumA-I,ESR1,1.62916876381946
X11BR072,LumA-I,TOP2A,-2.43675655115313
X11BR073,LumB-I,PGR,-2.64159712766527
X11BR074,LumA-I,PGR,-0.397807093058648
X11BR074,LumA-I,ESR1,0.690439959899877
X14BR005,LumB-I,TOP2A,-0.598135500919916
X14BR005,LumB-I,PGR,1.53023378342599
X14BR008,LumA-I,ERBB2,-2.31546802951697
X16BR012,LumB-I,ERBB2,-4.53452850103529
X18BR004,LumB-I,ESR1,1.35754500196747
X18BR006,LumB-I,ESR1,3.0437373076208
X18BR006,LumB-I,TOP2A,-0.929942745901757
X18BR007,LumA-I,ERBB2,-2.61206210786517
X18BR010,LumA-I,ESR1,-0.576921708553565
X18BR010,LumA-I,TOP2A,-1.46087636463714
X18BR017,HER2-I,PGR,-2.06013575702356
X20BR002,Basal-I,ESR1,-1.61019305262006
X20BR005,Basal-I,TOP2A,0.561236021269803
X20BR005,Basal-I,PGR,-3.72001904008133
X20BR006,Basal-I,ERBB2,-1.86358772390239
X20BR007,Basal-I,ESR1,-2.43291309553357
X20BR007,Basal-I,PGR,-4.27063502973942
X21BR001,LumB-I,PGR,-2.76058938059308
X22BR005,LumB-I,ESR1,-0.32985085564446
X22BR005,LumB-I,TOP2A,1.64067519767191
