# Supplementary material for: PatientProfiler: building patient-specific signaling models from proteogenomic data
Source: Mol Syst Biol. 2025 Oct 10;21(12):1845–65. doi: 10.1038/s44320-025-00160-y (PMC12672659; doi:10.1038/s44320-025-00160-y)
Supplement: Supplementary file 7 — Source data Fig. 2 [file 44320_2025_160_MOESM7_ESM.zip › Figure 2/2D/2D.xls]

## Sheet: 2D
omic	analyte count
Transcriptomics	23121
Proteomics	9358
Phosphoproteomics	38775
