# Supplementary material for: PatientProfiler: building patient-specific signaling models from proteogenomic data
Source: Mol Syst Biol. 2025 Oct 10;21(12):1845–65. doi: 10.1038/s44320-025-00160-y (PMC12672659; doi:10.1038/s44320-025-00160-y)
Supplement: Supplementary file 7 — Source data Fig. 2 [file 44320_2025_160_MOESM7_ESM.zip › Figure 2/2E/2E.xls]

## Sheet: 2E
NMF.Cluster,patient_ID
Basal-I,CPT000814
Basal-I,CPT001846
Basal-I,X01BR001
Basal-I,X01BR008
Basal-I,X01BR009
HER2-I,X01BR010
LumA-I,X01BR015
Basal-I,X01BR017
Basal-I,X01BR018
Basal-I,X01BR020
LumB-I,X01BR023
LumB-I,X01BR025
Basal-I,X01BR026
Basal-I,X01BR027
LumA-I,X01BR030
Basal-I,X01BR031
LumB-I,X01BR032
LumA-I,X01BR033
Basal-I,X01BR040
Basal-I,X01BR042
Basal-I,X01BR043
LumA-I,X03BR002
LumA-I,X03BR004
LumA-I,X03BR005
Basal-I,X03BR006
LumB-I,X03BR010
LumB-I,X03BR011
LumA-I,X03BR013
HER2-I,X05BR001
LumA-I,X05BR003
LumA-I,X05BR004
LumA-I,X05BR005
LumA-I,X05BR009
LumB-I,X05BR016
LumA-I,X05BR026
Basal-I,X05BR029
LumA-I,X05BR038
Basal-I,X05BR042
Basal-I,X05BR043
HER2-I,X05BR044
Basal-I,X05BR045
HER2-I,X06BR003
LumB-I,X06BR005
LumA-I,X06BR006
LumB-I,X06BR014
LumB-I,X09BR001
Basal-I,X09BR004
HER2-I,X09BR005
LumB-I,X09BR007
Basal-I,X11BR003
HER2-I,X11BR004
LumA-I,X11BR006
LumB-I,X11BR009
HER2-I,X11BR010
HER2-I,X11BR011
LumB-I,X11BR012
LumB-I,X11BR013
LumA-I,X11BR014
LumB-I,X11BR015
Basal-I,X11BR016
HER2-I,X11BR017
LumA-I,X11BR018
LumB-I,X11BR019
HER2-I,X11BR020
LumA-I,X11BR022
Basal-I,X11BR023
Basal-I,X11BR024
LumB-I,X11BR025
LumB-I,X11BR027
HER2-I,X11BR028
HER2-I,X11BR030
HER2-I,X11BR031
LumA-I,X11BR032
Basal-I,X11BR036
HER2-I,X11BR038
LumA-I,X11BR040
HER2-I,X11BR042
LumB-I,X11BR043
LumB-I,X11BR044
LumA-I,X11BR047
LumB-I,X11BR049
LumA-I,X11BR050
LumB-I,X11BR051
LumB-I,X11BR053
LumB-I,X11BR054
LumA-I,X11BR055
HER2-I,X11BR056
HER2-I,X11BR058
HER2-I,X11BR059
HER2-I,X11BR060
LumA-I,X11BR072
LumB-I,X11BR073
LumA-I,X11BR074
LumB-I,X11BR075
Basal-I,X11BR080
LumB-I,X13BR009
LumB-I,X14BR005
LumA-I,X14BR008
LumA-I,X14BR014
LumA-I,X15BR003
LumB-I,X16BR012
HER2-I,X18BR002
LumB-I,X18BR003
LumB-I,X18BR004
LumB-I,X18BR006
LumA-I,X18BR007
HER2-I,X18BR009
LumA-I,X18BR010
LumA-I,X18BR016
HER2-I,X18BR017
LumB-I,X18BR019
LumB-I,X20BR001
Basal-I,X20BR002
Basal-I,X20BR005
Basal-I,X20BR006
Basal-I,X20BR007
HER2-I,X20BR008
LumB-I,X21BR001
LumB-I,X21BR002
LumA-I,X21BR010
LumB-I,X22BR005
LumB-I,X22BR006
