# Supplementary material for: PatientProfiler: building patient-specific signaling models from proteogenomic data
Source: Mol Syst Biol. 2025 Oct 10;21(12):1845–65. doi: 10.1038/s44320-025-00160-y (PMC12672659; doi:10.1038/s44320-025-00160-y)
Supplement: Supplementary file 8 — Source data Fig. 3 [file 44320_2025_160_MOESM8_ESM.zip]

Archive with 24 entries (20 files):
- Figure 3/
- Figure 3/3B/
- Figure 3/3C/
- Figure 3/.DS_Store
- __MACOSX/Figure 3/._.DS_Store
- Figure 3/3A/
- Figure 3/3B/.DS_Store
- __MACOSX/Figure 3/3B/._.DS_Store
- Figure 3/3B/3B.pdf
- __MACOSX/Figure 3/3B/._3B.pdf
- Figure 3/3B/3B.xls
- __MACOSX/Figure 3/3B/._3B.xls
- Figure 3/3C/.DS_Store
- __MACOSX/Figure 3/3C/._.DS_Store
- Figure 3/3C/3C.pdf
- __MACOSX/Figure 3/3C/._3C.pdf
- Figure 3/3C/3C.xls
- __MACOSX/Figure 3/3C/._3C.xls
- Figure 3/3A/.DS_Store
- __MACOSX/Figure 3/3A/._.DS_Store
- Figure 3/3A/3A.pdf
- __MACOSX/Figure 3/3A/._3A.pdf
- Figure 3/3A/3A.xls
- __MACOSX/Figure 3/3A/._3A.xls
