# Supplementary material for: PatientProfiler: building patient-specific signaling models from proteogenomic data
Source: Mol Syst Biol. 2025 Oct 10;21(12):1845–65. doi: 10.1038/s44320-025-00160-y (PMC12672659; doi:10.1038/s44320-025-00160-y)
Supplement: Supplementary file 8 — Source data Fig. 3 [file 44320_2025_160_MOESM8_ESM.zip › Figure 3/3B/3B.xls]

## Sheet: nodes
gene_name	carnival_activity	UNIPROT	final_score	method	discordant	mf	highlight	patient_ID	NMF.Cluster
ACP1	100	P24666		CARNIVAL	FALSE	phos	N	CPT000814	Basal-I
ACVR2A	100	P27037	4.76963	VIPER	FALSE	kin	N	CPT000814	Basal-I
ACVR2B	100	Q13705	6.55501	VIPER	FALSE	kin	N	CPT000814	Basal-I
AKAP12	-100	Q02952	-2.17249	PhosphoScore	FALSE	other	N	CPT000814	Basal-I
AKT1	-100	P31749	0	constrains	FALSE	kin	Y	CPT000814	Basal-I
AKT2	-100	P31751	-3.76295	VIPER	FALSE	kin	N	CPT000814	Basal-I
AKT3	-100	Q9Y243	-4.02752	VIPER	FALSE	kin	N	CPT000814	Basal-I
AR	100	P10275	3.02726	VIPER	FALSE	tf	N	CPT000814	Basal-I
ATF4	100	P18848	2.45321	VIPER	FALSE	tf	N	CPT000814	Basal-I
ATF6	100	P18850	3.74645	VIPER	FALSE	tf	N	CPT000814	Basal-I
ATM	100	Q13315	0	constrains	FALSE	kin	N	CPT000814	Basal-I
BAZ1B	-100	Q9UIG0	-2.54306	PhosphoScore	FALSE	kin	Y	CPT000814	Basal-I
BLK	100	P51451	2.24743	VIPER	FALSE	kin	N	CPT000814	Basal-I
BMP7	100	P18075		CARNIVAL	FALSE	other	N	CPT000814	Basal-I
BMPR2	100	Q13873	2.98417	VIPER	FALSE	kin	N	CPT000814	Basal-I
BTK	100	Q06187	2.05102	VIPER	FALSE	kin	N	CPT000814	Basal-I
BUB1	100	O43683	2.52562	VIPER	FALSE	kin	N	CPT000814	Basal-I
CABLES1	-100	Q8TDN4	-1.98377	PhosphoScore	FALSE	other	Y	CPT000814	Basal-I
CALCIUM_2__	100	CHEBI:29108		CARNIVAL	FALSE	other	N	CPT000814	Basal-I
CALM1	100	P0DP23		CARNIVAL	FALSE	other	N	CPT000814	Basal-I
CALM2	100	P0DP24		CARNIVAL	FALSE	other	N	CPT000814	Basal-I
CALM3	100	P0DP25		CARNIVAL	FALSE	other	N	CPT000814	Basal-I
CAMK2D	100	Q13557-8;Q13557	2.70125	VIPER	FALSE	kin	N	CPT000814	Basal-I
CAMK2G	100	Q13555	3.69046	VIPER	FALSE	kin	N	CPT000814	Basal-I
CAMKK1	100	Q8N5S9	6.07639	VIPER	FALSE	kin	N	CPT000814	Basal-I
CAMKK2	100	Q96RR4	5.98045	VIPER	FALSE	kin	N	CPT000814	Basal-I
CASP8	-100	Q14790-4;Q14790		CARNIVAL	FALSE	other	N	CPT000814	Basal-I
CDK1	-100	P06493	-2.38589	PhosphoScore	FALSE	kin	Y	CPT000814	Basal-I
CDK14	100	O94921	2.71483	VIPER	FALSE	kin	N	CPT000814	Basal-I
CDK19	100	Q9BWU1	3.76983	VIPER	FALSE	kin	N	CPT000814	Basal-I
CDK4	100	P11802	2.16042	VIPER	FALSE	kin	N	CPT000814	Basal-I
CDK5	100	Q00535		CARNIVAL	FALSE	kin	N	CPT000814	Basal-I
CDK6	100	Q00534	2.33579	VIPER	FALSE	kin	N	CPT000814	Basal-I
CDK8	100	P49336	4.18935	VIPER	FALSE	kin	N	CPT000814	Basal-I
CDKL1	-100	Q00532	-4.6313	VIPER	FALSE	kin	N	CPT000814	Basal-I
CDX2	-100	Q99626	-3.70818	VIPER	FALSE	tf	N	CPT000814	Basal-I
CHEK1	-100	O14757		CARNIVAL	FALSE	kin	N	CPT000814	Basal-I
CHEK2	100	O96017		CARNIVAL	FALSE	kin	N	CPT000814	Basal-I
CIITA	100	P33076		CARNIVAL	FALSE	other	N	CPT000814	Basal-I
CLK1	-100	P49759	-14.0131	VIPER	FALSE	kin	N	CPT000814	Basal-I
CLK2	-100	P49760	-17.0007	VIPER	FALSE	kin	N	CPT000814	Basal-I
CLK3	-100	P49761	-12.8644	VIPER	FALSE	kin	N	CPT000814	Basal-I
CLK4	-100	Q9HAZ1	-12.4838	VIPER	FALSE	kin	N	CPT000814	Basal-I
CRK	-100	P46108	-2.2788	PhosphoScore	FALSE	other	N	CPT000814	Basal-I
CTBP1	-100	Q13363		CARNIVAL	FALSE	tf	N	CPT000814	Basal-I
CYCLINE_CDK2	100	SIGNOR-C16		CARNIVAL	FALSE	kin	N	CPT000814	Basal-I
DCK	100	P27707		CARNIVAL	FALSE	kin	N	CPT000814	Basal-I
DNMT1	100	P26358-2;P26358	2.04229	PhosphoScore	FALSE	other	Y	CPT000814	Basal-I
DYRK1B	100	Q9Y463	2.1488	VIPER	FALSE	kin	N	CPT000814	Basal-I
DYRK2	100	Q92630-2;Q92630	2.91084	VIPER	FALSE	kin	N	CPT000814	Basal-I
E2F3	100	O00716	2.45047	VIPER	FALSE	tf	N	CPT000814	Basal-I
ECT2	-100	Q9H8V3	-2.6355	PhosphoScore	FALSE	other	Y	CPT000814	Basal-I
EEF1A1	-100	P68104		CARNIVAL	FALSE	other	N	CPT000814	Basal-I
EIF4B	100	P23588	2.60583	PhosphoScore	FALSE	other	N	CPT000814	Basal-I
ELK1	100	P19419	2.32908	VIPER	FALSE	tf	N	CPT000814	Basal-I
EPHA2	100	P29317		CARNIVAL	FALSE	kin	N	CPT000814	Basal-I
EPHB1	100	P54762	2.10407	VIPER	FALSE	kin	N	CPT000814	Basal-I
ETS1	100	P14921	2.74258	PhosphoScore	FALSE	tf	Y	CPT000814	Basal-I
FOSL1	100	P15407	2.20078	VIPER	FALSE	tf	N	CPT000814	Basal-I
FRK	100	P42685	2.3408	VIPER	FALSE	kin	N	CPT000814	Basal-I
FYN	100	P06241	2.67722	VIPER	FALSE	kin	N	CPT000814	Basal-I
GAB2	100	Q9UQC2	2.37746	PhosphoScore	FALSE	other	N	CPT000814	Basal-I
GNAI1	100	P63096		CARNIVAL	FALSE	other	N	CPT000814	Basal-I
GNAS	100	P63092;Q5JWF2;P84996		CARNIVAL	FALSE	other	N	CPT000814	Basal-I
GRK4	100	P32298	5.86054	VIPER	FALSE	kin	N	CPT000814	Basal-I
GRM5	100	P41594		CARNIVAL	FALSE	other	N	CPT000814	Basal-I
HCK	100	P08631	2.38555	VIPER	FALSE	kin	N	CPT000814	Basal-I
HIF1A	100	Q16665	3.41783	VIPER	FALSE	tf	N	CPT000814	Basal-I
HIF_1_COMPLEX	100	SIGNOR-C418	3.08877	VIPER	FALSE	tf	N	CPT000814	Basal-I
HNF4A	-100	P41235	-2.96126	VIPER	FALSE	tf	N	CPT000814	Basal-I
HNRNPA1	100	P09651	2.88126	PhosphoScore	FALSE	other	Y	CPT000814	Basal-I
IKBKB	100	O14920	2.14616	VIPER	FALSE	kin	N	CPT000814	Basal-I
IRAK1	100	P51617	3.55709	VIPER	FALSE	kin	N	CPT000814	Basal-I
JAK3	-100	P52333		CARNIVAL	FALSE	kin	N	CPT000814	Basal-I
LATS1	-100	O95835	-5.32543	VIPER	FALSE	kin	N	CPT000814	Basal-I
LATS2	-100	Q9NRM7	-2.17442	VIPER	FALSE	kin	N	CPT000814	Basal-I
MAP2K6	-100	P52564		CARNIVAL	FALSE	kin	N	CPT000814	Basal-I
MAP2K7	100	O14733		CARNIVAL	FALSE	kin	N	CPT000814	Basal-I
MAP3K1	-100	Q13233	0	constraints	FALSE	kin	N	CPT000814	Basal-I
MAP3K7	100	O43318		CARNIVAL	FALSE	kin	N	CPT000814	Basal-I
MAPK1	100	P28482	2.43692	VIPER	FALSE	kin	Y	CPT000814	Basal-I
MAPK14	-100	Q16539		CARNIVAL	FALSE	kin	Y	CPT000814	Basal-I
MAPK3	100	P27361-3;P27361		CARNIVAL	FALSE	kin	Y	CPT000814	Basal-I
MAPK8	100	P45983	2.53463	VIPER	FALSE	kin	N	CPT000814	Basal-I
MAPK9	-100	P45984-2;P45984		CARNIVAL	FALSE	kin	Y	CPT000814	Basal-I
MAPKAPK2	-100	P49137	-2.08331	VIPER	FALSE	kin	N	CPT000814	Basal-I
MARK2	100	Q7KZI7	2.73389	VIPER	FALSE	kin	N	CPT000814	Basal-I
MAST2	-100	Q6P0Q8	-7.78568	VIPER	FALSE	kin	N	CPT000814	Basal-I
MASTL	100	Q96GX5	3.30597	VIPER	FALSE	kin	N	CPT000814	Basal-I
MERTK	100	Q12866	2.62785	VIPER	FALSE	kin	N	CPT000814	Basal-I
MTORC2	-100	SIGNOR-C2		CARNIVAL	FALSE	kin	N	CPT000814	Basal-I
MYC	100	P01106-1;P01106	11.8785	VIPER	FALSE	tf	N	CPT000814	Basal-I
MYCN	100	P04198	3.48892	VIPER	FALSE	tf	N	CPT000814	Basal-I
NANOG	100	Q9H9S0		CARNIVAL	FALSE	tf	N	CPT000814	Basal-I
NEK1	100	Q96PY6	2.47217	VIPER	FALSE	kin	N	CPT000814	Basal-I
NEK5	100	Q6P3R8	2.1317	VIPER	FALSE	kin	N	CPT000814	Basal-I
NEK7	100	Q8TDX7	6.74453	VIPER	FALSE	kin	N	CPT000814	Basal-I
NEK9	100	Q8TD19	3.18427	VIPER	FALSE	kin	N	CPT000814	Basal-I
NFATC2	-100	Q13469	-2.40861	VIPER	FALSE	tf	N	CPT000814	Basal-I
NFE2L2	100	Q16236	4.5024	VIPER	FALSE	tf	N	CPT000814	Basal-I
NFKB_P65_P50	100	SIGNOR-C13	2.06217	VIPER	FALSE	tf	N	CPT000814	Basal-I
NLK	100	Q9UBE8	3.28464	VIPER	FALSE	kin	N	CPT000814	Basal-I
NPM1	100	P06748	2.00381	PhosphoScore	FALSE	tf	Y	CPT000814	Basal-I
NR5A1	-100	Q13285	-2.21749	VIPER	FALSE	tf	N	CPT000814	Basal-I
NTRK1	100	P04629-2;P04629	2.31435	VIPER	FALSE	kin	N	CPT000814	Basal-I
PAK1	-100	Q13153		CARNIVAL	FALSE	kin	N	CPT000814	Basal-I
PASK	-100	Q96RG2	-2.45833	VIPER	FALSE	kin	N	CPT000814	Basal-I
PAX6	-100	P26367	-2.46171	VIPER	FALSE	tf	N	CPT000814	Basal-I
PIK3C3	-100	Q8NEB9	-3.39127	VIPER	FALSE	kin	N	CPT000814	Basal-I
PIM1	-100	P11309-2;P11309	-9.77311	VIPER	FALSE	kin	N	CPT000814	Basal-I
PIM2	-100	Q9P1W9	-6.37804	VIPER	FALSE	kin	N	CPT000814	Basal-I
PIM3	-100	Q86V86	-6.36342	VIPER	FALSE	kin	N	CPT000814	Basal-I
PLK1	100	P53350	8.69393	VIPER	FALSE	kin	Y	CPT000814	Basal-I
PLK3	100	Q9H4B4	7.49195	VIPER	FALSE	kin	N	CPT000814	Basal-I
PRKACB	-100	P22694	-1.25781	VIPER	FALSE	kin	N	CPT000814	Basal-I
PRKAR1A	100	P10644		CARNIVAL	FALSE	other	N	CPT000814	Basal-I
PRKCE	-100	Q02156	-0.839095	VIPER	FALSE	kin	N	CPT000814	Basal-I
PRKCQ	100	Q04759		CARNIVAL	FALSE	kin	N	CPT000814	Basal-I
PRKD1	-100	Q15139		CARNIVAL	FALSE	kin	Y	CPT000814	Basal-I
PRKX	-100	P51817	-8.65262	VIPER	FALSE	kin	N	CPT000814	Basal-I
PSEN1	-100	P49768	-2.61786	PhosphoScore	FALSE	other	N	CPT000814	Basal-I
PTK2B	100	Q14289	2.68596	VIPER	FALSE	kin	N	CPT000814	Basal-I
PTPN6	-100	P29350		CARNIVAL	FALSE	phos	N	CPT000814	Basal-I
PTPRJ	100	Q12913		CARNIVAL	FALSE	phos	N	CPT000814	Basal-I
Perturbation	-100			CARNIVAL	FALSE	other	N	CPT000814	Basal-I
RAF1	100	P04049	2.5446	VIPER	FALSE	kin	N	CPT000814	Basal-I
RELA	100	Q04206	2.3387	VIPER	FALSE	tf	N	CPT000814	Basal-I
RET	-100	P07949		CARNIVAL	FALSE	kin	N	CPT000814	Basal-I
RFX5	100	P48382	3.6149	VIPER	FALSE	tf	N	CPT000814	Basal-I
RFX_COMPLEX	100	SIGNOR-C104	3.6986	VIPER	FALSE	tf	N	CPT000814	Basal-I
RHOA	100	P61586		CARNIVAL	FALSE	other	N	CPT000814	Basal-I
RIPK2	100	O43353	6.04712	VIPER	FALSE	kin	N	CPT000814	Basal-I
RIPK3	100	Q9Y572	3.69331	VIPER	FALSE	kin	N	CPT000814	Basal-I
RPS6KA1	100	Q15418		CARNIVAL	FALSE	kin	N	CPT000814	Basal-I
RPS6KA3	-100	P51812	-2.75302	VIPER	FALSE	kin	N	CPT000814	Basal-I
SALL4	100	Q9UJQ4		CARNIVAL	FALSE	tf	N	CPT000814	Basal-I
SGK1	-100	O00141	-2.98173	VIPER	FALSE	kin	Y	CPT000814	Basal-I
SMAD1	100	Q15797		CARNIVAL	FALSE	tf	N	CPT000814	Basal-I
SMAD1_4	100	SIGNOR-C85		CARNIVAL	FALSE	tf	N	CPT000814	Basal-I
SMAD2_SMAD4	100	SIGNOR-C8		CARNIVAL	FALSE	tf	N	CPT000814	Basal-I
SMAD3_SMAD4	100	SIGNOR-C9		CARNIVAL	FALSE	tf	N	CPT000814	Basal-I
SMAD4	100	Q13485	0	constraints	FALSE	tf	N	CPT000814	Basal-I
SMG1	100	Q96Q15	10.8047	VIPER	FALSE	kin	N	CPT000814	Basal-I
SMO	100	Q99835		CARNIVAL	FALSE	other	N	CPT000814	Basal-I
SOX9	100	P48436		CARNIVAL	FALSE	tf	N	CPT000814	Basal-I
SRMS	100	Q9H3Y6	2.50519	VIPER	FALSE	kin	N	CPT000814	Basal-I
SRPK2	-100	P78362	-13.2014	VIPER	FALSE	kin	N	CPT000814	Basal-I
SSH1	100	Q8WYL5	2.4407	PhosphoScore	FALSE	phos	Y	CPT000814	Basal-I
STAT1	100	P42224	3.33173	VIPER	FALSE	tf	N	CPT000814	Basal-I
STAT3	100	P40763	3.3375	VIPER	FALSE	tf	N	CPT000814	Basal-I
STAT5A	-100	P42229		CARNIVAL	FALSE	tf	N	CPT000814	Basal-I
TAOK1	100	Q7L7X3		CARNIVAL	FALSE	kin	N	CPT000814	Basal-I
TBK1	100	Q9UHD2	11.1751	VIPER	FALSE	kin	N	CPT000814	Basal-I
TGFB1	100	P01137		CARNIVAL	FALSE	other	N	CPT000814	Basal-I
TLK1	100	Q9UKI8	4.67815	VIPER	FALSE	kin	N	CPT000814	Basal-I
TNF	100	P01375		CARNIVAL	FALSE	other	N	CPT000814	Basal-I
TNK1	100	Q13470	2.31242	VIPER	FALSE	kin	N	CPT000814	Basal-I
TNK2	100	Q07912	2.8007	VIPER	FALSE	kin	N	CPT000814	Basal-I
TP53BP1	100	Q12888	1.97375	PhosphoScore	FALSE	tf	Y	CPT000814	Basal-I
TYRO3	100	Q06418	2.01519	VIPER	FALSE	kin	N	CPT000814	Basal-I
ULK1	100	O75385	7.45062	VIPER	FALSE	kin	N	CPT000814	Basal-I
VDR	100	P11473	2.13428	VIPER	FALSE	tf	N	CPT000814	Basal-I
VRK1	100	Q99986	2.82029	VIPER	FALSE	kin	N	CPT000814	Basal-I
VRK2	100	Q86Y07	2.35953	VIPER	FALSE	kin	N	CPT000814	Basal-I
WNK4	-100	Q96J92	-2.25111	PhosphoScore	FALSE	kin	Y	CPT000814	Basal-I
YES1	100	P07947	2.4165	VIPER	FALSE	kin	N	CPT000814	Basal-I
ZMYM2	-100	Q9UBW7		CARNIVAL	FALSE	other	N	CPT000814	Basal-I
APOPTOSIS	-100		-8.07913	phenoscore	FALSE	phenotype	N	CPT000814	Basal-I
AUTOPHAGY	100		7.79047	phenoscore	FALSE	phenotype	N	CPT000814	Basal-I
CELL CYCLE EXIT	-100		-14.2142	phenoscore	FALSE	phenotype	N	CPT000814	Basal-I
EPITHELIAL_MESENCHYMAL_TRANSITION	100		3.41783	phenoscore	FALSE	phenotype	N	CPT000814	Basal-I
IMMORTALITY	100		11.8785	phenoscore	FALSE	phenotype	N	CPT000814	Basal-I
PROLIFERATION	100		30.1625	phenoscore	FALSE	phenotype	N	CPT000814	Basal-I
AKT1	-100	P31749	0	constraints	FALSE	kin	N	CPT001846	Basal-I
ALK	100	Q9UM73	2.2455	VIPER	FALSE	kin	N	CPT001846	Basal-I
AR	100	P10275	3.06802	VIPER	FALSE	tf	N	CPT001846	Basal-I
ATF4	100	P18848	1.99942	VIPER	FALSE	tf	N	CPT001846	Basal-I
ATF6	100	P18850	4.9256	VIPER	FALSE	tf	N	CPT001846	Basal-I
ATM	-100	Q13315	0	constrains	FALSE	kin	N	CPT001846	Basal-I
BRAF	100	P15056		CARNIVAL	FALSE	kin	N	CPT001846	Basal-I
BTK	100	Q06187	2.10068	VIPER	FALSE	kin	N	CPT001846	Basal-I
CALCIUM_2__	100	CHEBI:29108		CARNIVAL	FALSE	other	N	CPT001846	Basal-I
CAMK2D	100	Q13557-8;Q13557	3.18275	VIPER	FALSE	kin	N	CPT001846	Basal-I
CAMK2G	100	Q13555	2.7542	VIPER	FALSE	kin	N	CPT001846	Basal-I
CAMKK1	100	Q8N5S9	5.52589	VIPER	FALSE	kin	N	CPT001846	Basal-I
CAMKK2	100	Q96RR4	5.56366	VIPER	FALSE	kin	N	CPT001846	Basal-I
CCND1	-100	P24385		CARNIVAL	FALSE	other	N	CPT001846	Basal-I
CDK16	-100	Q00536	-2.04552	VIPER	FALSE	kin	N	CPT001846	Basal-I
CDK3	-100	Q00526	-7.75867	VIPER	FALSE	kin	N	CPT001846	Basal-I
CDK5	-100	Q00535	-8.67918	VIPER	FALSE	kin	Y	CPT001846	Basal-I
CDKL1	-100	Q00532	-5.56806	VIPER	FALSE	kin	N	CPT001846	Basal-I
CDKL5	-100	O76039	-3.22887	VIPER	FALSE	kin	N	CPT001846	Basal-I
CDKN1A	100	P38936		CARNIVAL	FALSE	kin	N	CPT001846	Basal-I
CDX2	-100	Q99626	-3.55186	VIPER	FALSE	tf	N	CPT001846	Basal-I
CHEK1	-100	O14757		CARNIVAL	FALSE	kin	N	CPT001846	Basal-I
CIITA	100	P33076		CARNIVAL	FALSE	other	N	CPT001846	Basal-I
CLK1	-100	P49759	-13.9073	VIPER	FALSE	kin	N	CPT001846	Basal-I
CLK2	-100	P49760	-19.6274	VIPER	FALSE	kin	N	CPT001846	Basal-I
CLK3	-100	P49761	-18.8834	VIPER	FALSE	kin	N	CPT001846	Basal-I
CLK4	-100	Q9HAZ1	-11.0089	VIPER	FALSE	kin	N	CPT001846	Basal-I
CLOCK	-100	O15516		CARNIVAL	FALSE	tf	N	CPT001846	Basal-I
CSK	100	P41240	2.45773	VIPER	FALSE	kin	N	CPT001846	Basal-I
CSNK2A1	100	P68400		CARNIVAL	FALSE	kin	N	CPT001846	Basal-I
CYCLINB_CDK1	-100	SIGNOR-C17		CARNIVAL	FALSE	kin	Y	CPT001846	Basal-I
CYCLIND_CDK4	-100	SIGNOR-C18	-2.4056	VIPER	FALSE	kin	N	CPT001846	Basal-I
DDR1	100	Q08345	2.5751	VIPER	FALSE	kin	N	CPT001846	Basal-I
DUSP16	100	Q9BY84	1.99414	VIPER	FALSE	phos	N	CPT001846	Basal-I
DUSP3	-100	P51452		CARNIVAL	FALSE	phos	N	CPT001846	Basal-I
DUSP7	100	Q16829	2.54881	VIPER	FALSE	phos	N	CPT001846	Basal-I
ECT2	-100	Q9H8V3	-2.25829	PhosphoScore	FALSE	other	N	CPT001846	Basal-I
EIF2AK2	100	P19525		CARNIVAL	FALSE	kin	N	CPT001846	Basal-I
EIF2S1	100	P05198		CARNIVAL	FALSE	other	N	CPT001846	Basal-I
ESR2	100	Q92731	2.55807	VIPER	FALSE	tf	N	CPT001846	Basal-I
FGF2	100	P09038		CARNIVAL	FALSE	tf	N	CPT001846	Basal-I
FGFR2	100	P21802	2.32203	VIPER	FALSE	kin	N	CPT001846	Basal-I
FGFR3	100	P22607	3.20121	VIPER	FALSE	kin	N	CPT001846	Basal-I
FGFR4	100	P22455	2.86369	VIPER	FALSE	kin	N	CPT001846	Basal-I
FGR	-100	P09769		CARNIVAL	FALSE	kin	N	CPT001846	Basal-I
FLI1	-100	Q01543	-3.17208	VIPER	FALSE	tf	N	CPT001846	Basal-I
HIF1A	100	Q16665	5.21127	VIPER	FALSE	tf	N	CPT001846	Basal-I
HIF_1_COMPLEX	100	SIGNOR-C418	2.55249	VIPER	FALSE	tf	N	CPT001846	Basal-I
HIPK1	-100	Q86Z02	-1.13261	VIPER	FALSE	kin	N	CPT001846	Basal-I
HNF1A	-100	P20823	-4.8894	VIPER	FALSE	tf	N	CPT001846	Basal-I
HNF4A	-100	P41235	-2.63756	VIPER	FALSE	tf	N	CPT001846	Basal-I
IRAK1	100	P51617	7.08788	VIPER	FALSE	kin	N	CPT001846	Basal-I
JAK3	-100	P52333		CARNIVAL	FALSE	kin	N	CPT001846	Basal-I
KIT	100	P10721	2.68633	VIPER	FALSE	kin	N	CPT001846	Basal-I
LATS1	-100	O95835	-2.40541	VIPER	FALSE	kin	N	CPT001846	Basal-I
LETM1	100	O95202		CARNIVAL	FALSE	other	N	CPT001846	Basal-I
LTK	100	P29376	2.46117	VIPER	FALSE	kin	N	CPT001846	Basal-I
MAP2K3	100	P46734	2.44214	VIPER	FALSE	kin	N	CPT001846	Basal-I
MAP3K14	100	Q99558	2.20296	VIPER	FALSE	kin	N	CPT001846	Basal-I
MAP3K7	100	O43318		CARNIVAL	FALSE	kin	N	CPT001846	Basal-I
MAPK1	100	P28482	3.20055	PhosphoScore	FALSE	kin	N	CPT001846	Basal-I
MAPK14	-100	Q16539		CARNIVAL	FALSE	kin	N	CPT001846	Basal-I
MAPK3	100	P27361-3;P27361		CARNIVAL	FALSE	kin	N	CPT001846	Basal-I
MAPKAPK2	-100	P49137		CARNIVAL	FALSE	kin	N	CPT001846	Basal-I
MAPKAPK5	100	Q8IW41	2.08418	VIPER	FALSE	kin	N	CPT001846	Basal-I
MARK1	100	Q9P0L2	2.15975	VIPER	FALSE	kin	N	CPT001846	Basal-I
MARK2	100	Q7KZI7	3.108	VIPER	FALSE	kin	N	CPT001846	Basal-I
MAST2	-100	Q6P0Q8	-7.75637	VIPER	FALSE	kin	N	CPT001846	Basal-I
MASTL	100	Q96GX5	3.21825	VIPER	FALSE	kin	N	CPT001846	Basal-I
MECOM	100	Q03112		CARNIVAL	FALSE	tf	N	CPT001846	Basal-I
MEF2C	-100	Q06413-3;Q06413		CARNIVAL	FALSE	tf	N	CPT001846	Basal-I
MEF2D	100	Q14814	2.23906	PhosphoScore	FALSE	tf	Y	CPT001846	Basal-I
MYC	100	P01106-1;P01106	11.0685	VIPER	FALSE	tf	N	CPT001846	Basal-I
MYCN	100	P04198	2.58072	VIPER	FALSE	tf	N	CPT001846	Basal-I
NANOG	100	Q9H9S0		CARNIVAL	FALSE	tf	N	CPT001846	Basal-I
NCOA3	100	Q9Y6Q9		CARNIVAL	FALSE	tf	N	CPT001846	Basal-I
NEK1	100	Q96PY6	3.77152	VIPER	FALSE	kin	N	CPT001846	Basal-I
NEK5	100	Q6P3R8	4.02666	VIPER	FALSE	kin	N	CPT001846	Basal-I
NEK7	100	Q8TDX7	6.66227	VIPER	FALSE	kin	N	CPT001846	Basal-I
NEK9	100	Q8TD19	4.86467	VIPER	FALSE	kin	N	CPT001846	Basal-I
NFATC1	-100	O95644	-2.0846	PhosphoScore	FALSE	tf	Y	CPT001846	Basal-I
NFE2L2	100	Q16236	4.68562	VIPER	FALSE	tf	N	CPT001846	Basal-I
NFKB_P65_P50	100	SIGNOR-C13	1.9872	VIPER	FALSE	tf	N	CPT001846	Basal-I
NPM1	100	P06748	2.24156	PhosphoScore	FALSE	tf	Y	CPT001846	Basal-I
NR0B2	-100	Q15466		CARNIVAL	FALSE	tf	N	CPT001846	Basal-I
NR5A1	-100	Q13285	-2.8138	VIPER	FALSE	tf	N	CPT001846	Basal-I
NTRK1	100	P04629-2;P04629	2.13963	VIPER	FALSE	kin	N	CPT001846	Basal-I
PBK	100	Q96KB5	2.22515	VIPER	FALSE	kin	N	CPT001846	Basal-I
PDPK1	100	O15530		CARNIVAL	FALSE	kin	N	CPT001846	Basal-I
PIK3CA	100	P42336	1	constraints	FALSE	kin	N	CPT001846	Basal-I
PIK3R3	100	Q92569		CARNIVAL	FALSE	kin	N	CPT001846	Basal-I
PIM1	-100	P11309-2;P11309	-5.633	VIPER	FALSE	kin	Y	CPT001846	Basal-I
PIM2	-100	Q9P1W9	-2.74398	VIPER	FALSE	kin	N	CPT001846	Basal-I
PIM3	-100	Q86V86	-5.61149	VIPER	FALSE	kin	N	CPT001846	Basal-I
PINK1	100	Q9BXM7	2.31133	VIPER	FALSE	kin	N	CPT001846	Basal-I
PIP3	100	CHEBI:16618		CARNIVAL	FALSE	other	N	CPT001846	Basal-I
PLK1	100	P53350	5.03564	VIPER	FALSE	kin	N	CPT001846	Basal-I
PLK2	100	Q9NYY3	2.03765	VIPER	FALSE	kin	N	CPT001846	Basal-I
PLK3	100	Q9H4B4	2.77488	VIPER	FALSE	kin	N	CPT001846	Basal-I
PPP2R5A	100	Q15172	2.40824	PhosphoScore	FALSE	phos	N	CPT001846	Basal-I
PRKACA	100	P17612		CARNIVAL	FALSE	kin	N	CPT001846	Basal-I
PRKCA	100	P17252	2.49863	PhosphoScore	FALSE	kin	N	CPT001846	Basal-I
PRKCB	100	P05771-2;P05771		CARNIVAL	FALSE	kin	N	CPT001846	Basal-I
PRKCD	100	Q05655		CARNIVAL	FALSE	kin	N	CPT001846	Basal-I
PRKCE	100	Q02156		CARNIVAL	FALSE	kin	N	CPT001846	Basal-I
PRKX	-100	P51817	-4.10418	VIPER	FALSE	kin	N	CPT001846	Basal-I
PSEN1	-100	P49768	-2.02111	PhosphoScore	FALSE	other	Y	CPT001846	Basal-I
PTPN6	-100	P29350		CARNIVAL	FALSE	phos	N	CPT001846	Basal-I
PTPRA	100	P18433;P18433-2	2.22219	PhosphoScore	FALSE	phos	N	CPT001846	Basal-I
Perturbation	-100			CARNIVAL	FALSE	other	N	CPT001846	Basal-I
RAB1A	100	P62820		CARNIVAL	FALSE	other	N	CPT001846	Basal-I
RAF1	100	P04049	4.30194	VIPER	FALSE	kin	N	CPT001846	Basal-I
RELA	100	Q04206	2.20416	VIPER	FALSE	tf	N	CPT001846	Basal-I
RFX5	100	P48382	4.87993	VIPER	FALSE	tf	N	CPT001846	Basal-I
RFX_COMPLEX	100	SIGNOR-C104	4.37014	VIPER	FALSE	tf	N	CPT001846	Basal-I
RIPK2	100	O43353	9.51785	VIPER	FALSE	kin	N	CPT001846	Basal-I
RIPK3	100	Q9Y572	5.75685	VIPER	FALSE	kin	N	CPT001846	Basal-I
RPS6KA3	-100	P51812	-3.40417	VIPER	FALSE	kin	N	CPT001846	Basal-I
RUNX2	100	Q13950	3.02391	VIPER	FALSE	tf	N	CPT001846	Basal-I
SALL4	100	Q9UJQ4		CARNIVAL	FALSE	tf	N	CPT001846	Basal-I
SMG1	100	Q96Q15	9.10772	VIPER	FALSE	kin	N	CPT001846	Basal-I
SNAI1	100	O95863	2.26075	VIPER	FALSE	tf	N	CPT001846	Basal-I
SNAI2	100	O43623	2.71908	VIPER	FALSE	tf	N	CPT001846	Basal-I
SOX10	-100	P56693	-2.15343	VIPER	FALSE	tf	N	CPT001846	Basal-I
SOX9	-100	P48436	-2.70261	VIPER	FALSE	tf	N	CPT001846	Basal-I
SP1	100	P08047	3.29134	VIPER	FALSE	tf	N	CPT001846	Basal-I
SREBF2	100	Q12772	2.09068	VIPER	FALSE	tf	N	CPT001846	Basal-I
SRPK2	-100	P78362	-12.5897	VIPER	FALSE	kin	N	CPT001846	Basal-I
STAT1	100	P42224	2.26397	VIPER	FALSE	tf	N	CPT001846	Basal-I
STAT3	100	P40763	2.30028	VIPER	FALSE	tf	N	CPT001846	Basal-I
STAT5A	-100	P42229		CARNIVAL	FALSE	tf	N	CPT001846	Basal-I
STK11	100	Q15831-2;Q15831	0	constraints	FALSE	kin	N	CPT001846	Basal-I
TBK1	100	Q9UHD2	13.799	VIPER	FALSE	kin	N	CPT001846	Basal-I
TEK	100	Q02763	2.03118	VIPER	FALSE	kin	N	CPT001846	Basal-I
TFEB	100	P19484	4.67984	VIPER	FALSE	tf	N	CPT001846	Basal-I
TNF	100	P01375		CARNIVAL	FALSE	other	N	CPT001846	Basal-I
TNK1	100	Q13470	2.33096	VIPER	FALSE	kin	N	CPT001846	Basal-I
TP53	-100	P04637	-1	constrains	FALSE	tf	N	CPT001846	Basal-I
ULK1	100	O75385	6.76871	VIPER	FALSE	kin	N	CPT001846	Basal-I
ULK3	100	Q6PHR2	2.61963	VIPER	FALSE	kin	N	CPT001846	Basal-I
VRK3	-100	Q8IV63		CARNIVAL	FALSE	kin	N	CPT001846	Basal-I
WNK3	100	Q9BYP7	3.34011	VIPER	FALSE	kin	N	CPT001846	Basal-I
YAP1	100	P46937-3;P46937-2;P46937	2.26468	VIPER	FALSE	tf	N	CPT001846	Basal-I
ZMYM2	-100	Q9UBW7		CARNIVAL	FALSE	other	N	CPT001846	Basal-I
APOPTOSIS	-100		-12.3601	phenoscore	FALSE	phenotype	N	CPT001846	Basal-I
AUTOPHAGY	100		0	phenoscore	FALSE	phenotype	N	CPT001846	Basal-I
CELL CYCLE EXIT	-100		-12.0685	phenoscore	FALSE	phenotype	N	CPT001846	Basal-I
EPITHELIAL_MESENCHYMAL_TRANSITION	100		5.21127	phenoscore	FALSE	phenotype	N	CPT001846	Basal-I
IMMORTALITY	100		11.0685	phenoscore	FALSE	phenotype	N	CPT001846	Basal-I
PROLIFERATION	100		18.0638	phenoscore	FALSE	phenotype	N	CPT001846	Basal-I
ACP1	100	P24666		CARNIVAL	FALSE	phos	N	X01BR001	Basal-I
ACVR2A	-100	P27037	-4.06557	VIPER	FALSE	kin	N	X01BR001	Basal-I
ACVR2B	-100	Q13705	-2.92134	VIPER	FALSE	kin	N	X01BR001	Basal-I
AKT2	-100	P31751		CARNIVAL	FALSE	kin	N	X01BR001	Basal-I
AKT3	-100	Q9Y243		CARNIVAL	FALSE	kin	N	X01BR001	Basal-I
AP2M1	100	Q96CW1	2.29673	PhosphoScore	FALSE	other	N	X01BR001	Basal-I
AR	100	P10275	-0.016001	VIPER+PhosphoScore	TRUE	tf	N	X01BR001	Basal-I
ARHGEF2	100	Q92974-2;Q92974	2.04236	PhosphoScore	FALSE	other	Y	X01BR001	Basal-I
ATF4	100	P18848		CARNIVAL	FALSE	tf	N	X01BR001	Basal-I
ATF6	100	P18850	4.47662	VIPER	FALSE	tf	N	X01BR001	Basal-I
ATR	100	Q13535		CARNIVAL	FALSE	kin	N	X01BR001	Basal-I
AURKA	100	O14965		CARNIVAL	FALSE	kin	N	X01BR001	Basal-I
BLK	100	P51451	2.62601	VIPER	FALSE	kin	N	X01BR001	Basal-I
BMP7	-100	P18075		CARNIVAL	FALSE	other	N	X01BR001	Basal-I
BMPR1A	-100	P36894	-6.24008	VIPER	FALSE	kin	N	X01BR001	Basal-I
BMPR1B	-100	O00238	-6.68729	VIPER	FALSE	kin	N	X01BR001	Basal-I
BMX	100	P51813	2.01235	VIPER	FALSE	kin	N	X01BR001	Basal-I
BRAF	100	P15056	1.99933	VIPER	FALSE	kin	N	X01BR001	Basal-I
CALCIUM_2__	100	CHEBI:29108		CARNIVAL	FALSE	other	N	X01BR001	Basal-I
CAMK2D	100	Q13557-8;Q13557	5.30048	VIPER+PhosphoScore	FALSE	kin	Y	X01BR001	Basal-I
CAMKK1	100	Q8N5S9	9.20965	VIPER	FALSE	kin	N	X01BR001	Basal-I
CAMKK2	100	Q96RR4	7.34411	VIPER	FALSE	kin	N	X01BR001	Basal-I
CCND1	-100	P24385		CARNIVAL	FALSE	other	N	X01BR001	Basal-I
CDC7	-100	O00311	-3.46618	VIPER	FALSE	kin	Y	X01BR001	Basal-I
CDK2	100	P24941		CARNIVAL	FALSE	kin	N	X01BR001	Basal-I
CDK4	-100	P11802	-2.24243	VIPER	FALSE	kin	Y	X01BR001	Basal-I
CDK5	-100	Q00535	-2.82607	VIPER	FALSE	kin	Y	X01BR001	Basal-I
CDKL1	-100	Q00532	-2.56949	VIPER	FALSE	kin	N	X01BR001	Basal-I
CDKN2B	100	P42772		CARNIVAL	FALSE	other	N	X01BR001	Basal-I
CDX2	-100	Q99626	-1.97681	VIPER	FALSE	tf	N	X01BR001	Basal-I
CIITA	100	P33076		CARNIVAL	FALSE	other	N	X01BR001	Basal-I
CLK1	-100	P49759	-9.03714	VIPER	FALSE	kin	N	X01BR001	Basal-I
CLK3	-100	P49761	-12.2985	VIPER	FALSE	kin	N	X01BR001	Basal-I
CLK4	-100	Q9HAZ1	-9.91168	VIPER	FALSE	kin	N	X01BR001	Basal-I
CLOCK	-100	O15516		CARNIVAL	FALSE	tf	N	X01BR001	Basal-I
CSF1R	100	P07333	2.72718	VIPER	FALSE	kin	N	X01BR001	Basal-I
CSK	100	P41240	2.19997	VIPER	FALSE	kin	N	X01BR001	Basal-I
CSNK1A1	-100	P48729		CARNIVAL	FALSE	kin	N	X01BR001	Basal-I
CTBP1	-100	Q13363		CARNIVAL	FALSE	tf	N	X01BR001	Basal-I
CULLIN_1_RBX1_SKP1	-100	SIGNOR-C529		CARNIVAL	FALSE	complex	N	X01BR001	Basal-I
CYCLIND_CDK4	-100	SIGNOR-C18	-3.19026	VIPER	FALSE	kin	N	X01BR001	Basal-I
CYP19A1	100	P11511		CARNIVAL	FALSE	other	N	X01BR001	Basal-I
DAB2IP	-100	Q5VWQ8		CARNIVAL	FALSE	other	N	X01BR001	Basal-I
DDR2	100	Q16832	2.61289	VIPER	FALSE	kin	N	X01BR001	Basal-I
DUSP16	100	Q9BY84		CARNIVAL	FALSE	phos	N	X01BR001	Basal-I
DYRK1B	-100	Q9Y463	-2.89968	VIPER	FALSE	kin	N	X01BR001	Basal-I
DYRK3	-100	O43781	-3.36438	VIPER	FALSE	kin	N	X01BR001	Basal-I
E2F1	100	Q01094	2.01714	VIPER	FALSE	tf	N	X01BR001	Basal-I
EEF1A1	100	P68104		CARNIVAL	FALSE	other	N	X01BR001	Basal-I
EEF2K	100	O00418	2.65341	PhosphoScore	FALSE	kin	N	X01BR001	Basal-I
EIF4EBP1	-100	Q13541	-2.21568	PhosphoScore	FALSE	other	Y	X01BR001	Basal-I
ELK1	100	P19419	2.80881	VIPER	FALSE	tf	N	X01BR001	Basal-I
EPHA3	100	P29320	2.13006	VIPER	FALSE	kin	N	X01BR001	Basal-I
ERBB2	100	P04626	2.02932	VIPER	FALSE	kin	N	X01BR001	Basal-I
ESR2	100	Q92731	2.18798	VIPER	FALSE	tf	N	X01BR001	Basal-I
ESTRONE	100	CHEBI:17263		CARNIVAL	FALSE	other	N	X01BR001	Basal-I
FAM83G	-100	A6ND36		CARNIVAL	FALSE	other	N	X01BR001	Basal-I
FBXW7	-100	Q969H0	-1	constraints	FALSE	other	N	X01BR001	Basal-I
FGFR2	100	P21802	2.24471	VIPER	FALSE	kin	N	X01BR001	Basal-I
FGFR4	100	P22455	2.61934	VIPER	FALSE	kin	N	X01BR001	Basal-I
FGR	-100	P09769		CARNIVAL	FALSE	kin	N	X01BR001	Basal-I
FOXO4	100	P98177	2.14737	VIPER	FALSE	tf	N	X01BR001	Basal-I
FRK	100	P42685	2.09069	VIPER	FALSE	kin	N	X01BR001	Basal-I
GATA1	-100	P15976	-1.98417	VIPER	FALSE	tf	N	X01BR001	Basal-I
GNAI1	100	P63096		CARNIVAL	FALSE	other	N	X01BR001	Basal-I
GRK2	-100	P25098	-3.23798	VIPER	FALSE	kin	N	X01BR001	Basal-I
GRK3	-100	P35626	-2.8909	VIPER	FALSE	kin	N	X01BR001	Basal-I
GSK3A	-100	P49840	-4.22321	VIPER	FALSE	kin	N	X01BR001	Basal-I
HCK	100	P08631	2.66714	VIPER	FALSE	kin	N	X01BR001	Basal-I
HIF1A	100	Q16665	5.61797	VIPER	FALSE	tf	N	X01BR001	Basal-I
HIF_1_COMPLEX	100	SIGNOR-C418	2.8478	VIPER	FALSE	tf	N	X01BR001	Basal-I
HIPK1	-100	Q86Z02	-3.26211	VIPER	FALSE	kin	N	X01BR001	Basal-I
HIPK2	-100	Q9H2X6	-3.11972	VIPER	FALSE	kin	N	X01BR001	Basal-I
HNF1A	-100	P20823	-4.14326	VIPER	FALSE	tf	N	X01BR001	Basal-I
HOXA9	-100	P31269		CARNIVAL	FALSE	tf	N	X01BR001	Basal-I
HSF1	-100	Q00613	-2.66457	PhosphoScore	FALSE	tf	N	X01BR001	Basal-I
IGF1R	100	P08069	2.27736	VIPER	FALSE	kin	N	X01BR001	Basal-I
IRAK1	100	P51617	7.41323	VIPER	FALSE	kin	N	X01BR001	Basal-I
IRAK4	100	Q9NWZ3	2.19878	VIPER	FALSE	kin	N	X01BR001	Basal-I
JAK3	100	P52333	2.70675	VIPER	FALSE	kin	N	X01BR001	Basal-I
KIT	100	P10721	2.2563	VIPER	FALSE	kin	N	X01BR001	Basal-I
LATS1	-100	O95835	-3.38604	VIPER	FALSE	kin	N	X01BR001	Basal-I
LCK	100	P06239	2.6858	VIPER	FALSE	kin	N	X01BR001	Basal-I
LTK	100	P29376	2.18911	VIPER	FALSE	kin	N	X01BR001	Basal-I
LYN	100	P07948	2.8529	VIPER	FALSE	kin	N	X01BR001	Basal-I
MAP2K3	100	P46734	3.12618	VIPER	FALSE	kin	N	X01BR001	Basal-I
MAP3K5	100	Q99683		CARNIVAL	FALSE	kin	N	X01BR001	Basal-I
MAP3K7	-100	O43318		CARNIVAL	FALSE	kin	N	X01BR001	Basal-I
MAPK1	100	P28482	2.67169	PhosphoScore	FALSE	kin	Y	X01BR001	Basal-I
MAPK14	100	Q16539		CARNIVAL	FALSE	kin	Y	X01BR001	Basal-I
MAPK8	100	P45983		CARNIVAL	FALSE	kin	N	X01BR001	Basal-I
MAPKAPK5	100	Q8IW41	2.39618	VIPER	FALSE	kin	Y	X01BR001	Basal-I
MAST2	-100	Q6P0Q8	-8.05065	VIPER	FALSE	kin	N	X01BR001	Basal-I
MASTL	100	Q96GX5	2.48409	VIPER	FALSE	kin	N	X01BR001	Basal-I
MATK	100	P42679	2.73963	VIPER	FALSE	kin	N	X01BR001	Basal-I
MECOM	100	Q03112		CARNIVAL	FALSE	tf	N	X01BR001	Basal-I
MET	100	P08581	3.47083	VIPER	FALSE	kin	N	X01BR001	Basal-I
MOB1A	100	Q9H8S9	2.72541	PhosphoScore	FALSE	other	Y	X01BR001	Basal-I
MOS	-100	P00540	-7.14364	VIPER	FALSE	kin	N	X01BR001	Basal-I
MTOR	-100	P42345		CARNIVAL	FALSE	kin	N	X01BR001	Basal-I
MTORC1	-100	SIGNOR-C3	-2.66484	VIPER	FALSE	kin	N	X01BR001	Basal-I
MTORC2	100	SIGNOR-C2		CARNIVAL	FALSE	kin	N	X01BR001	Basal-I
MYC	100	P01106-1;P01106	12.1764	VIPER	FALSE	tf	N	X01BR001	Basal-I
MYCN	100	P04198	3.1947	VIPER	FALSE	tf	N	X01BR001	Basal-I
NEK1	100	Q96PY6	7.31366	VIPER	FALSE	kin	N	X01BR001	Basal-I
NEK11	100	Q8NG66	2.56912	VIPER	FALSE	kin	N	X01BR001	Basal-I
NEK2	100	P51955	7.78739	VIPER	FALSE	kin	N	X01BR001	Basal-I
NEK5	100	Q6P3R8	6.03415	VIPER	FALSE	kin	N	X01BR001	Basal-I
NEK7	100	Q8TDX7	7.25575	VIPER	FALSE	kin	N	X01BR001	Basal-I
NEK9	100	Q8TD19	9.12092	VIPER	FALSE	kin	N	X01BR001	Basal-I
NFATC1	-100	O95644	-2.09004	PhosphoScore	FALSE	tf	Y	X01BR001	Basal-I
NFATC2	-100	Q13469	-2.34711	VIPER	FALSE	tf	N	X01BR001	Basal-I
NFE2L2	100	Q16236	4.95053	VIPER	FALSE	tf	N	X01BR001	Basal-I
NFKB_P65_P50	100	SIGNOR-C13	2.97601	VIPER	FALSE	tf	N	X01BR001	Basal-I
NFYA	100	P23511	2.14248	VIPER	FALSE	tf	N	X01BR001	Basal-I
NPM1	100	P06748	2.18729	PhosphoScore	FALSE	tf	Y	X01BR001	Basal-I
NR0B2	-100	Q15466		CARNIVAL	FALSE	tf	N	X01BR001	Basal-I
NRBF2	100	Q96F24		CARNIVAL	FALSE	other	N	X01BR001	Basal-I
NTRK1	100	P04629-2;P04629	2.56505	VIPER	FALSE	kin	N	X01BR001	Basal-I
NTRK3	100	Q16288	2.62787	VIPER	FALSE	kin	N	X01BR001	Basal-I
PASK	-100	Q96RG2	-2.12107	VIPER	FALSE	kin	N	X01BR001	Basal-I
PIK3C3	-100	Q8NEB9	-2.87596	VIPER	FALSE	kin	N	X01BR001	Basal-I
PIK3R1	100	P27986	2.12051	PhosphoScore	FALSE	kin	N	X01BR001	Basal-I
PIM1	-100	P11309-2;P11309	-2.33208	VIPER	FALSE	kin	Y	X01BR001	Basal-I
PIM3	-100	Q86V86	-2.71991	VIPER	FALSE	kin	N	X01BR001	Basal-I
PLA2G4A	100	P47712	2.11842	PhosphoScore	FALSE	other	Y	X01BR001	Basal-I
PLCG1	100	P19174		CARNIVAL	FALSE	other	N	X01BR001	Basal-I
PLCG2	100	P16885		CARNIVAL	FALSE	other	N	X01BR001	Basal-I
PLK1	100	P53350		CARNIVAL	FALSE	kin	Y	X01BR001	Basal-I
POU5F1	-100	Q01860		CARNIVAL	FALSE	tf	N	X01BR001	Basal-I
PPP2R5D	100	Q14738	2.04847	PhosphoScore	FALSE	phos	N	X01BR001	Basal-I
PRKACA	100	P17612		CARNIVAL	FALSE	kin	N	X01BR001	Basal-I
PRKAR1A	-100	P10644		CARNIVAL	FALSE	other	N	X01BR001	Basal-I
PRKCE	100	Q02156		CARNIVAL	FALSE	kin	N	X01BR001	Basal-I
PRKDC	100	P78527	2.59432	VIPER	FALSE	kin	Y	X01BR001	Basal-I
PRKX	-100	P51817	-5.25526	VIPER	FALSE	kin	N	X01BR001	Basal-I
PSEN1	-100	P49768	-3.25434	PhosphoScore	FALSE	other	Y	X01BR001	Basal-I
PTK2	100	Q05397	2.47926	VIPER	FALSE	kin	N	X01BR001	Basal-I
PTPN1	-100	P18031		CARNIVAL	FALSE	phos	N	X01BR001	Basal-I
PTPRC	100	P08575		CARNIVAL	FALSE	phos	N	X01BR001	Basal-I
Perturbation	-100			CARNIVAL	FALSE	other	N	X01BR001	Basal-I
RANBP9	100	Q96S59		CARNIVAL	FALSE	other	N	X01BR001	Basal-I
RELA	100	Q04206	2.51851	VIPER	FALSE	tf	N	X01BR001	Basal-I
RFX5	100	P48382	3.61364	VIPER	FALSE	tf	N	X01BR001	Basal-I
RFX_COMPLEX	100	SIGNOR-C104	3.65565	VIPER	FALSE	tf	N	X01BR001	Basal-I
RIPK1	-100	Q13546	2.07491	VIPER	TRUE	kin	N	X01BR001	Basal-I
RIPK2	100	O43353	7.99187	VIPER	FALSE	kin	N	X01BR001	Basal-I
RIPK3	100	Q9Y572	4.02614	VIPER	FALSE	kin	N	X01BR001	Basal-I
ROCK2	-100	O75116	-2.19035	PhosphoScore	FALSE	kin	N	X01BR001	Basal-I
RPS6KA3	100	P51812		CARNIVAL	FALSE	kin	N	X01BR001	Basal-I
RUNX3	-100	Q13761	-2.13651	VIPER	FALSE	tf	N	X01BR001	Basal-I
SLC24A2	-100	Q9UI40		CARNIVAL	FALSE	other	N	X01BR001	Basal-I
SMG1	100	Q96Q15	11.6195	VIPER	FALSE	kin	N	X01BR001	Basal-I
SMURF1	100	Q9HCE7-2;Q9HCE7		CARNIVAL	FALSE	other	N	X01BR001	Basal-I
SNAI2	-100	O43623		CARNIVAL	FALSE	tf	N	X01BR001	Basal-I
SOCS1	-100	O15524		CARNIVAL	FALSE	other	N	X01BR001	Basal-I
SOCS3	-100	O14543		CARNIVAL	FALSE	other	N	X01BR001	Basal-I
SOX10	-100	P56693	-2.25385	VIPER	FALSE	tf	N	X01BR001	Basal-I
SOX17_POU5F1	-100	SIGNOR-C451	-2.47933	VIPER	FALSE	tf	N	X01BR001	Basal-I
SP1	100	P08047	2.52661	VIPER	FALSE	tf	N	X01BR001	Basal-I
SRC	100	P12931	2.58939	VIPER	FALSE	kin	N	X01BR001	Basal-I
SREBF1	100	P36956-3;P36956	2.39333	VIPER	FALSE	tf	N	X01BR001	Basal-I
SREBF2	100	Q12772	2.71553	VIPER	FALSE	tf	N	X01BR001	Basal-I
SRPK2	-100	P78362	-5.91483	VIPER	FALSE	kin	N	X01BR001	Basal-I
SSTR2	100	P30874		CARNIVAL	FALSE	other	N	X01BR001	Basal-I
STK3	100	Q13188	0.182305	VIPER+PhosphoScore	FALSE	kin	Y	X01BR001	Basal-I
STK4	100	Q13043	2.69948	VIPER	FALSE	kin	Y	X01BR001	Basal-I
TBK1	100	Q9UHD2	9.65023	VIPER	FALSE	kin	N	X01BR001	Basal-I
TEK	100	Q02763	2.14491	VIPER	FALSE	kin	N	X01BR001	Basal-I
TELO2	100	Q9Y4R8		CARNIVAL	FALSE	other	N	X01BR001	Basal-I
TFAP2A	100	P05549	1.9676	VIPER	FALSE	tf	N	X01BR001	Basal-I
TGFB1	100	P01137		CARNIVAL	FALSE	other	N	X01BR001	Basal-I
TGFBR1	-100	P36897	-5.21469	VIPER	FALSE	kin	N	X01BR001	Basal-I
TSC2	100	P49815	1.9897	PhosphoScore	FALSE	other	Y	X01BR001	Basal-I
TTI1	100	O43156		CARNIVAL	FALSE	other	N	X01BR001	Basal-I
TYK2	100	P29597	2.2677	VIPER	FALSE	kin	N	X01BR001	Basal-I
TYRO3	100	Q06418	2.53919	VIPER	FALSE	kin	N	X01BR001	Basal-I
ULK1	100	O75385	8.46323	VIPER	FALSE	kin	N	X01BR001	Basal-I
ULK2	100	Q8IYT8	6.03725	VIPER	FALSE	kin	N	X01BR001	Basal-I
VDR	100	P11473	2.38718	VIPER	FALSE	tf	N	X01BR001	Basal-I
VIM	100	P08670	2.3915	PhosphoScore	FALSE	other	Y	X01BR001	Basal-I
VRK1	100	Q99986	2.22725	VIPER	FALSE	kin	N	X01BR001	Basal-I
WNK1	100	Q9H4A3	1.97161	VIPER	FALSE	kin	N	X01BR001	Basal-I
WNK3	100	Q9BYP7	3.23593	VIPER	FALSE	kin	N	X01BR001	Basal-I
X17BETA_ESTRADIOL	100	CHEBI:16469		CARNIVAL	FALSE	other	N	X01BR001	Basal-I
X1_2_DIACYL_SN_GLYCEROL	100	CHEBI:17815		CARNIVAL	FALSE	other	N	X01BR001	Basal-I
YAP1	100	P46937-3;P46937-2;P46937	2.03532	VIPER	FALSE	tf	N	X01BR001	Basal-I
APOPTOSIS	-100		-9.04235	phenoscore	FALSE	phenotype	N	X01BR001	Basal-I
AUTOPHAGY	100		2.66484	phenoscore	FALSE	phenotype	N	X01BR001	Basal-I
CELL CYCLE EXIT	-100		-12.1764	phenoscore	FALSE	phenotype	N	X01BR001	Basal-I
EPITHELIAL_MESENCHYMAL_TRANSITION	100		5.61797	phenoscore	FALSE	phenotype	N	X01BR001	Basal-I
IMMORTALITY	100		12.1764	phenoscore	FALSE	phenotype	N	X01BR001	Basal-I
PROLIFERATION	100		14.8205	phenoscore	FALSE	phenotype	N	X01BR001	Basal-I
AAK1	100	Q2M2I8	2.36148	VIPER	FALSE	kin	N	X01BR008	Basal-I
ABL1	100	P00519-2;P00519		CARNIVAL	FALSE	kin	N	X01BR008	Basal-I
AMPK	100	SIGNOR-C15		CARNIVAL	FALSE	kin	N	X01BR008	Basal-I
AR	100	P10275	1.41308	VIPER+PhosphoScore	FALSE	tf	Y	X01BR008	Basal-I
ATF4	-100	P18848		CARNIVAL	FALSE	tf	N	X01BR008	Basal-I
ATF6	100	P18850	3.98887	VIPER	FALSE	tf	N	X01BR008	Basal-I
BAZ1B	100	Q9UIG0	2.45121	PhosphoScore	FALSE	kin	Y	X01BR008	Basal-I
BRSK1	-100	Q8TDC3-2;Q8TDC3	-4.61262	VIPER	FALSE	kin	N	X01BR008	Basal-I
BRSK2	-100	Q8IWQ3	-6.74032	VIPER	FALSE	kin	N	X01BR008	Basal-I
BUB1	100	O43683		CARNIVAL	FALSE	kin	N	X01BR008	Basal-I
CAMK2B	-100	Q13554	-1.8186	VIPER	FALSE	kin	N	X01BR008	Basal-I
CDK1	100	P06493	8.72027	VIPER	FALSE	kin	Y	X01BR008	Basal-I
CDK10	100	Q15131	12.7415	VIPER	FALSE	kin	N	X01BR008	Basal-I
CDK14	100	O94921	4.16214	VIPER	FALSE	kin	N	X01BR008	Basal-I
CDK16	100	Q00536	6.81173	VIPER	FALSE	kin	N	X01BR008	Basal-I
CDK19	100	Q9BWU1	3.45696	VIPER	FALSE	kin	N	X01BR008	Basal-I
CDK2	100	P24941	11.9792	VIPER	FALSE	kin	N	X01BR008	Basal-I
CDK4	100	P11802	8.15925	VIPER	FALSE	kin	N	X01BR008	Basal-I
CDK5	100	Q00535	11.733	VIPER	FALSE	kin	N	X01BR008	Basal-I
CDK5_CDK5R1	100	SIGNOR-C144	2.82866	VIPER	FALSE	kin	N	X01BR008	Basal-I
CDK6	100	Q00534	8.86242	VIPER	FALSE	kin	N	X01BR008	Basal-I
CDK8	100	P49336	4.47608	VIPER	FALSE	kin	N	X01BR008	Basal-I
CDK9	100	P50750	8.8282	VIPER	FALSE	kin	N	X01BR008	Basal-I
CDX2	-100	Q99626	-4.21832	VIPER	FALSE	tf	N	X01BR008	Basal-I
CEBPD	100	P49716		CARNIVAL	FALSE	tf	N	X01BR008	Basal-I
CHEK1	100	O14757		CARNIVAL	FALSE	kin	N	X01BR008	Basal-I
CHEK2	-100	O96017	-1.97231	VIPER	FALSE	kin	N	X01BR008	Basal-I
CIITA	100	P33076		CARNIVAL	FALSE	other	N	X01BR008	Basal-I
CLK1	100	P49759	8.43037	VIPER	FALSE	kin	N	X01BR008	Basal-I
CLK3	100	P49761	11.6936	VIPER	FALSE	kin	N	X01BR008	Basal-I
CLK4	100	Q9HAZ1	7.41512	VIPER	FALSE	kin	N	X01BR008	Basal-I
CXCL1	100	P09341		CARNIVAL	FALSE	other	N	X01BR008	Basal-I
CYLD	-100	Q9NQC7		CARNIVAL	FALSE	other	N	X01BR008	Basal-I
DEF6	100	Q9H4E7	2.44878	PhosphoScore	FALSE	other	N	X01BR008	Basal-I
DUSP3	100	P51452		CARNIVAL	FALSE	phos	N	X01BR008	Basal-I
DYRK1B	100	Q9Y463	3.74979	VIPER	FALSE	kin	N	X01BR008	Basal-I
DYRK2	100	Q92630-2;Q92630	2.9689	VIPER	FALSE	kin	N	X01BR008	Basal-I
DYRK3	100	O43781	3.70672	VIPER	FALSE	kin	N	X01BR008	Basal-I
E2F3	100	O00716	2.30968	VIPER	FALSE	tf	N	X01BR008	Basal-I
ECT2	-100	Q9H8V3	-2.0177	PhosphoScore	FALSE	other	N	X01BR008	Basal-I
EEF2K	100	O00418	2.05058	VIPER	FALSE	kin	N	X01BR008	Basal-I
EIF2S1	-100	P05198		CARNIVAL	FALSE	other	N	X01BR008	Basal-I
ERBB2	-100	P04626		CARNIVAL	FALSE	kin	N	X01BR008	Basal-I
ESR1	-100	P03372	-3.64898	PhosphoScore	FALSE	tf	Y	X01BR008	Basal-I
ESR2	100	Q92731	2.75817	VIPER	FALSE	tf	N	X01BR008	Basal-I
ETS1	100	P14921	0.212633	VIPER+PhosphoScore	FALSE	tf	N	X01BR008	Basal-I
ETS2	100	P15036	2.0171	VIPER	FALSE	tf	N	X01BR008	Basal-I
FADD	-100	Q13158		CARNIVAL	FALSE	other	N	X01BR008	Basal-I
FOXM1	100	Q08050-2;Q08050	2.65329	VIPER	FALSE	tf	N	X01BR008	Basal-I
GLI2	-100	P10070	-2.28583	VIPER	FALSE	tf	N	X01BR008	Basal-I
GLUD1	-100	P00367		CARNIVAL	FALSE	other	N	X01BR008	Basal-I
GSK3A	100	P49840	2.81416	VIPER	FALSE	kin	N	X01BR008	Basal-I
HIF1A	100	Q16665		CARNIVAL	FALSE	tf	N	X01BR008	Basal-I
HIF_1_COMPLEX	100	SIGNOR-C418	2.3219	VIPER	FALSE	tf	N	X01BR008	Basal-I
HIPK1	100	Q86Z02	2.76912	VIPER	FALSE	kin	N	X01BR008	Basal-I
HIPK2	100	Q9H2X6	4.34999	VIPER	FALSE	kin	N	X01BR008	Basal-I
HIPK3	100	Q9H422	2.60008	VIPER	FALSE	kin	N	X01BR008	Basal-I
HNF4A	-100	P41235	-2.76384	VIPER	FALSE	tf	N	X01BR008	Basal-I
IRS2	-100	Q9Y4H2	-2.63778	PhosphoScore	FALSE	other	Y	X01BR008	Basal-I
KDM6A	-100	O15550		CARNIVAL	FALSE	other	N	X01BR008	Basal-I
KLF4	100	O43474		CARNIVAL	FALSE	tf	N	X01BR008	Basal-I
LCK	100	P06239		CARNIVAL	FALSE	kin	Y	X01BR008	Basal-I
MAD2L1	100	Q13257	2.13692	PhosphoScore	FALSE	other	N	X01BR008	Basal-I
MAP2K3	100	P46734		CARNIVAL	FALSE	kin	N	X01BR008	Basal-I
MAP3K7	100	O43318		CARNIVAL	FALSE	kin	N	X01BR008	Basal-I
MAP4K1	100	Q92918	2.46562	PhosphoScore	FALSE	kin	N	X01BR008	Basal-I
MAPK1	-100	P28482		CARNIVAL	FALSE	kin	Y	X01BR008	Basal-I
MAPK14	100	Q16539	3.02001	VIPER	FALSE	kin	Y	X01BR008	Basal-I
MARK1	-100	Q9P0L2	-9.71692	VIPER	FALSE	kin	N	X01BR008	Basal-I
MARK2	-100	Q7KZI7	-10.2267	VIPER	FALSE	kin	N	X01BR008	Basal-I
MARK3	-100	P27448-3;P27448	-9.64035	VIPER	FALSE	kin	N	X01BR008	Basal-I
MARK4	-100	Q96L34	-11.207	VIPER	FALSE	kin	N	X01BR008	Basal-I
MAST2	-100	Q6P0Q8	-7.7163	VIPER	FALSE	kin	N	X01BR008	Basal-I
MDM2	-100	Q00987		CARNIVAL	FALSE	other	N	X01BR008	Basal-I
MELK	-100	Q14680	-2.93109	VIPER	FALSE	kin	N	X01BR008	Basal-I
MTOR	100	P42345	2.36321	VIPER	FALSE	kin	Y	X01BR008	Basal-I
MYC	100	P01106-1;P01106	13.051	VIPER	FALSE	tf	N	X01BR008	Basal-I
MYCN	100	P04198	3.23068	VIPER	FALSE	tf	N	X01BR008	Basal-I
NFE2L2	100	Q16236	4.15515	VIPER	FALSE	tf	N	X01BR008	Basal-I
NFKB1	100	P19838	3.49108	VIPER	FALSE	tf	N	X01BR008	Basal-I
NFYA	100	P23511	2.09683	VIPER	FALSE	tf	N	X01BR008	Basal-I
NLK	100	Q9UBE8	6.81905	VIPER	FALSE	kin	N	X01BR008	Basal-I
NR5A1	-100	Q13285	-2.90408	VIPER	FALSE	tf	N	X01BR008	Basal-I
PAX6	-100	P26367	-2.07728	VIPER	FALSE	tf	N	X01BR008	Basal-I
PINK1	100	Q9BXM7	7.64822	VIPER	FALSE	kin	N	X01BR008	Basal-I
POU5F1	100	Q01860		CARNIVAL	FALSE	tf	N	X01BR008	Basal-I
PPARA	-100	Q07869	-2.55506	VIPER	FALSE	tf	N	X01BR008	Basal-I
PPM1A	-100	P35813		CARNIVAL	FALSE	phos	N	X01BR008	Basal-I
PPM1D	-100	O15297		CARNIVAL	FALSE	kin	N	X01BR008	Basal-I
PRKAA2	100	P54646	-1.63299	VIPER	TRUE	kin	N	X01BR008	Basal-I
PRKACA	-100	P17612		CARNIVAL	FALSE	kin	N	X01BR008	Basal-I
PRKAG2	-100	Q9UGJ0	-2.36367	VIPER	FALSE	kin	N	X01BR008	Basal-I
PRKCB	100	P05771-2;P05771	2.28079	PhosphoScore	FALSE	kin	Y	X01BR008	Basal-I
PTEN	-100	P60484	0	constraints	FALSE	phos	N	X01BR008	Basal-I
Perturbation	-100			CARNIVAL	FALSE	other	N	X01BR008	Basal-I
RAF1	-100	P04049	-2.50966	VIPER	FALSE	kin	N	X01BR008	Basal-I
RELA	100	Q04206	3.28596	VIPER	FALSE	tf	N	X01BR008	Basal-I
RFX5	100	P48382	6.91546	VIPER	FALSE	tf	N	X01BR008	Basal-I
RFX_COMPLEX	100	SIGNOR-C104	7.20735	VIPER	FALSE	tf	N	X01BR008	Basal-I
RIPK1	-100	Q13546	-3.43896	VIPER	FALSE	kin	N	X01BR008	Basal-I
RIPK2	-100	O43353	-3.86923	VIPER	FALSE	kin	N	X01BR008	Basal-I
RIPK3	-100	Q9Y572	-2.65919	VIPER	FALSE	kin	N	X01BR008	Basal-I
RPS6KA3	-100	P51812		CARNIVAL	FALSE	kin	Y	X01BR008	Basal-I
SMAD3_SMAD4	-100	SIGNOR-C9		CARNIVAL	FALSE	tf	N	X01BR008	Basal-I
SMAD4	-100	Q13485	0	constraints	FALSE	tf	N	X01BR008	Basal-I
SNRK	-100	Q9NRH2	-2.96949	VIPER	FALSE	kin	N	X01BR008	Basal-I
SPI1	100	P17947	2.01996	VIPER	FALSE	tf	N	X01BR008	Basal-I
SPOP	100	O43791	0	constraints	FALSE	other	N	X01BR008	Basal-I
STAT1	100	P42224	5.29952	VIPER	FALSE	tf	N	X01BR008	Basal-I
STAT5A	100	P42229	2.34526	PhosphoScore	FALSE	tf	Y	X01BR008	Basal-I
STK11	-100	Q15831-2;Q15831	0	constraints	FALSE	kin	N	X01BR008	Basal-I
STK38	100	Q15208		CARNIVAL	FALSE	kin	N	X01BR008	Basal-I
SULT1E1	100	P49888		CARNIVAL	FALSE	other	N	X01BR008	Basal-I
TBK1	-100	Q9UHD2	-6.39348	VIPER	FALSE	kin	N	X01BR008	Basal-I
TFAP2A	100	P05549		CARNIVAL	FALSE	tf	N	X01BR008	Basal-I
TNF	-100	P01375		CARNIVAL	FALSE	other	N	X01BR008	Basal-I
TRAF6	100	Q9Y4K3		CARNIVAL	FALSE	other	N	X01BR008	Basal-I
UHMK1	-100	Q8TAS1	-3.0819	VIPER	FALSE	kin	N	X01BR008	Basal-I
USF1	100	P22415	2.34388	VIPER	FALSE	tf	N	X01BR008	Basal-I
VHL	-100	P40337		CARNIVAL	FALSE	tf	N	X01BR008	Basal-I
VRK3	100	Q8IV63		CARNIVAL	FALSE	kin	N	X01BR008	Basal-I
WNK1	-100	Q9H4A3	-2.29103	PhosphoScore	FALSE	kin	Y	X01BR008	Basal-I
WNK3	-100	Q9BYP7	-4.00008	VIPER	FALSE	kin	Y	X01BR008	Basal-I
X17BETA_ESTRADIOL	100	CHEBI:16469		CARNIVAL	FALSE	other	N	X01BR008	Basal-I
X2_OXOGLUTARATE_2__	-100	CHEBI:16810		CARNIVAL	FALSE	other	N	X01BR008	Basal-I
YAP1	100	P46937-3;P46937-2;P46937	2.05233	VIPER	FALSE	tf	N	X01BR008	Basal-I
APOPTOSIS	-100		-3.3676	phenoscore	FALSE	phenotype	N	X01BR008	Basal-I
CELL CYCLE EXIT	-100		-33.8926	phenoscore	FALSE	phenotype	N	X01BR008	Basal-I
EPITHELIAL_MESENCHYMAL_TRANSITION	100		3.55535	phenoscore	FALSE	phenotype	N	X01BR008	Basal-I
IMMORTALITY	100		13.051	phenoscore	FALSE	phenotype	N	X01BR008	Basal-I
PROLIFERATION	100		24.435	phenoscore	FALSE	phenotype	N	X01BR008	Basal-I
ABL1	100	P00519-2;P00519	2.15046	VIPER	FALSE	kin	N	X01BR009	Basal-I
ADAM17	-100	P78536		CARNIVAL	FALSE	other	N	X01BR009	Basal-I
AMPK	100	SIGNOR-C15		CARNIVAL	FALSE	kin	N	X01BR009	Basal-I
APC_C	100	SIGNOR-C150		CARNIVAL	FALSE	complex	N	X01BR009	Basal-I
AR	100	P10275	0.865586	VIPER+PhosphoScore	FALSE	tf	N	X01BR009	Basal-I
ATF4	-100	P18848		CARNIVAL	FALSE	tf	N	X01BR009	Basal-I
ATF6	100	P18850	4.24909	VIPER	FALSE	tf	N	X01BR009	Basal-I
ATG4B	-100	Q9Y4P1	-2.55923	PhosphoScore	FALSE	other	N	X01BR009	Basal-I
ATR	100	Q13535		CARNIVAL	FALSE	kin	N	X01BR009	Basal-I
AURKA	-100	O14965		CARNIVAL	FALSE	kin	N	X01BR009	Basal-I
BRAF	100	P15056		CARNIVAL	FALSE	kin	N	X01BR009	Basal-I
BRSK1	-100	Q8TDC3-2;Q8TDC3	-3.33391	VIPER	FALSE	kin	N	X01BR009	Basal-I
BRSK2	-100	Q8IWQ3	-6.02297	VIPER	FALSE	kin	N	X01BR009	Basal-I
CAMK4	-100	Q16566	-5.05242	VIPER	FALSE	kin	N	X01BR009	Basal-I
CAMKK2	-100	Q96RR4		CARNIVAL	FALSE	kin	N	X01BR009	Basal-I
CCDC88A	100	Q3V6T2	2.3264	PhosphoScore	FALSE	other	Y	X01BR009	Basal-I
CCNA2	100	P20248		CARNIVAL	FALSE	other	N	X01BR009	Basal-I
CDK12	100	Q9NYV4	5.6669	VIPER	FALSE	kin	N	X01BR009	Basal-I
CDK14	100	O94921	6.21805	VIPER	FALSE	kin	N	X01BR009	Basal-I
CDK18	100	Q07002	7.03449	VIPER	FALSE	kin	N	X01BR009	Basal-I
CDK19	100	Q9BWU1	3.34505	VIPER	FALSE	kin	N	X01BR009	Basal-I
CDK4	100	P11802	4.41314	VIPER	FALSE	kin	N	X01BR009	Basal-I
CDK5	100	Q00535	6.03894	VIPER	FALSE	kin	Y	X01BR009	Basal-I
CDK6	100	Q00534	4.50424	VIPER	FALSE	kin	N	X01BR009	Basal-I
CDK7	100	P50613	6.87671	VIPER	FALSE	kin	Y	X01BR009	Basal-I
CDK8	100	P49336	2.62306	VIPER	FALSE	kin	N	X01BR009	Basal-I
CDK9	100	P50750	7.63313	VIPER	FALSE	kin	Y	X01BR009	Basal-I
CDX2	-100	Q99626	-4.76581	VIPER	FALSE	tf	N	X01BR009	Basal-I
CHEK1	-100	O14757		CARNIVAL	FALSE	kin	N	X01BR009	Basal-I
CIITA	100	P33076		CARNIVAL	FALSE	other	N	X01BR009	Basal-I
CLK3	100	P49761	5.55989	VIPER	FALSE	kin	N	X01BR009	Basal-I
CLOCK	-100	O15516		CARNIVAL	FALSE	tf	N	X01BR009	Basal-I
CSK	100	P41240		CARNIVAL	FALSE	kin	N	X01BR009	Basal-I
CSNK2A1	-100	P68400		CARNIVAL	FALSE	kin	N	X01BR009	Basal-I
CTBP1	-100	Q13363		CARNIVAL	FALSE	tf	N	X01BR009	Basal-I
CYCLINA2_CDK2	100	SIGNOR-C83		CARNIVAL	FALSE	kin	N	X01BR009	Basal-I
CYCLIND_CDK4	-100	SIGNOR-C18	-2.54117	VIPER	FALSE	kin	N	X01BR009	Basal-I
CYCLINE_CDK2	-100	SIGNOR-C16		CARNIVAL	FALSE	kin	N	X01BR009	Basal-I
DYRK1B	-100	Q9Y463		CARNIVAL	FALSE	kin	N	X01BR009	Basal-I
DYRK3	100	O43781	2.91663	VIPER	FALSE	kin	N	X01BR009	Basal-I
EIF2S1	100	P05198		CARNIVAL	FALSE	other	N	X01BR009	Basal-I
ELK1	100	P19419	2.20299	VIPER	FALSE	tf	N	X01BR009	Basal-I
EPAS1	100	Q99814	2.05989	VIPER	FALSE	tf	N	X01BR009	Basal-I
ERG	100	P11308	2.06561	VIPER	FALSE	tf	N	X01BR009	Basal-I
ESR2	100	Q92731	2.52906	VIPER	FALSE	tf	N	X01BR009	Basal-I
FAM20C	100	Q8IXL6	3.26996	VIPER	FALSE	kin	N	X01BR009	Basal-I
FBXO25	-100	Q8TCJ0		CARNIVAL	FALSE	other	N	X01BR009	Basal-I
FGR	-100	P09769		CARNIVAL	FALSE	kin	N	X01BR009	Basal-I
FOXO1	-100	Q12778	-2.16054	PhosphoScore	FALSE	tf	N	X01BR009	Basal-I
FOXO4	100	P98177	2.17532	VIPER	FALSE	tf	N	X01BR009	Basal-I
FZR1	100	Q9UM11		CARNIVAL	FALSE	other	N	X01BR009	Basal-I
GATA1	-100	P15976	-2.08837	VIPER	FALSE	tf	N	X01BR009	Basal-I
GATA3	100	P23771		CARNIVAL	FALSE	tf	N	X01BR009	Basal-I
GSK3B	100	P49841	2.40402	VIPER	FALSE	kin	N	X01BR009	Basal-I
HDAC1	-100	Q13547		CARNIVAL	FALSE	tf	N	X01BR009	Basal-I
HIF1A	100	Q16665	5.94313	VIPER	FALSE	tf	N	X01BR009	Basal-I
HIF3A	-100	Q9Y2N7		CARNIVAL	FALSE	tf	N	X01BR009	Basal-I
HIF_1_COMPLEX	100	SIGNOR-C418	3.63874	VIPER	FALSE	tf	N	X01BR009	Basal-I
HIPK1	100	Q86Z02	3.70559	VIPER	FALSE	kin	N	X01BR009	Basal-I
HIPK2	100	Q9H2X6	1.98399	VIPER	FALSE	kin	N	X01BR009	Basal-I
HNF1A	-100	P20823	-5.57343	VIPER	FALSE	tf	N	X01BR009	Basal-I
HNF4A	-100	P41235	-2.63983	VIPER	FALSE	tf	N	X01BR009	Basal-I
IRS2	-100	Q9Y4H2	-2.49138	PhosphoScore	FALSE	other	N	X01BR009	Basal-I
MAD2L1	100	Q13257	2.19967	PhosphoScore	FALSE	other	N	X01BR009	Basal-I
MAP3K7	100	O43318		CARNIVAL	FALSE	kin	N	X01BR009	Basal-I
MAPK1	-100	P28482		CARNIVAL	FALSE	kin	Y	X01BR009	Basal-I
MAPK3	-100	P27361-3;P27361		CARNIVAL	FALSE	kin	Y	X01BR009	Basal-I
MAPK4	-100	P31152	-2.05692	VIPER	FALSE	kin	N	X01BR009	Basal-I
MAPK8	100	P45983		CARNIVAL	FALSE	kin	N	X01BR009	Basal-I
MAPKAPK2	-100	P49137		CARNIVAL	FALSE	kin	N	X01BR009	Basal-I
MAPKAPK5	-100	Q8IW41		CARNIVAL	FALSE	kin	N	X01BR009	Basal-I
MARK1	-100	Q9P0L2	-7.05214	VIPER	FALSE	kin	N	X01BR009	Basal-I
MARK2	-100	Q7KZI7	-5.53069	VIPER	FALSE	kin	N	X01BR009	Basal-I
MARK3	-100	P27448-3;P27448	-6.01097	VIPER	FALSE	kin	N	X01BR009	Basal-I
MARK4	-100	Q96L34	-5.29393	VIPER	FALSE	kin	N	X01BR009	Basal-I
MAST2	-100	Q6P0Q8	-7.78934	VIPER	FALSE	kin	N	X01BR009	Basal-I
MECOM	-100	Q03112		CARNIVAL	FALSE	tf	N	X01BR009	Basal-I
MELK	-100	Q14680	-5.82433	VIPER	FALSE	kin	N	X01BR009	Basal-I
MTOR	100	P42345	5.86577	VIPER	FALSE	kin	Y	X01BR009	Basal-I
MYC	100	P01106-1;P01106	11.8799	VIPER	FALSE	tf	N	X01BR009	Basal-I
MYCN	100	P04198	3.41119	VIPER	FALSE	tf	N	X01BR009	Basal-I
NANOG	100	Q9H9S0		CARNIVAL	FALSE	tf	N	X01BR009	Basal-I
NFATC2	-100	Q13469	-2.11861	VIPER	FALSE	tf	N	X01BR009	Basal-I
NFE2L2	100	Q16236	5.01056	VIPER	FALSE	tf	N	X01BR009	Basal-I
NFKB_P65_P50	100	SIGNOR-C13	2.91059	VIPER	FALSE	tf	N	X01BR009	Basal-I
NLK	100	Q9UBE8	3.99035	VIPER	FALSE	kin	N	X01BR009	Basal-I
NR0B2	-100	Q15466		CARNIVAL	FALSE	tf	N	X01BR009	Basal-I
NR5A1	-100	Q13285	-1.98097	VIPER	FALSE	tf	N	X01BR009	Basal-I
NUAK1	-100	O60285	-5.50238	VIPER	FALSE	kin	N	X01BR009	Basal-I
OGT	-100	O15294		CARNIVAL	FALSE	other	N	X01BR009	Basal-I
PAX6	-100	P26367	-2.33481	VIPER	FALSE	tf	N	X01BR009	Basal-I
PAX8	-100	Q06710	-2.23707	VIPER	FALSE	tf	N	X01BR009	Basal-I
PCSK7	100	Q16549		CARNIVAL	FALSE	other	N	X01BR009	Basal-I
PFKP	100	Q01813	2.20879	PhosphoScore	FALSE	kin	N	X01BR009	Basal-I
PINK1	100	Q9BXM7	6.2145	VIPER	FALSE	kin	N	X01BR009	Basal-I
POU5F1	100	Q01860		CARNIVAL	FALSE	tf	N	X01BR009	Basal-I
PPP2CA	100	P67775		CARNIVAL	FALSE	phos	N	X01BR009	Basal-I
PRKAA2	100	P54646		CARNIVAL	FALSE	kin	N	X01BR009	Basal-I
PRKACA	100	P17612		CARNIVAL	FALSE	kin	N	X01BR009	Basal-I
PRKAR1A	-100	P10644		CARNIVAL	FALSE	other	N	X01BR009	Basal-I
PRKCA	100	P17252		CARNIVAL	FALSE	kin	N	X01BR009	Basal-I
PRKCD	100	Q05655		CARNIVAL	FALSE	kin	Y	X01BR009	Basal-I
PRKDC	100	P78527	2.00961	VIPER	FALSE	kin	N	X01BR009	Basal-I
PSEN1	-100	P49768	-2.21091	PhosphoScore	FALSE	other	N	X01BR009	Basal-I
PTPN1	-100	P18031		CARNIVAL	FALSE	phos	N	X01BR009	Basal-I
PTPN6	-100	P29350	-0.385542	PhosphoScore	FALSE	phos	N	X01BR009	Basal-I
PTPRA	100	P18433;P18433-2	2.09284	PhosphoScore	FALSE	phos	N	X01BR009	Basal-I
Perturbation	-100			CARNIVAL	FALSE	other	N	X01BR009	Basal-I
RAF1	-100	P04049	-2.14662	VIPER	FALSE	kin	N	X01BR009	Basal-I
RFX5	100	P48382	5.98817	VIPER	FALSE	tf	N	X01BR009	Basal-I
RFX_COMPLEX	100	SIGNOR-C104	6.78034	VIPER	FALSE	tf	N	X01BR009	Basal-I
RIPK2	-100	O43353	-3.16113	VIPER	FALSE	kin	N	X01BR009	Basal-I
RIPK3	-100	Q9Y572	-2.95354	VIPER	FALSE	kin	N	X01BR009	Basal-I
RPS6	100	P62753	2.4581	PhosphoScore	FALSE	other	Y	X01BR009	Basal-I
RPS6KA1	100	Q15418		CARNIVAL	FALSE	kin	Y	X01BR009	Basal-I
RPS6KA3	-100	P51812		CARNIVAL	FALSE	kin	N	X01BR009	Basal-I
RUNX3	-100	Q13761	-2.61523	VIPER	FALSE	tf	N	X01BR009	Basal-I
SNAI2	100	O43623	2.13393	VIPER	FALSE	tf	N	X01BR009	Basal-I
SNRK	-100	Q9NRH2	-3.90906	VIPER	FALSE	kin	N	X01BR009	Basal-I
SP1	100	P08047	1.97456	VIPER	FALSE	tf	N	X01BR009	Basal-I
SP3	-100	Q02447	-2.19853	PhosphoScore	FALSE	tf	Y	X01BR009	Basal-I
STAT1	100	P42224	2.75633	VIPER	FALSE	tf	N	X01BR009	Basal-I
STK11	-100	Q15831-2;Q15831	-2.61224	VIPER	FALSE	kin	N	X01BR009	Basal-I
TAL1	100	P17542		CARNIVAL	FALSE	tf	N	X01BR009	Basal-I
TFEB	100	P19484	3.50142	VIPER+PhosphoScore	FALSE	tf	N	X01BR009	Basal-I
TNF	-100	P01375		CARNIVAL	FALSE	other	N	X01BR009	Basal-I
TNIK	100	Q9UKE5	2.0558	VIPER	FALSE	kin	N	X01BR009	Basal-I
TP53	100	P04637	2.67086	VIPER+PhosphoScore	FALSE	tf	Y	X01BR009	Basal-I
TRAF2	-100	Q12933	-2.28356	PhosphoScore	FALSE	other	N	X01BR009	Basal-I
TSC2	-100	P49815	-2.08679	PhosphoScore	FALSE	other	N	X01BR009	Basal-I
TTK	100	P33981		CARNIVAL	FALSE	kin	N	X01BR009	Basal-I
TWIST1	100	Q15672	2.44193	VIPER	FALSE	tf	N	X01BR009	Basal-I
VDR	100	P11473	2.62158	VIPER	FALSE	tf	N	X01BR009	Basal-I
VRK2	100	Q86Y07	2.19276	VIPER	FALSE	kin	N	X01BR009	Basal-I
WNK3	-100	Q9BYP7	-2.99604	VIPER	FALSE	kin	N	X01BR009	Basal-I
YAP1	100	P46937-3;P46937-2;P46937	2.65138	VIPER	FALSE	tf	N	X01BR009	Basal-I
APOPTOSIS	100		2.37129	phenoscore	FALSE	phenotype	N	X01BR009	Basal-I
CELL CYCLE EXIT	-100		-13.7133	phenoscore	FALSE	phenotype	N	X01BR009	Basal-I
EPITHELIAL_MESENCHYMAL_TRANSITION	100		5.94313	phenoscore	FALSE	phenotype	N	X01BR009	Basal-I
IMMORTALITY	100		11.8799	phenoscore	FALSE	phenotype	N	X01BR009	Basal-I
PROLIFERATION	100		15.9892	phenoscore	FALSE	phenotype	N	X01BR009	Basal-I
ABL1	100	P00519-2;P00519	2.32987	VIPER	FALSE	kin	N	X01BR010	HER2-I
ADAM17	-100	P78536	-2.50115	PhosphoScore	FALSE	other	Y	X01BR010	HER2-I
AKT2	100	P31751		CARNIVAL	FALSE	kin	N	X01BR010	HER2-I
ALK	100	Q9UM73	2.82922	VIPER	FALSE	kin	N	X01BR010	HER2-I
AR	100	P10275	2.70779	VIPER+PhosphoScore	FALSE	tf	N	X01BR010	HER2-I
ARHGEF2	-100	Q92974-2;Q92974	-2.65721	PhosphoScore	FALSE	other	Y	X01BR010	HER2-I
ATF6	100	P18850	4.32003	VIPER	FALSE	tf	N	X01BR010	HER2-I
AURKA	-100	O14965	-3.2965	VIPER	FALSE	kin	N	X01BR010	HER2-I
AURKB	-100	Q96GD4	-3.93835	VIPER	FALSE	kin	N	X01BR010	HER2-I
AXL	100	P30530	2.06958	VIPER	FALSE	kin	N	X01BR010	HER2-I
BMX	100	P51813	2.23771	VIPER	FALSE	kin	N	X01BR010	HER2-I
BRSK1	-100	Q8TDC3-2;Q8TDC3	-2.60496	VIPER	FALSE	kin	N	X01BR010	HER2-I
BRSK2	-100	Q8IWQ3	-8.04205	VIPER	FALSE	kin	N	X01BR010	HER2-I
BTK	100	Q06187		CARNIVAL	FALSE	kin	N	X01BR010	HER2-I
CAMKK1	100	Q8N5S9	2.0579	VIPER+PhosphoScore	FALSE	kin	N	X01BR010	HER2-I
CAPN2	-100	P17655		CARNIVAL	FALSE	other	N	X01BR010	HER2-I
CBL	-100	P22681		CARNIVAL	FALSE	other	N	X01BR010	HER2-I
CCNA2	100	P20248		CARNIVAL	FALSE	other	N	X01BR010	HER2-I
CDK18	100	Q07002	3.11579	VIPER	FALSE	kin	N	X01BR010	HER2-I
CDK19	100	Q9BWU1	5.27958	VIPER	FALSE	kin	N	X01BR010	HER2-I
CDK5R1	-100	Q15078	-3.75629	VIPER	FALSE	kin	N	X01BR010	HER2-I
CDK7	100	P50613	7.17	VIPER	FALSE	kin	N	X01BR010	HER2-I
CDK8	100	P49336	6.67967	VIPER	FALSE	kin	N	X01BR010	HER2-I
CDK9	100	P50750	4.36512	VIPER	FALSE	kin	N	X01BR010	HER2-I
CEBPA	100	P49715	2.28152	VIPER	FALSE	tf	N	X01BR010	HER2-I
CEBPD	-100	P49716		CARNIVAL	FALSE	tf	N	X01BR010	HER2-I
CHEK1	-100	O14757	-3.29127	VIPER	FALSE	kin	N	X01BR010	HER2-I
CHEK2	-100	O96017	-2.35496	VIPER	FALSE	kin	N	X01BR010	HER2-I
CHUK	-100	O15111	-2.49828	VIPER	FALSE	kin	N	X01BR010	HER2-I
CIITA	100	P33076		CARNIVAL	FALSE	other	N	X01BR010	HER2-I
CSF1R	100	P07333	2.81791	VIPER	FALSE	kin	N	X01BR010	HER2-I
CSK	100	P41240	2.58111	VIPER	FALSE	kin	N	X01BR010	HER2-I
CULLIN_1_RBX1_SKP1	100	SIGNOR-C529		CARNIVAL	FALSE	complex	N	X01BR010	HER2-I
CXCL1	-100	P09341		CARNIVAL	FALSE	other	N	X01BR010	HER2-I
CYCLINA2_CDK2	100	SIGNOR-C83		CARNIVAL	FALSE	kin	N	X01BR010	HER2-I
CYLD	-100	Q9NQC7	-2.80943	PhosphoScore	FALSE	other	Y	X01BR010	HER2-I
CYP19A1	100	P11511		CARNIVAL	FALSE	other	N	X01BR010	HER2-I
DAB2IP	-100	Q5VWQ8		CARNIVAL	FALSE	other	N	X01BR010	HER2-I
DAXX	-100	Q9UER7	0	constraints	FALSE	tf	N	X01BR010	HER2-I
DDR1	100	Q08345	3.51705	VIPER	FALSE	kin	N	X01BR010	HER2-I
DUSP3	100	P51452		CARNIVAL	FALSE	phos	N	X01BR010	HER2-I
DYRK1B	100	Q9Y463	4.72955	VIPER	FALSE	kin	N	X01BR010	HER2-I
DYRK2	100	Q92630-2;Q92630	5.86712	VIPER	FALSE	kin	N	X01BR010	HER2-I
EDNRA	-100	P25101	-2.2167	PhosphoScore	FALSE	other	Y	X01BR010	HER2-I
EEF2K	-100	O00418	-2.21659	VIPER	FALSE	kin	N	X01BR010	HER2-I
EPHA2	100	P29317	2.91377	VIPER	FALSE	kin	N	X01BR010	HER2-I
EPHA3	100	P29320	3.31744	VIPER	FALSE	kin	N	X01BR010	HER2-I
EPHB1	100	P54762	2.63161	VIPER	FALSE	kin	N	X01BR010	HER2-I
ERBB2	100	P04626	2.11392	VIPER	FALSE	kin	N	X01BR010	HER2-I
ESR2	100	Q92731	3.07744	VIPER	FALSE	tf	N	X01BR010	HER2-I
FBXW7	100	Q969H0	0	constraints	FALSE	other	N	X01BR010	HER2-I
FES	100	P07332	2.63569	VIPER	FALSE	kin	N	X01BR010	HER2-I
FGFR1	100	P11362	3.04496	VIPER	FALSE	kin	N	X01BR010	HER2-I
FLT3	100	P36888	2.40261	VIPER	FALSE	kin	N	X01BR010	HER2-I
FOXO4	100	P98177	2.10939	VIPER	FALSE	tf	N	X01BR010	HER2-I
FRK	100	P42685	2.04135	VIPER	FALSE	kin	N	X01BR010	HER2-I
GATA1	-100	P15976	-2.76907	VIPER	FALSE	tf	N	X01BR010	HER2-I
GLI2	-100	P10070	-2.3641	VIPER	FALSE	tf	N	X01BR010	HER2-I
GRK2	100	P25098		CARNIVAL	FALSE	kin	Y	X01BR010	HER2-I
GSK3A	100	P49840	2.31652	VIPER	FALSE	kin	N	X01BR010	HER2-I
HIF1A	100	Q16665	3.71331	VIPER	FALSE	tf	N	X01BR010	HER2-I
HIF_1_COMPLEX	100	SIGNOR-C418	2.24431	VIPER	FALSE	tf	N	X01BR010	HER2-I
HIPK1	100	Q86Z02	2.49186	VIPER	FALSE	kin	N	X01BR010	HER2-I
HIPK2	100	Q9H2X6	5.24531	VIPER	FALSE	kin	N	X01BR010	HER2-I
HSF1	-100	Q00613	-2.0999	PhosphoScore	FALSE	tf	N	X01BR010	HER2-I
IKBKB	-100	O14920	-2.8067	VIPER	FALSE	kin	Y	X01BR010	HER2-I
IKBKE	-100	Q14164	-3.47347	VIPER	FALSE	kin	Y	X01BR010	HER2-I
IRAK4	-100	Q9NWZ3	-2.71588	VIPER	FALSE	kin	N	X01BR010	HER2-I
JAK3	100	P52333	2.11712	VIPER	FALSE	kin	N	X01BR010	HER2-I
KIT	100	P10721	2.14367	VIPER	FALSE	kin	N	X01BR010	HER2-I
KLHL3	100	Q9UH77		CARNIVAL	FALSE	other	N	X01BR010	HER2-I
LRRK2	-100	Q5S007	-3.56745	VIPER	FALSE	kin	N	X01BR010	HER2-I
LTK	100	P29376	2.60448	VIPER	FALSE	kin	N	X01BR010	HER2-I
LYN	100	P07948	2.09195	VIPER	FALSE	kin	N	X01BR010	HER2-I
MAPK1	100	P28482		CARNIVAL	FALSE	kin	N	X01BR010	HER2-I
MAPK14	-100	Q16539		CARNIVAL	FALSE	kin	Y	X01BR010	HER2-I
MAPK3	-100	P27361-3;P27361		CARNIVAL	FALSE	kin	Y	X01BR010	HER2-I
MAPK8	100	P45983		CARNIVAL	FALSE	kin	N	X01BR010	HER2-I
MAPKAPK5	-100	Q8IW41	-2.22064	PhosphoScore	FALSE	kin	N	X01BR010	HER2-I
MARK1	-100	Q9P0L2	-5.98859	VIPER	FALSE	kin	N	X01BR010	HER2-I
MARK2	-100	Q7KZI7	-5.58992	VIPER	FALSE	kin	N	X01BR010	HER2-I
MARK3	-100	P27448-3;P27448	-4.94614	VIPER	FALSE	kin	Y	X01BR010	HER2-I
MARK4	-100	Q96L34	-4.17872	VIPER	FALSE	kin	N	X01BR010	HER2-I
MAST2	-100	Q6P0Q8	-8.16568	VIPER	FALSE	kin	N	X01BR010	HER2-I
MDM2	-100	Q00987		CARNIVAL	FALSE	other	N	X01BR010	HER2-I
MECOM	100	Q03112		CARNIVAL	FALSE	tf	N	X01BR010	HER2-I
MELK	-100	Q14680	-5.8583	VIPER	FALSE	kin	N	X01BR010	HER2-I
MERTK	100	Q12866	2.93782	VIPER	FALSE	kin	N	X01BR010	HER2-I
MTORC1	-100	SIGNOR-C3	-2.32652	VIPER	FALSE	kin	N	X01BR010	HER2-I
MYC	100	P01106-1;P01106	10.5686	VIPER	FALSE	tf	N	X01BR010	HER2-I
MYCN	100	P04198	2.5186	VIPER	FALSE	tf	N	X01BR010	HER2-I
NEK10	100	Q6ZWH5	2.67999	VIPER	FALSE	kin	N	X01BR010	HER2-I
NEK11	-100	Q8NG66	-2.81619	VIPER	FALSE	kin	N	X01BR010	HER2-I
NEK2	100	P51955		CARNIVAL	FALSE	kin	N	X01BR010	HER2-I
NEK6	100	Q9HC98	2.79419	PhosphoScore	FALSE	kin	N	X01BR010	HER2-I
NFATC2	-100	Q13469	-2.21743	VIPER	FALSE	tf	N	X01BR010	HER2-I
NFE2L2	100	Q16236	3.99251	VIPER	FALSE	tf	N	X01BR010	HER2-I
NPM1	100	P06748	2.73776	PhosphoScore	FALSE	tf	N	X01BR010	HER2-I
NR5A1	-100	Q13285	-2.03314	VIPER	FALSE	tf	N	X01BR010	HER2-I
NTRK1	100	P04629-2;P04629	2.04749	VIPER	FALSE	kin	N	X01BR010	HER2-I
NUAK1	-100	O60285	-5.0304	VIPER	FALSE	kin	N	X01BR010	HER2-I
OXSR1	-100	O95747	-2.06592	PhosphoScore	FALSE	kin	Y	X01BR010	HER2-I
PAK1	-100	Q13153		CARNIVAL	FALSE	kin	N	X01BR010	HER2-I
PDGFRA	100	P16234	3.3148	VIPER	FALSE	kin	N	X01BR010	HER2-I
PIK3CG	-100	P48736		CARNIVAL	FALSE	kin	N	X01BR010	HER2-I
PKM	-100	P14618-2;P14618		CARNIVAL	FALSE	other	N	X01BR010	HER2-I
POU5F1	-100	Q01860		CARNIVAL	FALSE	tf	N	X01BR010	HER2-I
PPM1A	100	P35813		CARNIVAL	FALSE	phos	N	X01BR010	HER2-I
PPP1CA	-100	P62136		CARNIVAL	FALSE	phos	N	X01BR010	HER2-I
PPP1R1B	100	Q9UD71		CARNIVAL	FALSE	other	N	X01BR010	HER2-I
PPP2CB	-100	P62714		CARNIVAL	FALSE	phos	N	X01BR010	HER2-I
PRKAA1	-100	Q13131	-2.0949	VIPER	FALSE	kin	N	X01BR010	HER2-I
PRKAB1	-100	Q9Y478	-2.16362	VIPER	FALSE	kin	N	X01BR010	HER2-I
PRKACA	100	P17612		CARNIVAL	FALSE	kin	N	X01BR010	HER2-I
PRKCD	100	Q05655		CARNIVAL	FALSE	kin	Y	X01BR010	HER2-I
PRKD1	-100	Q15139		CARNIVAL	FALSE	kin	N	X01BR010	HER2-I
PTEN	100	P60484	0	constraints	FALSE	phos	N	X01BR010	HER2-I
PTK2	100	Q05397	2.03783	VIPER	FALSE	kin	N	X01BR010	HER2-I
PTPN1	-100	P18031		CARNIVAL	FALSE	phos	N	X01BR010	HER2-I
PTPRC	100	P08575		CARNIVAL	FALSE	phos	N	X01BR010	HER2-I
Perturbation	100			CARNIVAL	FALSE	other	N	X01BR010	HER2-I
RAF1	100	P04049	2.95984	PhosphoScore	FALSE	kin	N	X01BR010	HER2-I
RBBP8	-100	Q99708	-2.2936	PhosphoScore	FALSE	tf	N	X01BR010	HER2-I
RFX5	100	P48382	4.00525	VIPER	FALSE	tf	N	X01BR010	HER2-I
RFX_COMPLEX	100	SIGNOR-C104	4.75203	VIPER	FALSE	tf	N	X01BR010	HER2-I
RIPK1	-100	Q13546	-2.15792	VIPER	FALSE	kin	N	X01BR010	HER2-I
RIPK3	-100	Q9Y572	-3.98368	VIPER	FALSE	kin	N	X01BR010	HER2-I
RPS6	100	P62753	2.91623	PhosphoScore	FALSE	other	Y	X01BR010	HER2-I
RPS6KB1	-100	P23443-2;P23443	-2.41822	PhosphoScore	FALSE	kin	N	X01BR010	HER2-I
SET	100	Q01105-2;Q01105		CARNIVAL	FALSE	other	N	X01BR010	HER2-I
SMAD3_SMAD4	100	SIGNOR-C9		CARNIVAL	FALSE	tf	N	X01BR010	HER2-I
SNAI2	-100	O43623		CARNIVAL	FALSE	tf	N	X01BR010	HER2-I
SNRK	-100	Q9NRH2	-4.623	VIPER	FALSE	kin	N	X01BR010	HER2-I
SOX10	-100	P56693	-1.99468	VIPER	FALSE	tf	N	X01BR010	HER2-I
SOX17_POU5F1	-100	SIGNOR-C451	-3.12302	VIPER	FALSE	tf	N	X01BR010	HER2-I
SREBF2	100	Q12772	3.37389	VIPER	FALSE	tf	N	X01BR010	HER2-I
SRMS	100	Q9H3Y6	2.95381	VIPER	FALSE	kin	N	X01BR010	HER2-I
SSH1	-100	Q8WYL5	-2.48596	PhosphoScore	FALSE	phos	N	X01BR010	HER2-I
STAT1	100	P42224	2.29426	VIPER	FALSE	tf	N	X01BR010	HER2-I
STK11	-100	Q15831-2;Q15831	0	constraints	FALSE	kin	N	X01BR010	HER2-I
TEK	100	Q02763	3.49746	VIPER	FALSE	kin	N	X01BR010	HER2-I
TFEB	100	P19484	5.01153	VIPER	FALSE	tf	N	X01BR010	HER2-I
TGFBR2	-100	P37173	-2.52217	VIPER	FALSE	kin	N	X01BR010	HER2-I
TP53BP1	-100	Q12888	-2.14397	PhosphoScore	FALSE	tf	N	X01BR010	HER2-I
TRAF2	-100	Q12933	-2.12879	PhosphoScore	FALSE	other	Y	X01BR010	HER2-I
TRPM7	100	Q96QT4	2.06422	VIPER	FALSE	kin	N	X01BR010	HER2-I
TWIST1	100	Q15672	2.08704	VIPER	FALSE	tf	N	X01BR010	HER2-I
TYK2	100	P29597	2.0203	VIPER	FALSE	kin	N	X01BR010	HER2-I
TYRO3	100	Q06418	2.37891	VIPER	FALSE	kin	N	X01BR010	HER2-I
UHMK1	-100	Q8TAS1	-2.14159	VIPER	FALSE	kin	N	X01BR010	HER2-I
VDR	100	P11473	2.96956	VIPER	FALSE	tf	N	X01BR010	HER2-I
VPS39	-100	Q96JC1		CARNIVAL	FALSE	other	N	X01BR010	HER2-I
WNK1	-100	Q9H4A3	-2.46686	VIPER+PhosphoScore	FALSE	kin	Y	X01BR010	HER2-I
WNK4	-100	Q96J92	-3.90797	VIPER+PhosphoScore	FALSE	kin	N	X01BR010	HER2-I
X17BETA_ESTRADIOL	100	CHEBI:16469		CARNIVAL	FALSE	other	N	X01BR010	HER2-I
YAP1	100	P46937-3;P46937-2;P46937	2.64908	VIPER	FALSE	tf	N	X01BR010	HER2-I
YES1	100	P07947	2.78459	VIPER	FALSE	kin	N	X01BR010	HER2-I
APOPTOSIS	-100		-9.47363	phenoscore	FALSE	phenotype	N	X01BR010	HER2-I
AUTOPHAGY	100		-1.24093	phenoscore	FALSE	phenotype	N	X01BR010	HER2-I
CELL CYCLE EXIT	-100		-10.5686	phenoscore	FALSE	phenotype	N	X01BR010	HER2-I
EPITHELIAL_MESENCHYMAL_TRANSITION	100		3.71331	phenoscore	FALSE	phenotype	N	X01BR010	HER2-I
IMMORTALITY	100		10.5686	phenoscore	FALSE	phenotype	N	X01BR010	HER2-I
PROLIFERATION	100		9.21532	phenoscore	FALSE	phenotype	N	X01BR010	HER2-I
ACO1	100	P21399	2.35477	PhosphoScore	FALSE	other	Y	X01BR015	LumA-I
ADRB2	100	P07550		CARNIVAL	FALSE	other	N	X01BR015	LumA-I
AKT2	100	P31751		CARNIVAL	FALSE	kin	Y	X01BR015	LumA-I
AKT3	-100	Q9Y243	-3.34961	VIPER	FALSE	kin	N	X01BR015	LumA-I
ALDH2	100	P05091		CARNIVAL	FALSE	other	N	X01BR015	LumA-I
AMPK	100	SIGNOR-C15		CARNIVAL	FALSE	kin	N	X01BR015	LumA-I
AR	100	P10275	5.59395	VIPER	FALSE	tf	N	X01BR015	LumA-I
ATF6	100	P18850	4.908	VIPER	FALSE	tf	N	X01BR015	LumA-I
ATM	-100	Q13315	0	constraints	FALSE	kin	N	X01BR015	LumA-I
BAZ1B	-100	Q9UIG0	-2.46768	PhosphoScore	FALSE	kin	Y	X01BR015	LumA-I
CALCINEURIN	-100	SIGNOR-C155		CARNIVAL	FALSE	phos	N	X01BR015	LumA-I
CALCIUM_2__	100	CHEBI:29108		CARNIVAL	FALSE	other	N	X01BR015	LumA-I
CAMK2A	100	Q9UQM7-2;Q9UQM7		CARNIVAL	FALSE	kin	N	X01BR015	LumA-I
CAMK2G	100	Q13555	3.40951	VIPER	FALSE	kin	N	X01BR015	LumA-I
CAMKK1	100	Q8N5S9	4.65777	VIPER	FALSE	kin	N	X01BR015	LumA-I
CAMKK2	100	Q96RR4	3.04439	VIPER	FALSE	kin	N	X01BR015	LumA-I
CBL	-100	P22681		CARNIVAL	FALSE	other	N	X01BR015	LumA-I
CCNA2	100	P20248		CARNIVAL	FALSE	other	N	X01BR015	LumA-I
CCND1	-100	P24385		CARNIVAL	FALSE	other	N	X01BR015	LumA-I
CDK14	100	O94921	1.97757	VIPER	FALSE	kin	N	X01BR015	LumA-I
CDK18	100	Q07002	3.80256	VIPER	FALSE	kin	N	X01BR015	LumA-I
CDK19	100	Q9BWU1	2.86048	VIPER	FALSE	kin	N	X01BR015	LumA-I
CDK5	-100	Q00535		CARNIVAL	FALSE	kin	N	X01BR015	LumA-I
CDK5_CDK5R1	-100	SIGNOR-C144	-2.77131	VIPER	FALSE	kin	N	X01BR015	LumA-I
CDK7	100	P50613	3.49333	VIPER	FALSE	kin	N	X01BR015	LumA-I
CDK8	100	P49336	2.96159	VIPER	FALSE	kin	N	X01BR015	LumA-I
CDK9	100	P50750	2.43901	VIPER	FALSE	kin	N	X01BR015	LumA-I
CDKN2A	100	Q8N726;P42771	0	constraints	FALSE	other	N	X01BR015	LumA-I
CDX2	-100	Q99626	-2.50892	VIPER	FALSE	tf	N	X01BR015	LumA-I
CHEK1	-100	O14757		CARNIVAL	FALSE	kin	Y	X01BR015	LumA-I
CIC	-100	Q96RK0	0	constraints	FALSE	tf	N	X01BR015	LumA-I
CIITA	100	P33076		CARNIVAL	FALSE	other	N	X01BR015	LumA-I
CREB1	100	P16220-1;P16220		CARNIVAL	FALSE	tf	N	X01BR015	LumA-I
CSNK1A1	-100	P48729		CARNIVAL	FALSE	kin	N	X01BR015	LumA-I
CTBP1	-100	Q13363		CARNIVAL	FALSE	tf	N	X01BR015	LumA-I
CYCLINA2_CDK2	100	SIGNOR-C83		CARNIVAL	FALSE	kin	N	X01BR015	LumA-I
CYCLIND_CDK4	-100	SIGNOR-C18	-3.63224	VIPER	FALSE	kin	N	X01BR015	LumA-I
CYP19A1	100	P11511		CARNIVAL	FALSE	other	N	X01BR015	LumA-I
DAB2	-100	P98082		CARNIVAL	FALSE	other	N	X01BR015	LumA-I
DAB2IP	-100	Q5VWQ8		CARNIVAL	FALSE	other	N	X01BR015	LumA-I
DAPK1	-100	P53355	-4.24711	VIPER	FALSE	kin	N	X01BR015	LumA-I
DLC1	100	Q96QB1	2.36887	PhosphoScore	FALSE	other	N	X01BR015	LumA-I
DYRK2	100	Q92630-2;Q92630	2.13641	VIPER	FALSE	kin	N	X01BR015	LumA-I
EEF2K	100	O00418	2.36841	PhosphoScore	FALSE	kin	N	X01BR015	LumA-I
ERBB2	100	P04626	2.92809	VIPER	FALSE	kin	N	X01BR015	LumA-I
ESR2	100	Q92731	3.09162	VIPER	FALSE	tf	N	X01BR015	LumA-I
ESTRONE	100	CHEBI:17263		CARNIVAL	FALSE	other	N	X01BR015	LumA-I
ETS1	100	P14921	2.33479	VIPER	FALSE	tf	N	X01BR015	LumA-I
FAM83G	-100	A6ND36		CARNIVAL	FALSE	other	N	X01BR015	LumA-I
FGFR3	100	P22607	3.02808	VIPER	FALSE	kin	N	X01BR015	LumA-I
FGFR4	100	P22455	2.26945	VIPER	FALSE	kin	N	X01BR015	LumA-I
FLT3	100	P36888	2.04841	VIPER	FALSE	kin	N	X01BR015	LumA-I
FOXO3	100	O43524	2.48	VIPER	FALSE	tf	N	X01BR015	LumA-I
GATA1	-100	P15976	-2.81254	VIPER	FALSE	tf	N	X01BR015	LumA-I
GLI2	-100	P10070	-2.0118	VIPER	FALSE	tf	N	X01BR015	LumA-I
GNAS	100	P63092;Q5JWF2;P84996		CARNIVAL	FALSE	other	N	X01BR015	LumA-I
GRK2	-100	P25098	-3.29945	VIPER	FALSE	kin	N	X01BR015	LumA-I
GRK3	-100	P35626	-2.50686	VIPER	FALSE	kin	N	X01BR015	LumA-I
GTF2I	100	P78347		CARNIVAL	FALSE	tf	N	X01BR015	LumA-I
HCK	100	P08631	2.63292	VIPER	FALSE	kin	N	X01BR015	LumA-I
HDAC3	100	O15379	2.28252	PhosphoScore	FALSE	tf	Y	X01BR015	LumA-I
HIF1A	100	Q16665	5.43329	VIPER	FALSE	tf	N	X01BR015	LumA-I
HIF_1_COMPLEX	100	SIGNOR-C418	2.39755	VIPER	FALSE	tf	N	X01BR015	LumA-I
HIPK3	100	Q9H422	2.1198	VIPER	FALSE	kin	N	X01BR015	LumA-I
HNF1A	-100	P20823	-5.53709	VIPER	FALSE	tf	N	X01BR015	LumA-I
HSP90AB1	-100	P08238	-2.02583	PhosphoScore	FALSE	other	N	X01BR015	LumA-I
JAK2	100	O60674	3.41472	VIPER	FALSE	kin	N	X01BR015	LumA-I
JAK3	100	P52333	2.4984	VIPER	FALSE	kin	N	X01BR015	LumA-I
JUN	100	P05412	0	constraints	FALSE	tf	N	X01BR015	LumA-I
KLF4	-100	O43474		CARNIVAL	FALSE	tf	N	X01BR015	LumA-I
LETM1	100	O95202		CARNIVAL	FALSE	other	N	X01BR015	LumA-I
LRRK2	100	Q5S007		CARNIVAL	FALSE	kin	Y	X01BR015	LumA-I
LTK	100	P29376	2.5929	VIPER	FALSE	kin	N	X01BR015	LumA-I
MAP2K4	100	P45985	-1	constrains	TRUE	kin	Y	X01BR015	LumA-I
MAP2K6	100	P52564		CARNIVAL	FALSE	kin	N	X01BR015	LumA-I
MAP3K14	100	Q99558	2.39078	VIPER	FALSE	kin	N	X01BR015	LumA-I
MAP3K5	-100	Q99683		CARNIVAL	FALSE	kin	N	X01BR015	LumA-I
MAP3K7	100	O43318		CARNIVAL	FALSE	kin	N	X01BR015	LumA-I
MAPK14	-100	Q16539		CARNIVAL	FALSE	kin	Y	X01BR015	LumA-I
MAPK7	-100	Q13164		CARNIVAL	FALSE	kin	N	X01BR015	LumA-I
MAPK8	100	P45983		CARNIVAL	FALSE	kin	N	X01BR015	LumA-I
MAPK9	100	P45984-2;P45984		CARNIVAL	FALSE	kin	N	X01BR015	LumA-I
MAPKAPK3	-100	Q16644	-2.21114	VIPER	FALSE	kin	N	X01BR015	LumA-I
MAPKAPK5	-100	Q8IW41	-1.99822	PhosphoScore	FALSE	kin	N	X01BR015	LumA-I
MAST2	-100	Q6P0Q8	-7.55023	VIPER	FALSE	kin	N	X01BR015	LumA-I
MDM2	-100	Q00987		CARNIVAL	FALSE	other	N	X01BR015	LumA-I
MECOM	-100	Q03112		CARNIVAL	FALSE	tf	N	X01BR015	LumA-I
MTOR	100	P42345	3.92375	VIPER	FALSE	kin	N	X01BR015	LumA-I
MTORC1	-100	SIGNOR-C3		CARNIVAL	FALSE	kin	N	X01BR015	LumA-I
MYC	100	P01106-1;P01106	11.715	VIPER	FALSE	tf	N	X01BR015	LumA-I
MYCN	100	P04198	2.97484	VIPER	FALSE	tf	N	X01BR015	LumA-I
MYOD1_SWI_SNF_COMPLEX	-100	SIGNOR-C93	-1.99101	VIPER	FALSE	tf	N	X01BR015	LumA-I
NEK1	100	Q96PY6	3.2937	VIPER	FALSE	kin	N	X01BR015	LumA-I
NEK10	100	Q6ZWH5	2.43463	VIPER	FALSE	kin	N	X01BR015	LumA-I
NEK5	100	Q6P3R8	3.23033	VIPER	FALSE	kin	N	X01BR015	LumA-I
NFATC2	-100	Q13469	-2.06658	VIPER	FALSE	tf	N	X01BR015	LumA-I
NFE2L2	100	Q16236	4.02813	VIPER	FALSE	tf	N	X01BR015	LumA-I
NFKB_P65_P50	100	SIGNOR-C13	2.52579	VIPER	FALSE	tf	N	X01BR015	LumA-I
NR5A1	-100	Q13285	-2.2134	VIPER	FALSE	tf	N	X01BR015	LumA-I
PAK1	-100	Q13153	-2.59143	VIPER	FALSE	kin	N	X01BR015	LumA-I
PAK2	-100	Q13177	-5.81739	VIPER	FALSE	kin	N	X01BR015	LumA-I
PAK3	-100	O75914	-3.38744	VIPER	FALSE	kin	N	X01BR015	LumA-I
PBX1	-100	P40424		CARNIVAL	FALSE	tf	N	X01BR015	LumA-I
PBXIP1	100	Q96AQ6		CARNIVAL	FALSE	tf	N	X01BR015	LumA-I
PDGFRA	100	P16234	3.36319	VIPER	FALSE	kin	N	X01BR015	LumA-I
PDGFRB	100	P09619		CARNIVAL	FALSE	kin	N	X01BR015	LumA-I
PDPK1	100	O15530	2.53856	VIPER	FALSE	kin	N	X01BR015	LumA-I
PINK1	100	Q9BXM7	2.45052	VIPER	FALSE	kin	N	X01BR015	LumA-I
PIP3	-100	CHEBI:16618		CARNIVAL	FALSE	other	N	X01BR015	LumA-I
POU5F1	100	Q01860		CARNIVAL	FALSE	tf	N	X01BR015	LumA-I
PP2CA_R1A_BD	-100	SIGNOR-C133;SIGNOR-C134		CARNIVAL	FALSE	phos;phos	N	X01BR015	LumA-I
PPM1A	100	P35813		CARNIVAL	FALSE	phos	N	X01BR015	LumA-I
PPM1D	100	O15297		CARNIVAL	FALSE	kin	N	X01BR015	LumA-I
PPP3CA	-100	Q08209		CARNIVAL	FALSE	phos	N	X01BR015	LumA-I
PRKACA	100	P17612		CARNIVAL	FALSE	kin	N	X01BR015	LumA-I
PRKCA	-100	P17252		CARNIVAL	FALSE	kin	Y	X01BR015	LumA-I
PRKCI	100	P41743		CARNIVAL	FALSE	kin	N	X01BR015	LumA-I
PRKD1	-100	Q15139		CARNIVAL	FALSE	kin	Y	X01BR015	LumA-I
PRKD3	-100	O94806	-2.08203	VIPER	FALSE	kin	Y	X01BR015	LumA-I
PRKX	-100	P51817	-5.58189	VIPER	FALSE	kin	N	X01BR015	LumA-I
PTEN	100	P60484	0	constraints	FALSE	phos	N	X01BR015	LumA-I
PTPN1	-100	P18031		CARNIVAL	FALSE	phos	N	X01BR015	LumA-I
PTPN6	100	P29350	2.77926	PhosphoScore	FALSE	phos	N	X01BR015	LumA-I
Perturbation	100			CARNIVAL	FALSE	other	N	X01BR015	LumA-I
RAC1	-100	P63000		CARNIVAL	FALSE	other	N	X01BR015	LumA-I
RCAN1	100	P53805-2;P53805		CARNIVAL	FALSE	other	N	X01BR015	LumA-I
RFX5	100	P48382	6.38728	VIPER	FALSE	tf	N	X01BR015	LumA-I
RFX_COMPLEX	100	SIGNOR-C104	6.7862	VIPER	FALSE	tf	N	X01BR015	LumA-I
RHOA	100	P61586		CARNIVAL	FALSE	other	N	X01BR015	LumA-I
ROCK2	-100	O75116	-2.3398	VIPER+PhosphoScore	FALSE	kin	Y	X01BR015	LumA-I
RPS6KA1	100	Q15418		CARNIVAL	FALSE	kin	N	X01BR015	LumA-I
RPS6KA3	100	P51812		CARNIVAL	FALSE	kin	N	X01BR015	LumA-I
S100A9	-100	P06702	-2.27191	PhosphoScore	FALSE	other	Y	X01BR015	LumA-I
SGK1	-100	O00141		CARNIVAL	FALSE	kin	Y	X01BR015	LumA-I
SIRT1	100	Q96EB6	2.01988	PhosphoScore	FALSE	tf	N	X01BR015	LumA-I
SMAD1	100	Q15797	1.98001	VIPER	FALSE	tf	N	X01BR015	LumA-I
SMG1	100	Q96Q15	3.16976	VIPER	FALSE	kin	N	X01BR015	LumA-I
SNAI2	-100	O43623		CARNIVAL	FALSE	tf	N	X01BR015	LumA-I
SOX17_POU5F1	100	SIGNOR-C451		CARNIVAL	FALSE	tf	N	X01BR015	LumA-I
SSH1	100	Q8WYL5	2.62406	PhosphoScore	FALSE	phos	Y	X01BR015	LumA-I
STAT1	100	P42224	3.72809	VIPER	FALSE	tf	N	X01BR015	LumA-I
STAT3	100	P40763	2.76627	VIPER	FALSE	tf	N	X01BR015	LumA-I
STK3	-100	Q13188		CARNIVAL	FALSE	kin	N	X01BR015	LumA-I
STK39	-100	Q9UEW8		CARNIVAL	FALSE	kin	N	X01BR015	LumA-I
SWI_SNF_COMPLEX	-100	SIGNOR-C92		CARNIVAL	FALSE	tf	N	X01BR015	LumA-I
TFAP2C	100	Q92754	2.53885	VIPER	FALSE	tf	N	X01BR015	LumA-I
TFEB	100	P19484	4.82466	VIPER	FALSE	tf	N	X01BR015	LumA-I
TGFBR1	-100	P36897	-1.02678	VIPER	FALSE	kin	N	X01BR015	LumA-I
TNK1	100	Q13470	2.83938	VIPER+PhosphoScore	FALSE	kin	Y	X01BR015	LumA-I
TNK2	100	Q07912	2.0513	VIPER	FALSE	kin	N	X01BR015	LumA-I
TSC2	-100	P49815	-2.06822	PhosphoScore	FALSE	other	Y	X01BR015	LumA-I
TYK2	100	P29597	2.63229	VIPER	FALSE	kin	N	X01BR015	LumA-I
USF1	100	P22415	2.20731	VIPER	FALSE	tf	N	X01BR015	LumA-I
VCB_CUL2	-100	SIGNOR-C524		CARNIVAL	FALSE	tf	N	X01BR015	LumA-I
VDR	100	P11473	2.14509	VIPER	FALSE	tf	N	X01BR015	LumA-I
VHL	-100	P40337		CARNIVAL	FALSE	tf	N	X01BR015	LumA-I
VIM	-100	P08670	-2.63675	PhosphoScore	FALSE	other	Y	X01BR015	LumA-I
WNK4	-100	Q96J92	-0.878181	VIPER	FALSE	kin	N	X01BR015	LumA-I
X17BETA_ESTRADIOL	100	CHEBI:16469		CARNIVAL	FALSE	other	N	X01BR015	LumA-I
YAP1	100	P46937-3;P46937-2;P46937	2.04672	VIPER	FALSE	tf	N	X01BR015	LumA-I
APOPTOSIS	-100		-9.1559	phenoscore	FALSE	phenotype	N	X01BR015	LumA-I
AUTOPHAGY	100		5.82961	phenoscore	FALSE	phenotype	N	X01BR015	LumA-I
CELL CYCLE EXIT	-100		-11.715	phenoscore	FALSE	phenotype	N	X01BR015	LumA-I
EPITHELIAL_MESENCHYMAL_TRANSITION	100		5.43329	phenoscore	FALSE	phenotype	N	X01BR015	LumA-I
IMMORTALITY	100		11.715	phenoscore	FALSE	phenotype	N	X01BR015	LumA-I
PROLIFERATION	100		20.6655	phenoscore	FALSE	phenotype	N	X01BR015	LumA-I
ACVR2A	-100	P27037	-2.07145	VIPER	FALSE	kin	N	X01BR017	Basal-I
ALK	100	Q9UM73	2.86864	VIPER	FALSE	kin	N	X01BR017	Basal-I
AR	100	P10275	4.8052	VIPER	FALSE	tf	N	X01BR017	Basal-I
ATF4	100	P18848	2.04743	VIPER	FALSE	tf	N	X01BR017	Basal-I
ATF6	100	P18850	5.56993	VIPER	FALSE	tf	N	X01BR017	Basal-I
ATM	100	Q13315	2.40209	VIPER	FALSE	kin	N	X01BR017	Basal-I
ATR	100	Q13535	2.7379	VIPER	FALSE	kin	N	X01BR017	Basal-I
AXL	100	P30530	3.74656	VIPER	FALSE	kin	N	X01BR017	Basal-I
BAZ1B	-100	Q9UIG0	-2.03923	PhosphoScore	FALSE	kin	Y	X01BR017	Basal-I
BLK	100	P51451	4.11087	VIPER	FALSE	kin	N	X01BR017	Basal-I
BMP7	-100	P18075		CARNIVAL	FALSE	other	N	X01BR017	Basal-I
BMPR1B	-100	O00238	-2.83884	VIPER	FALSE	kin	N	X01BR017	Basal-I
BMPR2	-100	Q13873		CARNIVAL	FALSE	kin	N	X01BR017	Basal-I
BMX	100	P51813	3.19523	VIPER	FALSE	kin	N	X01BR017	Basal-I
BRSK1	-100	Q8TDC3-2;Q8TDC3	-4.11129	VIPER	FALSE	kin	N	X01BR017	Basal-I
BRSK2	-100	Q8IWQ3	-3.65569	VIPER	FALSE	kin	N	X01BR017	Basal-I
BTK	100	Q06187	2.27901	VIPER	FALSE	kin	N	X01BR017	Basal-I
BTRC	-100	Q9Y297		CARNIVAL	FALSE	other	N	X01BR017	Basal-I
BUB1	100	O43683		CARNIVAL	FALSE	kin	N	X01BR017	Basal-I
CALCIUM_2__	100	CHEBI:29108		CARNIVAL	FALSE	other	N	X01BR017	Basal-I
CALM1	100	P0DP23		CARNIVAL	FALSE	other	N	X01BR017	Basal-I
CAMK2D	100	Q13557-8;Q13557	4.17357	VIPER	FALSE	kin	N	X01BR017	Basal-I
CAMK2G	100	Q13555	3.45653	VIPER	FALSE	kin	N	X01BR017	Basal-I
CAMKK1	100	Q8N5S9	3.69168	VIPER	FALSE	kin	N	X01BR017	Basal-I
CAMKK2	100	Q96RR4	3.2866	VIPER	FALSE	kin	N	X01BR017	Basal-I
CAPN2	-100	P17655		CARNIVAL	FALSE	other	N	X01BR017	Basal-I
CCND1	-100	P24385		CARNIVAL	FALSE	other	N	X01BR017	Basal-I
CDK13	100	Q14004	2.89404	VIPER	FALSE	kin	N	X01BR017	Basal-I
CDK19	100	Q9BWU1	4.1638	VIPER	FALSE	kin	N	X01BR017	Basal-I
CDK4	100	P11802		CARNIVAL	FALSE	kin	Y	X01BR017	Basal-I
CDK5R1	-100	Q15078	-2.30103	VIPER	FALSE	kin	N	X01BR017	Basal-I
CDKL1	-100	Q00532	-3.04234	VIPER	FALSE	kin	N	X01BR017	Basal-I
CDX2	-100	Q99626	-3.09608	VIPER	FALSE	tf	N	X01BR017	Basal-I
CEBPA	100	P49715	2.26317	VIPER	FALSE	tf	N	X01BR017	Basal-I
CEBPD	-100	P49716		CARNIVAL	FALSE	tf	N	X01BR017	Basal-I
CHEK2	100	O96017		CARNIVAL	FALSE	kin	N	X01BR017	Basal-I
CIITA	100	P33076		CARNIVAL	FALSE	other	N	X01BR017	Basal-I
CLK1	-100	P49759	-2.78156	VIPER	FALSE	kin	N	X01BR017	Basal-I
CLK3	-100	P49761	-2.59542	VIPER	FALSE	kin	N	X01BR017	Basal-I
CLK4	-100	Q9HAZ1	-3.19195	VIPER	FALSE	kin	N	X01BR017	Basal-I
CSF1R	100	P07333	4.25601	VIPER	FALSE	kin	N	X01BR017	Basal-I
CSK	100	P41240	4.06219	VIPER	FALSE	kin	N	X01BR017	Basal-I
CTBP1	-100	Q13363		CARNIVAL	FALSE	tf	N	X01BR017	Basal-I
CXCL1	-100	P09341		CARNIVAL	FALSE	other	N	X01BR017	Basal-I
CYCLIND_CDK4	-100	SIGNOR-C18	-2.57264	VIPER	FALSE	kin	N	X01BR017	Basal-I
CYP1B1	100	Q16678		CARNIVAL	FALSE	other	N	X01BR017	Basal-I
DAB2IP	-100	Q5VWQ8		CARNIVAL	FALSE	other	N	X01BR017	Basal-I
DDR1	100	Q08345	3.59663	VIPER	FALSE	kin	N	X01BR017	Basal-I
DDR2	100	Q16832	4.27019	VIPER	FALSE	kin	N	X01BR017	Basal-I
DLC1	100	Q96QB1	2.50855	PhosphoScore	FALSE	other	N	X01BR017	Basal-I
DTX1	-100	Q86Y01		CARNIVAL	FALSE	tf	N	X01BR017	Basal-I
DUSP8	100	Q13202	2.29958	VIPER	FALSE	phos	N	X01BR017	Basal-I
DYRK1B	-100	Q9Y463		CARNIVAL	FALSE	kin	N	X01BR017	Basal-I
ELK1	100	P19419	2.12393	VIPER	FALSE	tf	N	X01BR017	Basal-I
EP300	-100	Q09472	-1.9732	PhosphoScore	FALSE	tf	N	X01BR017	Basal-I
EPHA3	100	P29320	2.84528	VIPER	FALSE	kin	N	X01BR017	Basal-I
EPHB1	100	P54762	2.16975	VIPER	FALSE	kin	N	X01BR017	Basal-I
ERBB2	100	P04626	2.82237	VIPER+PhosphoScore	FALSE	kin	Y	X01BR017	Basal-I
ERBB4	100	Q15303	4.10799	VIPER	FALSE	kin	N	X01BR017	Basal-I
ERG	100	P11308	2.05431	VIPER	FALSE	tf	N	X01BR017	Basal-I
ESR1	-100	P03372	-4.67303	PhosphoScore	FALSE	tf	Y	X01BR017	Basal-I
ESR2	100	Q92731	3.50483	VIPER	FALSE	tf	N	X01BR017	Basal-I
ETS1	100	P14921	2.51046	VIPER	FALSE	tf	N	X01BR017	Basal-I
FBXW7	100	Q969H0		CARNIVAL	FALSE	other	N	X01BR017	Basal-I
FER	100	P16591	4.10432	VIPER	FALSE	kin	N	X01BR017	Basal-I
FES	100	P07332	2.52225	VIPER	FALSE	kin	N	X01BR017	Basal-I
FGFR1	100	P11362	2.08085	VIPER	FALSE	kin	N	X01BR017	Basal-I
FGFR2	100	P21802	2.81718	VIPER	FALSE	kin	N	X01BR017	Basal-I
FGFR3	100	P22607	2.57506	VIPER	FALSE	kin	N	X01BR017	Basal-I
FGFR4	100	P22455	4.12782	VIPER	FALSE	kin	N	X01BR017	Basal-I
FOSL1	100	P15407	2.50294	VIPER	FALSE	tf	N	X01BR017	Basal-I
FOXM1	100	Q08050-2;Q08050	1.99367	VIPER	FALSE	tf	N	X01BR017	Basal-I
FOXO3	100	O43524	2.4734	VIPER	FALSE	tf	N	X01BR017	Basal-I
FOXO4	100	P98177	2.46483	VIPER	FALSE	tf	N	X01BR017	Basal-I
FRK	100	P42685	3.14287	VIPER	FALSE	kin	N	X01BR017	Basal-I
GATA1	-100	P15976	-2.72539	VIPER	FALSE	tf	N	X01BR017	Basal-I
GLI2	-100	P10070	-2.04218	VIPER	FALSE	tf	N	X01BR017	Basal-I
GLI3	-100	P10071		CARNIVAL	FALSE	tf	N	X01BR017	Basal-I
GNAI1	100	P63096		CARNIVAL	FALSE	other	N	X01BR017	Basal-I
GRIN2A	100	Q12879		CARNIVAL	FALSE	other	N	X01BR017	Basal-I
GRK2	-100	P25098	-3.70597	VIPER	FALSE	kin	N	X01BR017	Basal-I
GRK3	-100	P35626	-2.62605	VIPER	FALSE	kin	N	X01BR017	Basal-I
GTF2I	100	P78347		CARNIVAL	FALSE	tf	N	X01BR017	Basal-I
HCK	100	P08631	3.03103	VIPER	FALSE	kin	N	X01BR017	Basal-I
HIF1A	100	Q16665	7.34292	VIPER	FALSE	tf	N	X01BR017	Basal-I
HIF_1_COMPLEX	100	SIGNOR-C418	3.40912	VIPER	FALSE	tf	N	X01BR017	Basal-I
HIPK3	100	Q9H422	2.83874	VIPER	FALSE	kin	N	X01BR017	Basal-I
HNF1A	-100	P20823	-5.51821	VIPER	FALSE	tf	N	X01BR017	Basal-I
IGF1R	100	P08069	3.30849	VIPER	FALSE	kin	N	X01BR017	Basal-I
IKBKE	-100	Q14164	-1.96008	VIPER	FALSE	kin	Y	X01BR017	Basal-I
IRF1	100	P10914	2.55283	VIPER	FALSE	tf	N	X01BR017	Basal-I
ITCH	100	Q96J02-2;Q96J02		CARNIVAL	FALSE	other	N	X01BR017	Basal-I
JAK2	100	O60674	4.55433	VIPER	FALSE	kin	N	X01BR017	Basal-I
JAK3	100	P52333	3.7447	VIPER	FALSE	kin	N	X01BR017	Basal-I
JUND	100	P17535		CARNIVAL	FALSE	tf	N	X01BR017	Basal-I
KIT	100	P10721	3.80542	VIPER	FALSE	kin	N	X01BR017	Basal-I
LATS1	-100	O95835	-3.37188	VIPER	FALSE	kin	N	X01BR017	Basal-I
LCK	100	P06239	3.78594	VIPER	FALSE	kin	N	X01BR017	Basal-I
LTK	100	P29376	4.10722	VIPER	FALSE	kin	N	X01BR017	Basal-I
LYN	100	P07948	4.48425	VIPER	FALSE	kin	N	X01BR017	Basal-I
MAP2K1	100	Q02750	2.43084	VIPER	FALSE	kin	N	X01BR017	Basal-I
MAP2K3	100	P46734	2.88049	VIPER	FALSE	kin	N	X01BR017	Basal-I
MAP2K4	100	P45985	1.99419	VIPER	FALSE	kin	N	X01BR017	Basal-I
MAP2K6	100	P52564	2.57143	VIPER	FALSE	kin	N	X01BR017	Basal-I
MAP2K7	100	O14733	3.00737	VIPER	FALSE	kin	N	X01BR017	Basal-I
MAP3K13	100	O43283	3.17034	VIPER	FALSE	kin	N	X01BR017	Basal-I
MAP3K7	100	O43318		CARNIVAL	FALSE	kin	N	X01BR017	Basal-I
MAPK14	-100	Q16539		CARNIVAL	FALSE	kin	Y	X01BR017	Basal-I
MAPK8	100	P45983		CARNIVAL	FALSE	kin	N	X01BR017	Basal-I
MARK1	-100	Q9P0L2	-4.58569	VIPER	FALSE	kin	N	X01BR017	Basal-I
MARK2	-100	Q7KZI7	-3.94466	VIPER	FALSE	kin	N	X01BR017	Basal-I
MARK3	-100	P27448-3;P27448	-4.79065	VIPER	FALSE	kin	N	X01BR017	Basal-I
MARK4	-100	Q96L34	-5.37993	VIPER	FALSE	kin	N	X01BR017	Basal-I
MAST2	-100	Q6P0Q8	-7.18133	VIPER	FALSE	kin	N	X01BR017	Basal-I
MATK	100	P42679	3.67746	VIPER	FALSE	kin	N	X01BR017	Basal-I
MAVS	-100	Q7Z434		CARNIVAL	FALSE	other	N	X01BR017	Basal-I
MECOM	100	Q03112		CARNIVAL	FALSE	tf	N	X01BR017	Basal-I
MERTK	100	Q12866	3.2661	VIPER	FALSE	kin	N	X01BR017	Basal-I
MET	100	P08581	4.45698	VIPER	FALSE	kin	N	X01BR017	Basal-I
MOS	-100	P00540	-1.98369	VIPER	FALSE	kin	N	X01BR017	Basal-I
MUTYH	100	Q9UIF7		CARNIVAL	FALSE	other	N	X01BR017	Basal-I
MYC	100	P01106-1;P01106	12.3382	VIPER	FALSE	tf	N	X01BR017	Basal-I
MYCN	100	P04198	3.69753	VIPER	FALSE	tf	N	X01BR017	Basal-I
NANOG	100	Q9H9S0		CARNIVAL	FALSE	tf	N	X01BR017	Basal-I
NCF1	100	P14598	2.75256	PhosphoScore	FALSE	other	Y	X01BR017	Basal-I
NEK10	100	Q6ZWH5	2.65758	VIPER	FALSE	kin	N	X01BR017	Basal-I
NEK7	100	Q8TDX7	3.01285	VIPER	FALSE	kin	N	X01BR017	Basal-I
NEK9	100	Q8TD19	2.57349	VIPER	FALSE	kin	N	X01BR017	Basal-I
NF2	-100	P35240		CARNIVAL	FALSE	other	N	X01BR017	Basal-I
NFE2L2	100	Q16236	4.9165	VIPER	FALSE	tf	N	X01BR017	Basal-I
NFKB1	100	P19838	2.35584	VIPER	FALSE	tf	N	X01BR017	Basal-I
NR5A1	-100	Q13285	-2.23681	VIPER	FALSE	tf	N	X01BR017	Basal-I
NTRK1	100	P04629-2;P04629	4.72876	VIPER	FALSE	kin	N	X01BR017	Basal-I
NTRK2	100	Q16620	3.17517	VIPER	FALSE	kin	N	X01BR017	Basal-I
NTRK3	100	Q16288	4.34617	VIPER	FALSE	kin	N	X01BR017	Basal-I
NUAK1	-100	O60285	-5.68728	VIPER	FALSE	kin	N	X01BR017	Basal-I
NUAK2	-100	Q9H093	-4.4098	VIPER	FALSE	kin	N	X01BR017	Basal-I
OGT	-100	O15294		CARNIVAL	FALSE	other	N	X01BR017	Basal-I
PAX3_FOXO1	100	SIGNOR-FP12;AAC50053		CARNIVAL	FALSE	fusion protein	N	X01BR017	Basal-I
PDGFRB	100	P09619	2.01988	VIPER	FALSE	kin	N	X01BR017	Basal-I
PFKP	100	Q01813	3.85863	PhosphoScore	FALSE	kin	N	X01BR017	Basal-I
PIK3CA	100	P42336	2.12946	VIPER	FALSE	kin	N	X01BR017	Basal-I
PIM3	-100	Q86V86	-2.70039	VIPER	FALSE	kin	N	X01BR017	Basal-I
PLCG2	100	P16885		CARNIVAL	FALSE	other	N	X01BR017	Basal-I
PLK1	100	P53350		CARNIVAL	FALSE	kin	N	X01BR017	Basal-I
POU5F1	-100	Q01860		CARNIVAL	FALSE	tf	N	X01BR017	Basal-I
PPP2R5C	100	Q13362-3;Q13362-1;Q13362		CARNIVAL	FALSE	other	N	X01BR017	Basal-I
PPP2R5D	100	Q14738	3.14167	PhosphoScore	FALSE	phos	N	X01BR017	Basal-I
PRKACA	100	P17612		CARNIVAL	FALSE	kin	Y	X01BR017	Basal-I
PRKCE	100	Q02156		CARNIVAL	FALSE	kin	N	X01BR017	Basal-I
PRKD1	-100	Q15139		CARNIVAL	FALSE	kin	N	X01BR017	Basal-I
PRKDC	100	P78527		CARNIVAL	FALSE	kin	N	X01BR017	Basal-I
PSEN1	-100	P49768	-2.13343	PhosphoScore	FALSE	other	N	X01BR017	Basal-I
PTK2	100	Q05397	3.09335	VIPER	FALSE	kin	N	X01BR017	Basal-I
PTK2B	100	Q14289	3.9934	VIPER	FALSE	kin	N	X01BR017	Basal-I
PTK6	100	Q13882	2.68046	VIPER	FALSE	kin	N	X01BR017	Basal-I
PTPN1	-100	P18031		CARNIVAL	FALSE	phos	N	X01BR017	Basal-I
PTPRC	100	P08575		CARNIVAL	FALSE	phos	N	X01BR017	Basal-I
Perturbation	100			CARNIVAL	FALSE	other	N	X01BR017	Basal-I
RANBP9	100	Q96S59		CARNIVAL	FALSE	other	N	X01BR017	Basal-I
RB1	-100	P06400	-2.35	PhosphoScore	FALSE	tf	Y	X01BR017	Basal-I
RELA	100	Q04206	2.25289	VIPER	FALSE	tf	N	X01BR017	Basal-I
RFX5	100	P48382	6.2457	VIPER	FALSE	tf	N	X01BR017	Basal-I
RFX_COMPLEX	100	SIGNOR-C104	5.65679	VIPER	FALSE	tf	N	X01BR017	Basal-I
RPS6	100	P62753	2.23737	PhosphoScore	FALSE	other	Y	X01BR017	Basal-I
RPS6KA3	100	P51812		CARNIVAL	FALSE	kin	Y	X01BR017	Basal-I
RPS6KB1	-100	P23443-2;P23443		CARNIVAL	FALSE	kin	Y	X01BR017	Basal-I
RUNX3	-100	Q13761	-2.03302	VIPER	FALSE	tf	N	X01BR017	Basal-I
SIAH2	-100	O43255	-2.50887	PhosphoScore	FALSE	tf	N	X01BR017	Basal-I
SMAD3_SMAD4	100	SIGNOR-C9		CARNIVAL	FALSE	tf	N	X01BR017	Basal-I
SMAD4	100	Q13485		CARNIVAL	FALSE	tf	N	X01BR017	Basal-I
SMG1	100	Q96Q15	9.33851	VIPER	FALSE	kin	N	X01BR017	Basal-I
SOX17_POU5F1	-100	SIGNOR-C451	-1.96813	VIPER	FALSE	tf	N	X01BR017	Basal-I
SP1	100	P08047	2.29493	VIPER	FALSE	tf	N	X01BR017	Basal-I
SRC	100	P12931	5.25657	VIPER	FALSE	kin	Y	X01BR017	Basal-I
SRMS	100	Q9H3Y6	2.74471	VIPER	FALSE	kin	N	X01BR017	Basal-I
SRPK2	-100	P78362	-4.44978	VIPER	FALSE	kin	N	X01BR017	Basal-I
STAT1	100	P42224	4.03517	VIPER	FALSE	tf	N	X01BR017	Basal-I
STK11	-100	Q15831-2;Q15831		CARNIVAL	FALSE	kin	N	X01BR017	Basal-I
STK39	-100	Q9UEW8	-2.08146	PhosphoScore	FALSE	kin	Y	X01BR017	Basal-I
SYK	100	P43405	2.06556	VIPER	FALSE	kin	N	X01BR017	Basal-I
TAL1	100	P17542		CARNIVAL	FALSE	tf	N	X01BR017	Basal-I
TEK	100	Q02763	3.71296	VIPER	FALSE	kin	N	X01BR017	Basal-I
TET2	-100	Q6N021		CARNIVAL	FALSE	other	N	X01BR017	Basal-I
TFAP2A	100	P05549	2.47684	VIPER	FALSE	tf	N	X01BR017	Basal-I
TFEB	100	P19484	5.03432	VIPER	FALSE	tf	N	X01BR017	Basal-I
TNK1	100	Q13470	4.03739	VIPER	FALSE	kin	N	X01BR017	Basal-I
TNK2	100	Q07912	3.76869	VIPER	FALSE	kin	N	X01BR017	Basal-I
TP53	100	P04637	2.74106	VIPER	FALSE	tf	N	X01BR017	Basal-I
TYK2	100	P29597	3.47755	VIPER	FALSE	kin	N	X01BR017	Basal-I
TYRO3	100	Q06418	2.69271	VIPER	FALSE	kin	N	X01BR017	Basal-I
UHMK1	-100	Q8TAS1	-2.1675	VIPER	FALSE	kin	N	X01BR017	Basal-I
ULK1	100	O75385	3.44612	VIPER	FALSE	kin	N	X01BR017	Basal-I
USF2	100	Q15853	2.11314	VIPER	FALSE	tf	N	X01BR017	Basal-I
VDR	100	P11473	2.35105	VIPER	FALSE	tf	N	X01BR017	Basal-I
WNK4	-100	Q96J92	-5.31627	PhosphoScore	FALSE	kin	Y	X01BR017	Basal-I
X17BETA_ESTRADIOL	100	CHEBI:16469		CARNIVAL	FALSE	other	N	X01BR017	Basal-I
X1_2_DIACYL_SN_GLYCEROL	100	CHEBI:17815		CARNIVAL	FALSE	other	N	X01BR017	Basal-I
YAP1	100	P46937-3;P46937-2;P46937	2.86869	VIPER	FALSE	tf	N	X01BR017	Basal-I
YES1	100	P07947	4.61723	VIPER	FALSE	kin	N	X01BR017	Basal-I
APOPTOSIS	-100		-17.7928	phenoscore	FALSE	phenotype	N	X01BR017	Basal-I
AUTOPHAGY	100		2.4734	phenoscore	FALSE	phenotype	N	X01BR017	Basal-I
CELL CYCLE EXIT	-100		-9.59712	phenoscore	FALSE	phenotype	N	X01BR017	Basal-I
EPITHELIAL_MESENCHYMAL_TRANSITION	100		7.34292	phenoscore	FALSE	phenotype	N	X01BR017	Basal-I
IMMORTALITY	100		12.3382	phenoscore	FALSE	phenotype	N	X01BR017	Basal-I
PROLIFERATION	100		18.8119	phenoscore	FALSE	phenotype	N	X01BR017	Basal-I
AKT1	-100	P31749	0	constraints	FALSE	kin	Y	X01BR018	Basal-I
AR	100	P10275	4.42459	VIPER	FALSE	tf	N	X01BR018	Basal-I
ATF4	100	P18848	1.9762	VIPER	FALSE	tf	N	X01BR018	Basal-I
ATF6	100	P18850	4.16502	VIPER	FALSE	tf	N	X01BR018	Basal-I
ATM	-100	Q13315	0	constrains	FALSE	kin	N	X01BR018	Basal-I
AXL	100	P30530	2.11616	VIPER	FALSE	kin	N	X01BR018	Basal-I
BAZ1B	-100	Q9UIG0	-3.95533	PhosphoScore	FALSE	kin	Y	X01BR018	Basal-I
BCL3	100	P20749		CARNIVAL	FALSE	tf	N	X01BR018	Basal-I
BRAF	100	P15056	3.75861	VIPER	FALSE	kin	N	X01BR018	Basal-I
BTK	100	Q06187	2.00915	VIPER	FALSE	kin	N	X01BR018	Basal-I
BTRC	-100	Q9Y297		CARNIVAL	FALSE	other	N	X01BR018	Basal-I
CALM1	100	P0DP23		CARNIVAL	FALSE	other	N	X01BR018	Basal-I
CALM2	100	P0DP24		CARNIVAL	FALSE	other	N	X01BR018	Basal-I
CALM3	100	P0DP25		CARNIVAL	FALSE	other	N	X01BR018	Basal-I
CAMKK1	100	Q8N5S9	4.4747	VIPER	FALSE	kin	N	X01BR018	Basal-I
CAMKK2	100	Q96RR4	5.67073	VIPER	FALSE	kin	N	X01BR018	Basal-I
CCND1	100	P24385		CARNIVAL	FALSE	other	N	X01BR018	Basal-I
CDK1	-100	P06493		CARNIVAL	FALSE	kin	Y	X01BR018	Basal-I
CDK10	-100	Q15131	-2.27041	VIPER	FALSE	kin	N	X01BR018	Basal-I
CDK19	100	Q9BWU1	5.08381	VIPER	FALSE	kin	N	X01BR018	Basal-I
CDK5	100	Q00535		CARNIVAL	FALSE	kin	N	X01BR018	Basal-I
CDK8	100	P49336	5.64774	VIPER	FALSE	kin	N	X01BR018	Basal-I
CDX2	-100	Q99626	-2.81145	VIPER	FALSE	tf	N	X01BR018	Basal-I
CHEK2	100	O96017		CARNIVAL	FALSE	kin	N	X01BR018	Basal-I
CIITA	100	P33076		CARNIVAL	FALSE	other	N	X01BR018	Basal-I
CLK1	-100	P49759	-3.94273	VIPER	FALSE	kin	N	X01BR018	Basal-I
CLK2	-100	P49760	-7.9768	VIPER	FALSE	kin	N	X01BR018	Basal-I
CLK3	-100	P49761	-8.66058	VIPER	FALSE	kin	N	X01BR018	Basal-I
CLK4	-100	Q9HAZ1	-4.60761	VIPER	FALSE	kin	N	X01BR018	Basal-I
CSNK1D	100	P48730		CARNIVAL	FALSE	kin	N	X01BR018	Basal-I
CSNK1G1	100	Q9HCP0	2.23071	VIPER	FALSE	kin	N	X01BR018	Basal-I
CSNK1G3	100	Q9Y6M4	2.35221	VIPER	FALSE	kin	N	X01BR018	Basal-I
CSNK2B	-100	P67870		CARNIVAL	FALSE	kin	N	X01BR018	Basal-I
CTBP1	-100	Q13363		CARNIVAL	FALSE	tf	N	X01BR018	Basal-I
CYCLIND_CDK4	100	SIGNOR-C18	1.97441	VIPER	FALSE	kin	N	X01BR018	Basal-I
CYP1B1	100	Q16678		CARNIVAL	FALSE	other	N	X01BR018	Basal-I
DDR2	100	Q16832	2.11948	VIPER	FALSE	kin	N	X01BR018	Basal-I
DUSP16	100	Q9BY84		CARNIVAL	FALSE	phos	N	X01BR018	Basal-I
DYRK1B	100	Q9Y463	2.08524	VIPER	FALSE	kin	N	X01BR018	Basal-I
E2F2	100	Q14209	2.04501	VIPER	FALSE	tf	N	X01BR018	Basal-I
E2F3	100	O00716	2.42317	VIPER	FALSE	tf	N	X01BR018	Basal-I
ECT2	-100	Q9H8V3	-2.02209	PhosphoScore	FALSE	other	Y	X01BR018	Basal-I
EGFR	-100	P00533		CARNIVAL	FALSE	kin	N	X01BR018	Basal-I
EIF2S1	-100	P05198		CARNIVAL	FALSE	other	N	X01BR018	Basal-I
ELK1	100	P19419	2.3798	VIPER	FALSE	tf	N	X01BR018	Basal-I
ESR1	-100	P03372	-3.09358	PhosphoScore	FALSE	tf	Y	X01BR018	Basal-I
ESR2	100	Q92731	3.21291	VIPER	FALSE	tf	N	X01BR018	Basal-I
ETS1	100	P14921	2.50418	VIPER	FALSE	tf	N	X01BR018	Basal-I
ETS2	100	P15036	2.25322	VIPER	FALSE	tf	N	X01BR018	Basal-I
FERMT3	100	Q86UX7	2.05071	PhosphoScore	FALSE	other	Y	X01BR018	Basal-I
FOSL1	100	P15407	2.83459	VIPER	FALSE	tf	N	X01BR018	Basal-I
FOXO1	100	Q12778	2.7785	PhosphoScore	FALSE	tf	Y	X01BR018	Basal-I
FOXO4	100	P98177	1.98543	VIPER	FALSE	tf	N	X01BR018	Basal-I
GATA1	-100	P15976	-2.32033	VIPER	FALSE	tf	N	X01BR018	Basal-I
GTF2I	100	P78347		CARNIVAL	FALSE	tf	N	X01BR018	Basal-I
HDAC1	-100	Q13547		CARNIVAL	FALSE	tf	N	X01BR018	Basal-I
HIF1A	100	Q16665	6.75132	VIPER	FALSE	tf	N	X01BR018	Basal-I
HIF_1_COMPLEX	100	SIGNOR-C418	2.84532	VIPER	FALSE	tf	N	X01BR018	Basal-I
HIPK2	100	Q9H2X6	2.78792	VIPER	FALSE	kin	N	X01BR018	Basal-I
HNF1A	-100	P20823	-5.78137	VIPER	FALSE	tf	N	X01BR018	Basal-I
HNF4A	-100	P41235	-2.74528	VIPER	FALSE	tf	N	X01BR018	Basal-I
HNRNPA1	100	P09651	2.35366	PhosphoScore	FALSE	other	Y	X01BR018	Basal-I
HOXA9	-100	P31269		CARNIVAL	FALSE	tf	N	X01BR018	Basal-I
INSR	100	P06213-2;P06213	2.31422	VIPER	FALSE	kin	N	X01BR018	Basal-I
IRAK1	100	P51617	3.84481	VIPER	FALSE	kin	N	X01BR018	Basal-I
IRS2	-100	Q9Y4H2	-2.08421	PhosphoScore	FALSE	other	N	X01BR018	Basal-I
JUN	100	P05412	0	constrains	FALSE	tf	N	X01BR018	Basal-I
JUND	100	P17535		CARNIVAL	FALSE	tf	N	X01BR018	Basal-I
LATS1	-100	O95835	-2.79948	VIPER	FALSE	kin	N	X01BR018	Basal-I
LYN	100	P07948	3.06285	VIPER	FALSE	kin	N	X01BR018	Basal-I
MAPK1	100	P28482	3.12942	VIPER	FALSE	kin	Y	X01BR018	Basal-I
MAPK14	-100	Q16539		CARNIVAL	FALSE	kin	Y	X01BR018	Basal-I
MYC	100	P01106-1;P01106	12.5422	VIPER	FALSE	tf	N	X01BR018	Basal-I
MYCN	100	P04198	3.4473	VIPER	FALSE	tf	N	X01BR018	Basal-I
NANOG	100	Q9H9S0		CARNIVAL	FALSE	tf	N	X01BR018	Basal-I
NCF1	100	P14598	2.11549	PhosphoScore	FALSE	other	Y	X01BR018	Basal-I
NCOA3	100	Q9Y6Q9		CARNIVAL	FALSE	tf	N	X01BR018	Basal-I
NEK1	100	Q96PY6	3.72876	VIPER	FALSE	kin	N	X01BR018	Basal-I
NEK5	100	Q6P3R8	2.63803	VIPER	FALSE	kin	N	X01BR018	Basal-I
NEK7	100	Q8TDX7	4.03246	VIPER	FALSE	kin	N	X01BR018	Basal-I
NEK9	100	Q8TD19	3.11643	VIPER	FALSE	kin	N	X01BR018	Basal-I
NFATC1	-100	O95644	-2.70399	PhosphoScore	FALSE	tf	Y	X01BR018	Basal-I
NFE2L2	100	Q16236	4.5055	VIPER	FALSE	tf	N	X01BR018	Basal-I
NFKB1	100	P19838	2.68241	VIPER	FALSE	tf	N	X01BR018	Basal-I
NFKBIA	-100	P25963		CARNIVAL	FALSE	other	N	X01BR018	Basal-I
NFKB_P65_P50	100	SIGNOR-C13	2.90343	VIPER	FALSE	tf	N	X01BR018	Basal-I
NPM1	100	P06748	2.37344	PhosphoScore	FALSE	tf	Y	X01BR018	Basal-I
NUAK1	-100	O60285	-2.57587	VIPER	FALSE	kin	N	X01BR018	Basal-I
NUAK2	-100	Q9H093	-3.63822	VIPER	FALSE	kin	N	X01BR018	Basal-I
OXSR1	100	O95747	2.14955	PhosphoScore	FALSE	kin	N	X01BR018	Basal-I
PIK3C3	-100	Q8NEB9	-3.26873	VIPER	FALSE	kin	N	X01BR018	Basal-I
PIM1	-100	P11309-2;P11309	-3.80492	VIPER	FALSE	kin	Y	X01BR018	Basal-I
PIM3	-100	Q86V86	-2.95111	VIPER	FALSE	kin	N	X01BR018	Basal-I
PLK1	100	P53350	4.18804	VIPER	FALSE	kin	N	X01BR018	Basal-I
PPARGC1A	-100	Q9UBK2		CARNIVAL	FALSE	tf	N	X01BR018	Basal-I
PPP3CB	100	P16298		CARNIVAL	FALSE	phos	N	X01BR018	Basal-I
PRKCA	100	P17252	2.1067	PhosphoScore	FALSE	kin	Y	X01BR018	Basal-I
PRKX	-100	P51817	-2.37038	VIPER	FALSE	kin	N	X01BR018	Basal-I
Perturbation	-100			CARNIVAL	FALSE	other	N	X01BR018	Basal-I
RB1	-100	P06400	0	constraints	FALSE	tf	N	X01BR018	Basal-I
RELA	100	Q04206	3.60783	VIPER	FALSE	tf	N	X01BR018	Basal-I
RFX5	100	P48382	7.60476	VIPER	FALSE	tf	N	X01BR018	Basal-I
RFX_COMPLEX	100	SIGNOR-C104	8.19871	VIPER	FALSE	tf	N	X01BR018	Basal-I
RIPK2	100	O43353	6.23143	VIPER	FALSE	kin	N	X01BR018	Basal-I
RIPK3	100	Q9Y572	2.80658	VIPER	FALSE	kin	N	X01BR018	Basal-I
RPS6KA3	100	P51812		CARNIVAL	FALSE	kin	N	X01BR018	Basal-I
RUNX3	-100	Q13761	-2.05428	VIPER	FALSE	tf	N	X01BR018	Basal-I
SCF_BETATRCP	-100	SIGNOR-C5		CARNIVAL	FALSE	complex	N	X01BR018	Basal-I
SLC2A1	100	P11166	2.15176	PhosphoScore	FALSE	other	N	X01BR018	Basal-I
SMG1	100	Q96Q15	6.45908	VIPER	FALSE	kin	N	X01BR018	Basal-I
SP1	100	P08047	2.63639	VIPER	FALSE	tf	N	X01BR018	Basal-I
SRC	100	P12931	2.46282	VIPER	FALSE	kin	N	X01BR018	Basal-I
SRF	100	P11831	1.98021	VIPER	FALSE	tf	N	X01BR018	Basal-I
SRPK2	-100	P78362	-6.83515	VIPER	FALSE	kin	N	X01BR018	Basal-I
STAT1	100	P42224	3.87647	VIPER	FALSE	tf	N	X01BR018	Basal-I
STAT3	100	P40763	4.78307	VIPER	FALSE	tf	N	X01BR018	Basal-I
STAT5A	100	P42229	2.47767	VIPER	FALSE	tf	N	X01BR018	Basal-I
STK11	-100	Q15831-2;Q15831	0	constraints	FALSE	kin	N	X01BR018	Basal-I
STK17A	-100	Q9UEE5	-0.787458	VIPER	FALSE	kin	N	X01BR018	Basal-I
TBK1	100	Q9UHD2	3.80034	VIPER	FALSE	kin	N	X01BR018	Basal-I
TFEB	100	P19484	3.23682	VIPER+PhosphoScore	FALSE	tf	N	X01BR018	Basal-I
TNF	100	P01375		CARNIVAL	FALSE	other	N	X01BR018	Basal-I
TNK2	100	Q07912	2.31834	VIPER	FALSE	kin	N	X01BR018	Basal-I
ULK1	100	O75385	5.75219	VIPER	FALSE	kin	N	X01BR018	Basal-I
USF1	100	P22415	2.71475	VIPER	FALSE	tf	N	X01BR018	Basal-I
USF2	100	Q15853	2.42986	VIPER	FALSE	tf	N	X01BR018	Basal-I
USP9X	-100	Q93008	-2.34346	PhosphoScore	FALSE	other	Y	X01BR018	Basal-I
VDR	100	P11473	2.35253	VIPER	FALSE	tf	N	X01BR018	Basal-I
VRK1	100	Q99986	3.46637	VIPER	FALSE	kin	N	X01BR018	Basal-I
VRK2	100	Q86Y07	3.7715	VIPER	FALSE	kin	N	X01BR018	Basal-I
WNK4	-100	Q96J92	-4.47129	PhosphoScore	FALSE	kin	N	X01BR018	Basal-I
X17BETA_ESTRADIOL	100	CHEBI:16469		CARNIVAL	FALSE	other	N	X01BR018	Basal-I
YAP1	100	P46937-3;P46937-2;P46937	2.86525	VIPER	FALSE	tf	N	X01BR018	Basal-I
YES1	100	P07947	2.0368	VIPER	FALSE	kin	N	X01BR018	Basal-I
APOPTOSIS	-100		-17.8435	phenoscore	FALSE	phenotype	N	X01BR018	Basal-I
AUTOPHAGY	100		0	phenoscore	FALSE	phenotype	N	X01BR018	Basal-I
CELL CYCLE EXIT	-100		-12.5422	phenoscore	FALSE	phenotype	N	X01BR018	Basal-I
EPITHELIAL_MESENCHYMAL_TRANSITION	100		6.75132	phenoscore	FALSE	phenotype	N	X01BR018	Basal-I
IMMORTALITY	100		12.5422	phenoscore	FALSE	phenotype	N	X01BR018	Basal-I
PROLIFERATION	100		32.7635	phenoscore	FALSE	phenotype	N	X01BR018	Basal-I
ABL1	100	P00519-2;P00519		CARNIVAL	FALSE	kin	N	X01BR020	Basal-I
ADCY3	-100	O60266		CARNIVAL	FALSE	other	N	X01BR020	Basal-I
AMPK	100	SIGNOR-C15		CARNIVAL	FALSE	kin	N	X01BR020	Basal-I
AR	100	P10275	2.94677	VIPER	FALSE	tf	N	X01BR020	Basal-I
ARNT	100	P27540		CARNIVAL	FALSE	tf	N	X01BR020	Basal-I
ATF6	100	P18850	4.06821	VIPER	FALSE	tf	N	X01BR020	Basal-I
ATR	100	Q13535	2.81188	VIPER	FALSE	kin	N	X01BR020	Basal-I
BRSK2	-100	Q8IWQ3	-6.38158	VIPER	FALSE	kin	N	X01BR020	Basal-I
CAMK2B	100	Q13554	-0.372834	VIPER	TRUE	kin	N	X01BR020	Basal-I
CAMK2G	100	Q13555	2.29398	VIPER	FALSE	kin	N	X01BR020	Basal-I
CDC7	-100	O00311	-2.66861	VIPER	FALSE	kin	N	X01BR020	Basal-I
CDK14	100	O94921	5.68233	VIPER	FALSE	kin	N	X01BR020	Basal-I
CDK16	100	Q00536	5.20194	VIPER	FALSE	kin	N	X01BR020	Basal-I
CDK19	100	Q9BWU1	3.32631	VIPER	FALSE	kin	N	X01BR020	Basal-I
CDK2	100	P24941	13.4543	VIPER	FALSE	kin	N	X01BR020	Basal-I
CDK4	100	P11802	8.75254	VIPER	FALSE	kin	Y	X01BR020	Basal-I
CDK5	100	Q00535	11.6417	VIPER	FALSE	kin	Y	X01BR020	Basal-I
CDK6	100	Q00534	11.3765	VIPER	FALSE	kin	N	X01BR020	Basal-I
CDK8	100	P49336	3.11445	VIPER	FALSE	kin	N	X01BR020	Basal-I
CDK9	100	P50750	5.71983	VIPER	FALSE	kin	N	X01BR020	Basal-I
CDX2	-100	Q99626	-3.07181	VIPER	FALSE	tf	N	X01BR020	Basal-I
CHEK1	100	O14757	2.63648	VIPER	FALSE	kin	N	X01BR020	Basal-I
CHUK	-100	O15111	-2.4572	VIPER	FALSE	kin	N	X01BR020	Basal-I
CIITA	100	P33076		CARNIVAL	FALSE	other	N	X01BR020	Basal-I
CLK1	100	P49759	2.80867	VIPER	FALSE	kin	N	X01BR020	Basal-I
CLK3	100	P49761	4.78434	VIPER	FALSE	kin	N	X01BR020	Basal-I
CLK4	100	Q9HAZ1	2.27073	VIPER	FALSE	kin	N	X01BR020	Basal-I
CSNK2A1	-100	P68400		CARNIVAL	FALSE	kin	Y	X01BR020	Basal-I
CSNK2A2	-100	P19784	-2.37112	VIPER	FALSE	kin	N	X01BR020	Basal-I
CTBP1	-100	Q13363		CARNIVAL	FALSE	tf	N	X01BR020	Basal-I
CULLIN_1_RBX1_SKP1	100	SIGNOR-C529		CARNIVAL	FALSE	complex	N	X01BR020	Basal-I
CYLD	-100	Q9NQC7	-2.54093	PhosphoScore	FALSE	other	N	X01BR020	Basal-I
CYP1B1	100	Q16678		CARNIVAL	FALSE	other	N	X01BR020	Basal-I
CYSLTR1	100	Q9Y271	2.16119	PhosphoScore	FALSE	other	Y	X01BR020	Basal-I
DUSP16	-100	Q9BY84		CARNIVAL	FALSE	phos	N	X01BR020	Basal-I
DYRK1B	-100	Q9Y463		CARNIVAL	FALSE	kin	N	X01BR020	Basal-I
E2F1	100	Q01094	2.40029	VIPER	FALSE	tf	N	X01BR020	Basal-I
E2F3	100	O00716	1.99405	VIPER	FALSE	tf	N	X01BR020	Basal-I
EGFR	-100	P00533		CARNIVAL	FALSE	kin	N	X01BR020	Basal-I
EIF4EBP1	-100	Q13541	-1.98908	PhosphoScore	FALSE	other	Y	X01BR020	Basal-I
ELK1	100	P19419	2.17086	VIPER	FALSE	tf	N	X01BR020	Basal-I
ESR1	-100	P03372	-3.14017	PhosphoScore	FALSE	tf	Y	X01BR020	Basal-I
ESR2	100	Q92731	2.97954	VIPER	FALSE	tf	N	X01BR020	Basal-I
FBXO22	100	Q8NEZ5		CARNIVAL	FALSE	other	N	X01BR020	Basal-I
FLCN	-100	Q8NFG4	-2.39416	PhosphoScore	FALSE	other	Y	X01BR020	Basal-I
GLI2	-100	P10070	-2.46226	VIPER	FALSE	tf	N	X01BR020	Basal-I
HDAC1	-100	Q13547		CARNIVAL	FALSE	tf	N	X01BR020	Basal-I
HIF1A	100	Q16665	5.17888	VIPER	FALSE	tf	N	X01BR020	Basal-I
HIF_1_COMPLEX	100	SIGNOR-C418	2.59944	VIPER	FALSE	tf	N	X01BR020	Basal-I
HIPK2	100	Q9H2X6		CARNIVAL	FALSE	kin	N	X01BR020	Basal-I
HNF1A	-100	P20823	-4.74769	VIPER	FALSE	tf	N	X01BR020	Basal-I
IKBKE	-100	Q14164	-3.18631	VIPER	FALSE	kin	Y	X01BR020	Basal-I
JAK3	-100	P52333	-2.1181	VIPER	FALSE	kin	N	X01BR020	Basal-I
LMNA	100	P02545	2.6102	PhosphoScore	FALSE	other	Y	X01BR020	Basal-I
MAP3K7	100	O43318		CARNIVAL	FALSE	kin	N	X01BR020	Basal-I
MAPK1	-100	P28482		CARNIVAL	FALSE	kin	Y	X01BR020	Basal-I
MAPK14	100	Q16539		CARNIVAL	FALSE	kin	Y	X01BR020	Basal-I
MAPK8	100	P45983		CARNIVAL	FALSE	kin	N	X01BR020	Basal-I
MARK1	-100	Q9P0L2	-6.78283	VIPER	FALSE	kin	N	X01BR020	Basal-I
MARK2	-100	Q7KZI7	-7.38461	VIPER	FALSE	kin	N	X01BR020	Basal-I
MARK3	-100	P27448-3;P27448	-6.08658	VIPER	FALSE	kin	N	X01BR020	Basal-I
MARK4	-100	Q96L34	-7.87936	VIPER	FALSE	kin	N	X01BR020	Basal-I
MAST2	-100	Q6P0Q8	-8.32508	VIPER	FALSE	kin	N	X01BR020	Basal-I
MECP2	100	P51608	1.98218	VIPER	FALSE	tf	N	X01BR020	Basal-I
MELK	-100	Q14680	-2.59307	VIPER	FALSE	kin	N	X01BR020	Basal-I
MTOR	100	P42345	2.23565	VIPER	FALSE	kin	Y	X01BR020	Basal-I
MYC	100	P01106-1;P01106	12.4437	VIPER	FALSE	tf	N	X01BR020	Basal-I
MYCN	100	P04198	3.63922	VIPER	FALSE	tf	N	X01BR020	Basal-I
NEK6	100	Q9HC98	1.98109	VIPER	FALSE	kin	N	X01BR020	Basal-I
NF2	-100	P35240	-2.63613	PhosphoScore	FALSE	other	N	X01BR020	Basal-I
NFATC2	-100	Q13469	-2.01949	VIPER	FALSE	tf	N	X01BR020	Basal-I
NFE2L2	100	Q16236	3.82725	VIPER	FALSE	tf	N	X01BR020	Basal-I
NLK	100	Q9UBE8	6.34341	VIPER	FALSE	kin	N	X01BR020	Basal-I
NR5A1	-100	Q13285	-3.58223	VIPER	FALSE	tf	N	X01BR020	Basal-I
NUAK1	-100	O60285	-2.30749	VIPER	FALSE	kin	N	X01BR020	Basal-I
PAX6	-100	P26367	-2.66091	VIPER	FALSE	tf	N	X01BR020	Basal-I
PDGFRB	-100	P09619	-1.96785	VIPER	FALSE	kin	N	X01BR020	Basal-I
PINK1	100	Q9BXM7	5.08639	VIPER	FALSE	kin	N	X01BR020	Basal-I
POU5F1	100	Q01860		CARNIVAL	FALSE	tf	N	X01BR020	Basal-I
PPM1A	-100	P35813		CARNIVAL	FALSE	phos	N	X01BR020	Basal-I
PRKAA2	100	P54646		CARNIVAL	FALSE	kin	N	X01BR020	Basal-I
PRKACA	-100	P17612		CARNIVAL	FALSE	kin	N	X01BR020	Basal-I
PRKCA	-100	P17252	-2.01591	VIPER	FALSE	kin	Y	X01BR020	Basal-I
PRKDC	100	P78527	2.50053	VIPER	FALSE	kin	N	X01BR020	Basal-I
PTEN	-100	P60484	0	constraints	FALSE	phos	N	X01BR020	Basal-I
PTPN2	100	P17706		CARNIVAL	FALSE	phos	N	X01BR020	Basal-I
PTPRC	-100	P08575		CARNIVAL	FALSE	phos	N	X01BR020	Basal-I
Perturbation	-100			CARNIVAL	FALSE	other	N	X01BR020	Basal-I
RAF1	-100	P04049	-1.15835	VIPER+PhosphoScore	FALSE	kin	N	X01BR020	Basal-I
RET	100	P07949		CARNIVAL	FALSE	kin	N	X01BR020	Basal-I
RFX5	100	P48382	5.70743	VIPER	FALSE	tf	N	X01BR020	Basal-I
RFX_COMPLEX	100	SIGNOR-C104	6.10266	VIPER	FALSE	tf	N	X01BR020	Basal-I
SLC9A1	-100	P19634	-2.40111	PhosphoScore	FALSE	other	Y	X01BR020	Basal-I
SLK	100	Q9H2G2	2.3032	PhosphoScore	FALSE	kin	Y	X01BR020	Basal-I
SMG1	100	Q96Q15	3.62309	VIPER	FALSE	kin	N	X01BR020	Basal-I
SNRK	-100	Q9NRH2	-2.65818	VIPER	FALSE	kin	N	X01BR020	Basal-I
SOX10	-100	P56693	-1.98357	VIPER	FALSE	tf	N	X01BR020	Basal-I
SOX9	-100	P48436	-2.33389	VIPER	FALSE	tf	N	X01BR020	Basal-I
SP1	100	P08047		CARNIVAL	FALSE	tf	N	X01BR020	Basal-I
SPOP	100	O43791	0	constraints	FALSE	other	N	X01BR020	Basal-I
STAT1	100	P42224	3.45832	VIPER	FALSE	tf	N	X01BR020	Basal-I
STK11	-100	Q15831-2;Q15831	0	constrains	FALSE	kin	N	X01BR020	Basal-I
SYK	-100	P43405	-2.14621	VIPER	FALSE	kin	N	X01BR020	Basal-I
TFEB	100	P19484	4.69651	VIPER	FALSE	tf	N	X01BR020	Basal-I
TGFB1	100	P01137		CARNIVAL	FALSE	other	N	X01BR020	Basal-I
TRAF2	-100	Q12933	-2.03748	PhosphoScore	FALSE	other	Y	X01BR020	Basal-I
UHMK1	-100	Q8TAS1	-2.67104	VIPER	FALSE	kin	N	X01BR020	Basal-I
USF2	100	Q15853	2.48255	VIPER	FALSE	tf	N	X01BR020	Basal-I
VDR	100	P11473	2.14042	VIPER	FALSE	tf	N	X01BR020	Basal-I
WNK3	-100	Q9BYP7	-2.35203	VIPER	FALSE	kin	N	X01BR020	Basal-I
X17BETA_ESTRADIOL	100	CHEBI:16469		CARNIVAL	FALSE	other	N	X01BR020	Basal-I
X3__5__CYCLIC_AMP	-100	CHEBI:17489		CARNIVAL	FALSE	other	N	X01BR020	Basal-I
YAP1	100	P46937-3;P46937-2;P46937	2.99809	VIPER	FALSE	tf	N	X01BR020	Basal-I
APOPTOSIS	100		1.13592	phenoscore	FALSE	phenotype	N	X01BR020	Basal-I
CELL CYCLE EXIT	-100		-37.2744	phenoscore	FALSE	phenotype	N	X01BR020	Basal-I
EPITHELIAL_MESENCHYMAL_TRANSITION	100		5.17888	phenoscore	FALSE	phenotype	N	X01BR020	Basal-I
IMMORTALITY	100		12.4437	phenoscore	FALSE	phenotype	N	X01BR020	Basal-I
PROLIFERATION	100		46.9333	phenoscore	FALSE	phenotype	N	X01BR020	Basal-I
AKT2	100	P31751		CARNIVAL	FALSE	kin	Y	X01BR023	LumB-I
AMPK	-100	SIGNOR-C15		CARNIVAL	FALSE	kin	Y	X01BR023	LumB-I
ANXA1	-100	P04083		CARNIVAL	FALSE	other	N	X01BR023	LumB-I
AR	100	P10275	4.63794	VIPER	FALSE	tf	N	X01BR023	LumB-I
ARHGEF2	-100	Q92974-2;Q92974	-2.28108	PhosphoScore	FALSE	other	Y	X01BR023	LumB-I
ATF4	-100	P18848		CARNIVAL	FALSE	tf	N	X01BR023	LumB-I
ATF6	100	P18850	4.44663	VIPER	FALSE	tf	N	X01BR023	LumB-I
ATM	-100	Q13315		CARNIVAL	FALSE	kin	N	X01BR023	LumB-I
AXIN1	-100	O15169		CARNIVAL	FALSE	other	N	X01BR023	LumB-I
BMPR1A	100	P36894	2.28387	VIPER	FALSE	kin	N	X01BR023	LumB-I
BRAF	-100	P15056	-3.60716	PhosphoScore	FALSE	kin	Y	X01BR023	LumB-I
BRSK1	-100	Q8TDC3-2;Q8TDC3	-2.25737	VIPER	FALSE	kin	N	X01BR023	LumB-I
BRSK2	-100	Q8IWQ3	-5.10779	VIPER	FALSE	kin	N	X01BR023	LumB-I
CAK_COMPLEX	-100	SIGNOR-C456		CARNIVAL	FALSE	kin	N	X01BR023	LumB-I
CAMK4	-100	Q16566	-4.06133	VIPER	FALSE	kin	N	X01BR023	LumB-I
CAMKK2	-100	Q96RR4		CARNIVAL	FALSE	kin	N	X01BR023	LumB-I
CBL	-100	P22681		CARNIVAL	FALSE	other	N	X01BR023	LumB-I
CCNA2	100	P20248		CARNIVAL	FALSE	other	N	X01BR023	LumB-I
CCNH	-100	P51946		CARNIVAL	FALSE	other	N	X01BR023	LumB-I
CDK12	100	Q9NYV4	4.43192	VIPER+PhosphoScore	FALSE	kin	Y	X01BR023	LumB-I
CDK14	100	O94921	4.25734	VIPER	FALSE	kin	N	X01BR023	LumB-I
CDK18	100	Q07002	5.77817	VIPER	FALSE	kin	N	X01BR023	LumB-I
CDK19	100	Q9BWU1	4.07172	VIPER	FALSE	kin	N	X01BR023	LumB-I
CDK4	-100	P11802	-2.28961	VIPER	FALSE	kin	N	X01BR023	LumB-I
CDK5	-100	Q00535	-3.46624	VIPER	FALSE	kin	N	X01BR023	LumB-I
CDK6	-100	Q00534	-4.22135	VIPER	FALSE	kin	N	X01BR023	LumB-I
CDK7	100	P50613	6.84322	VIPER	FALSE	kin	Y	X01BR023	LumB-I
CDK8	100	P49336	3.91356	VIPER	FALSE	kin	N	X01BR023	LumB-I
CDK9	100	P50750	6.22033	VIPER	FALSE	kin	N	X01BR023	LumB-I
CDKN2A	100	Q8N726;P42771		CARNIVAL	FALSE	other	N	X01BR023	LumB-I
CDX2	-100	Q99626	-3.02534	VIPER	FALSE	tf	N	X01BR023	LumB-I
CEBPD	-100	P49716		CARNIVAL	FALSE	tf	N	X01BR023	LumB-I
CHUK	100	O15111		CARNIVAL	FALSE	kin	N	X01BR023	LumB-I
CIITA	100	P33076		CARNIVAL	FALSE	other	N	X01BR023	LumB-I
CLK3	100	P49761	4.86351	VIPER	FALSE	kin	N	X01BR023	LumB-I
CLK4	100	Q9HAZ1	3.89475	VIPER	FALSE	kin	N	X01BR023	LumB-I
CSK	100	P41240		CARNIVAL	FALSE	kin	N	X01BR023	LumB-I
CSNK1E	-100	P49674	-2.14466	VIPER	FALSE	kin	Y	X01BR023	LumB-I
CTBP1	-100	Q13363		CARNIVAL	FALSE	tf	N	X01BR023	LumB-I
CXCL1	-100	P09341		CARNIVAL	FALSE	other	N	X01BR023	LumB-I
CYCLINA2_CDK2	100	SIGNOR-C83		CARNIVAL	FALSE	kin	N	X01BR023	LumB-I
CYP19A1	-100	P11511		CARNIVAL	FALSE	other	N	X01BR023	LumB-I
DAB2IP	-100	Q5VWQ8		CARNIVAL	FALSE	other	N	X01BR023	LumB-I
DLC1	100	Q96QB1	2.60832	PhosphoScore	FALSE	other	N	X01BR023	LumB-I
DUSP3	-100	P51452		CARNIVAL	FALSE	phos	N	X01BR023	LumB-I
DYRK1A	100	Q13627	6.89006	VIPER	FALSE	kin	N	X01BR023	LumB-I
DYRK1B	100	Q9Y463	10.856	VIPER	FALSE	kin	N	X01BR023	LumB-I
DYRK2	100	Q92630-2;Q92630	9.8682	VIPER	FALSE	kin	N	X01BR023	LumB-I
DYRK3	100	O43781	11.7503	VIPER	FALSE	kin	N	X01BR023	LumB-I
EEF2K	-100	O00418	-1.96791	VIPER	FALSE	kin	N	X01BR023	LumB-I
EIF2S1	-100	P05198		CARNIVAL	FALSE	other	N	X01BR023	LumB-I
ELK1	-100	P19419		CARNIVAL	FALSE	tf	N	X01BR023	LumB-I
FADD	-100	Q13158		CARNIVAL	FALSE	other	N	X01BR023	LumB-I
FGR	-100	P09769		CARNIVAL	FALSE	kin	N	X01BR023	LumB-I
FLT3	100	P36888		CARNIVAL	FALSE	kin	N	X01BR023	LumB-I
FOXO1	-100	Q12778	-2.23093	PhosphoScore	FALSE	tf	Y	X01BR023	LumB-I
GLI2	-100	P10070	-2.80553	VIPER	FALSE	tf	N	X01BR023	LumB-I
GSK3A	100	P49840	2.35445	VIPER	FALSE	kin	N	X01BR023	LumB-I
HIF1A	100	Q16665	3.0291	VIPER	FALSE	tf	N	X01BR023	LumB-I
HIF_1_COMPLEX	100	SIGNOR-C418	2.15314	VIPER	FALSE	tf	N	X01BR023	LumB-I
HIPK1	100	Q86Z02	10.2468	VIPER	FALSE	kin	N	X01BR023	LumB-I
HIPK2	100	Q9H2X6	12.3124	VIPER	FALSE	kin	N	X01BR023	LumB-I
HIPK3	100	Q9H422	9.72627	VIPER	FALSE	kin	N	X01BR023	LumB-I
HNF1A	-100	P20823	-3.41927	VIPER	FALSE	tf	N	X01BR023	LumB-I
IRAK1	-100	P51617	-4.34163	VIPER	FALSE	kin	N	X01BR023	LumB-I
IRAK4	-100	Q9NWZ3	-3.20885	VIPER	FALSE	kin	N	X01BR023	LumB-I
MAP2K3	100	P46734		CARNIVAL	FALSE	kin	N	X01BR023	LumB-I
MAP2K6	-100	P52564		CARNIVAL	FALSE	kin	N	X01BR023	LumB-I
MAP3K8	100	P41279		CARNIVAL	FALSE	kin	N	X01BR023	LumB-I
MAPK14	-100	Q16539		CARNIVAL	FALSE	kin	Y	X01BR023	LumB-I
MAPK15	-100	Q8TD08	-2.01296	VIPER	FALSE	kin	N	X01BR023	LumB-I
MAPK3	100	P27361-3;P27361		CARNIVAL	FALSE	kin	Y	X01BR023	LumB-I
MAPK8	100	P45983		CARNIVAL	FALSE	kin	N	X01BR023	LumB-I
MAPKAPK3	-100	Q16644	-2.49105	VIPER	FALSE	kin	N	X01BR023	LumB-I
MAPKAPK5	-100	Q8IW41	-1.99828	PhosphoScore	FALSE	kin	N	X01BR023	LumB-I
MARK1	-100	Q9P0L2	-5.25506	VIPER	FALSE	kin	N	X01BR023	LumB-I
MARK2	-100	Q7KZI7	-4.22216	VIPER	FALSE	kin	N	X01BR023	LumB-I
MARK3	-100	P27448-3;P27448	-2.43409	VIPER	FALSE	kin	Y	X01BR023	LumB-I
MARK4	-100	Q96L34	-2.88773	VIPER	FALSE	kin	N	X01BR023	LumB-I
MAST2	-100	Q6P0Q8	-7.86868	VIPER	FALSE	kin	N	X01BR023	LumB-I
MDM2	-100	Q00987		CARNIVAL	FALSE	other	N	X01BR023	LumB-I
MELK	-100	Q14680	-5.42807	VIPER	FALSE	kin	N	X01BR023	LumB-I
MOS	100	P00540	2.40775	VIPER	FALSE	kin	N	X01BR023	LumB-I
MTORC1	-100	SIGNOR-C3	-2.1331	VIPER	FALSE	kin	N	X01BR023	LumB-I
MYC	100	P01106-1;P01106	10.2595	VIPER	FALSE	tf	N	X01BR023	LumB-I
MYCN	100	P04198	2.42323	VIPER	FALSE	tf	N	X01BR023	LumB-I
NANOG	100	Q9H9S0		CARNIVAL	FALSE	tf	N	X01BR023	LumB-I
NEK11	-100	Q8NG66	-2.67798	VIPER	FALSE	kin	N	X01BR023	LumB-I
NEK2	-100	P51955		CARNIVAL	FALSE	kin	N	X01BR023	LumB-I
NEK8	-100	Q86SG6	-1.9835	VIPER	FALSE	kin	N	X01BR023	LumB-I
NF2	-100	P35240	-2.07949	PhosphoScore	FALSE	other	Y	X01BR023	LumB-I
NFATC2	-100	Q13469	-2.89242	VIPER	FALSE	tf	N	X01BR023	LumB-I
NFE2L2	100	Q16236	3.04191	VIPER	FALSE	tf	N	X01BR023	LumB-I
NFKB1	-100	P19838		CARNIVAL	FALSE	tf	N	X01BR023	LumB-I
NR5A1	-100	Q13285	-2.98198	VIPER	FALSE	tf	N	X01BR023	LumB-I
PIK3CA	100	P42336		CARNIVAL	FALSE	kin	N	X01BR023	LumB-I
PIP3	100	CHEBI:16618		CARNIVAL	FALSE	other	N	X01BR023	LumB-I
POU5F1	-100	Q01860		CARNIVAL	FALSE	tf	N	X01BR023	LumB-I
PPP1CA	100	P62136		CARNIVAL	FALSE	phos	N	X01BR023	LumB-I
PRKAA1	100	Q13131		CARNIVAL	FALSE	kin	N	X01BR023	LumB-I
PRKACA	100	P17612		CARNIVAL	FALSE	kin	Y	X01BR023	LumB-I
PRKCA	-100	P17252	-2.22487	VIPER	FALSE	kin	N	X01BR023	LumB-I
PRKCD	100	Q05655		CARNIVAL	FALSE	kin	Y	X01BR023	LumB-I
PRKD1	-100	Q15139		CARNIVAL	FALSE	kin	N	X01BR023	LumB-I
PTPN1	-100	P18031		CARNIVAL	FALSE	phos	N	X01BR023	LumB-I
PTPN11	100	Q06124-1;Q06124	2.14627	PhosphoScore	FALSE	phos	N	X01BR023	LumB-I
PTPN6	-100	P29350	-2.27207	PhosphoScore	FALSE	phos	N	X01BR023	LumB-I
PTPRA	100	P18433;P18433-2	2.00938	PhosphoScore	FALSE	phos	N	X01BR023	LumB-I
Perturbation	-100			CARNIVAL	FALSE	other	N	X01BR023	LumB-I
RAF1	-100	P04049	-2.87747	VIPER	FALSE	kin	N	X01BR023	LumB-I
RELA	-100	Q04206	-3.1006	VIPER	FALSE	tf	N	X01BR023	LumB-I
RFX5	100	P48382	2.18804	VIPER	FALSE	tf	N	X01BR023	LumB-I
RFX_COMPLEX	100	SIGNOR-C104	2.15192	VIPER	FALSE	tf	N	X01BR023	LumB-I
RIPK1	-100	Q13546	-2.11593	VIPER	FALSE	kin	N	X01BR023	LumB-I
RIPK2	-100	O43353	-6.38175	VIPER	FALSE	kin	N	X01BR023	LumB-I
RIPK3	-100	Q9Y572	-4.0717	VIPER	FALSE	kin	N	X01BR023	LumB-I
RPS6	100	P62753	2.46159	PhosphoScore	FALSE	other	Y	X01BR023	LumB-I
RPS6KA5	100	O75582	2.83155	PhosphoScore	FALSE	kin	Y	X01BR023	LumB-I
RPS6KB1	100	P23443-2;P23443		CARNIVAL	FALSE	kin	Y	X01BR023	LumB-I
RUNX2	-100	Q13950	-2.62793	VIPER	FALSE	tf	N	X01BR023	LumB-I
S100A9	-100	P06702	-3.00396	PhosphoScore	FALSE	other	Y	X01BR023	LumB-I
SGK1	100	O00141		CARNIVAL	FALSE	kin	Y	X01BR023	LumB-I
SMAD3_SMAD4	100	SIGNOR-C9		CARNIVAL	FALSE	tf	N	X01BR023	LumB-I
SMAD4	100	Q13485		CARNIVAL	FALSE	tf	N	X01BR023	LumB-I
SNRK	-100	Q9NRH2	-4.16532	VIPER	FALSE	kin	N	X01BR023	LumB-I
SOX17	-100	Q9H6I2		CARNIVAL	FALSE	tf	N	X01BR023	LumB-I
SOX17_POU5F1	-100	SIGNOR-C451	-2.65601	VIPER	FALSE	tf	N	X01BR023	LumB-I
SPI1	-100	P17947	-3.31795	VIPER	FALSE	tf	N	X01BR023	LumB-I
SREBF1	100	P36956-3;P36956	2.18346	VIPER	FALSE	tf	N	X01BR023	LumB-I
SRPK2	100	P78362	4.78295	VIPER	FALSE	kin	N	X01BR023	LumB-I
STAT6	-100	P42226	-2.2914	VIPER	FALSE	tf	N	X01BR023	LumB-I
STK11	-100	Q15831-2;Q15831		CARNIVAL	FALSE	kin	N	X01BR023	LumB-I
TBK1	-100	Q9UHD2	-7.05246	VIPER	FALSE	kin	N	X01BR023	LumB-I
TFEB	100	P19484	4.78713	VIPER	FALSE	tf	N	X01BR023	LumB-I
TFIIH	-100	SIGNOR-C457		CARNIVAL	FALSE	complex	N	X01BR023	LumB-I
TNF	-100	P01375		CARNIVAL	FALSE	other	N	X01BR023	LumB-I
TRPM7	100	Q96QT4	2.42948	VIPER	FALSE	kin	N	X01BR023	LumB-I
VDR	100	P11473	2.19123	VIPER	FALSE	tf	N	X01BR023	LumB-I
VRK1	-100	Q99986	-2.07465	VIPER	FALSE	kin	N	X01BR023	LumB-I
VRK3	-100	Q8IV63		CARNIVAL	FALSE	kin	N	X01BR023	LumB-I
WNK3	-100	Q9BYP7	-3.9609	VIPER	FALSE	kin	N	X01BR023	LumB-I
WNK4	100	Q96J92	2.17767	PhosphoScore	FALSE	kin	Y	X01BR023	LumB-I
X17BETA_ESTRADIOL	-100	CHEBI:16469		CARNIVAL	FALSE	other	N	X01BR023	LumB-I
APOPTOSIS	-100		-3.38584	phenoscore	FALSE	phenotype	N	X01BR023	LumB-I
AUTOPHAGY	100		2.1331	phenoscore	FALSE	phenotype	N	X01BR023	LumB-I
CELL CYCLE EXIT	-100		-6.03815	phenoscore	FALSE	phenotype	N	X01BR023	LumB-I
EPITHELIAL_MESENCHYMAL_TRANSITION	100		3.0291	phenoscore	FALSE	phenotype	N	X01BR023	LumB-I
IMMORTALITY	100		10.2595	phenoscore	FALSE	phenotype	N	X01BR023	LumB-I
PROLIFERATION	-100		-0.300264	phenoscore	FALSE	phenotype	N	X01BR023	LumB-I
ALK	100	Q9UM73	2.33461	VIPER	FALSE	kin	N	X01BR025	LumB-I
AR	100	P10275	5.78866	VIPER	FALSE	tf	N	X01BR025	LumB-I
ARHGAP35	-100	Q9NRY4	-2.23228	PhosphoScore	FALSE	other	N	X01BR025	LumB-I
ATF6	100	P18850	5.49545	VIPER	FALSE	tf	N	X01BR025	LumB-I
ATM	100	Q13315		CARNIVAL	FALSE	kin	N	X01BR025	LumB-I
BAZ1B	-100	Q9UIG0	-3.1783	PhosphoScore	FALSE	kin	Y	X01BR025	LumB-I
BLVRA	100	P53004	2.33385	PhosphoScore	FALSE	other	Y	X01BR025	LumB-I
BUB1	100	O43683		CARNIVAL	FALSE	kin	N	X01BR025	LumB-I
CAMKK1	100	Q8N5S9	4.45591	VIPER	FALSE	kin	N	X01BR025	LumB-I
CAMKK2	100	Q96RR4	4.04247	VIPER	FALSE	kin	N	X01BR025	LumB-I
CBL	-100	P22681		CARNIVAL	FALSE	other	N	X01BR025	LumB-I
CDK19	100	Q9BWU1	4.7821	VIPER	FALSE	kin	N	X01BR025	LumB-I
CDK5	100	Q00535		CARNIVAL	FALSE	kin	N	X01BR025	LumB-I
CDK8	100	P49336	5.28285	VIPER	FALSE	kin	N	X01BR025	LumB-I
CDKN1A	-100	P38936	-0.444174	VIPER	FALSE	kin	N	X01BR025	LumB-I
CDX2	-100	Q99626	-2.89097	VIPER	FALSE	tf	N	X01BR025	LumB-I
CHEK1	-100	O14757		CARNIVAL	FALSE	kin	N	X01BR025	LumB-I
CIC	-100	Q96RK0		CARNIVAL	FALSE	tf	N	X01BR025	LumB-I
CIITA	100	P33076		CARNIVAL	FALSE	other	N	X01BR025	LumB-I
CLK3	-100	P49761	-5.40529	VIPER	FALSE	kin	N	X01BR025	LumB-I
CREB1	100	P16220-1;P16220		CARNIVAL	FALSE	tf	N	X01BR025	LumB-I
CSNK1D	100	P48730		CARNIVAL	FALSE	kin	N	X01BR025	LumB-I
DAB2	-100	P98082		CARNIVAL	FALSE	other	N	X01BR025	LumB-I
DAB2IP	-100	Q5VWQ8		CARNIVAL	FALSE	other	N	X01BR025	LumB-I
DNMT1	100	P26358-2;P26358	1.99789	PhosphoScore	FALSE	other	N	X01BR025	LumB-I
DUSP16	100	Q9BY84	2.54109	VIPER	FALSE	phos	N	X01BR025	LumB-I
DYRK1B	-100	Q9Y463		CARNIVAL	FALSE	kin	N	X01BR025	LumB-I
EGR1	100	P18146	2.26801	VIPER	FALSE	tf	N	X01BR025	LumB-I
EIF4EBP1	-100	Q13541	-2.91067	PhosphoScore	FALSE	other	Y	X01BR025	LumB-I
ERBB2	100	P04626	2.96516	VIPER	FALSE	kin	N	X01BR025	LumB-I
ESR1	-100	P03372	-3.76754	PhosphoScore	FALSE	tf	N	X01BR025	LumB-I
ESR2	100	Q92731	3.38761	VIPER	FALSE	tf	N	X01BR025	LumB-I
FGFR4	100	P22455	2.15099	VIPER	FALSE	kin	N	X01BR025	LumB-I
FGR	100	P09769	2.33199	VIPER	FALSE	kin	N	X01BR025	LumB-I
FOXO3	100	O43524	2.39662	VIPER	FALSE	tf	N	X01BR025	LumB-I
GATA1	-100	P15976	-2.70689	VIPER	FALSE	tf	N	X01BR025	LumB-I
GLI2	-100	P10070	-2.29387	VIPER	FALSE	tf	N	X01BR025	LumB-I
GRK2	-100	P25098	-2.25133	VIPER	FALSE	kin	N	X01BR025	LumB-I
GSK3A	-100	P49840		CARNIVAL	FALSE	kin	N	X01BR025	LumB-I
HIF1A	100	Q16665	3.29821	VIPER	FALSE	tf	N	X01BR025	LumB-I
HIF_1_COMPLEX	100	SIGNOR-C418	2.39925	VIPER	FALSE	tf	N	X01BR025	LumB-I
HIPK1	-100	Q86Z02	-0.313402	VIPER	FALSE	kin	N	X01BR025	LumB-I
HNF1A	-100	P20823	-5.27927	VIPER	FALSE	tf	N	X01BR025	LumB-I
HOXA9	-100	P31269		CARNIVAL	FALSE	tf	N	X01BR025	LumB-I
HSP90AA1	-100	P07900		CARNIVAL	FALSE	other	N	X01BR025	LumB-I
JAK1	100	P23458	3.18681	VIPER	FALSE	kin	N	X01BR025	LumB-I
KIT	100	P10721	3.02084	VIPER	FALSE	kin	N	X01BR025	LumB-I
LATS1	-100	O95835	-3.19272	VIPER	FALSE	kin	N	X01BR025	LumB-I
MAD2L1	100	Q13257	2.2288	PhosphoScore	FALSE	other	N	X01BR025	LumB-I
MAP2K4	100	P45985		CARNIVAL	FALSE	kin	Y	X01BR025	LumB-I
MAP2K6	-100	P52564		CARNIVAL	FALSE	kin	N	X01BR025	LumB-I
MAP3K2	100	Q9Y2U5	2.0888	VIPER	FALSE	kin	N	X01BR025	LumB-I
MAP3K5	100	Q99683		CARNIVAL	FALSE	kin	Y	X01BR025	LumB-I
MAPK1	100	P28482		CARNIVAL	FALSE	kin	Y	X01BR025	LumB-I
MAPK14	100	Q16539		CARNIVAL	FALSE	kin	Y	X01BR025	LumB-I
MAPK3	100	P27361-3;P27361		CARNIVAL	FALSE	kin	Y	X01BR025	LumB-I
MAPK8	100	P45983	2.09855	PhosphoScore	FALSE	kin	Y	X01BR025	LumB-I
MAPK9	-100	P45984-2;P45984		CARNIVAL	FALSE	kin	Y	X01BR025	LumB-I
MAST2	-100	Q6P0Q8	-3.47196	VIPER	FALSE	kin	N	X01BR025	LumB-I
MATK	100	P42679	2.97516	VIPER	FALSE	kin	N	X01BR025	LumB-I
MET	100	P08581	2.62886	VIPER	FALSE	kin	N	X01BR025	LumB-I
MORC2	100	Q9Y6X9	3.96173	PhosphoScore	FALSE	other	N	X01BR025	LumB-I
MOS	-100	P00540	-1.60304	VIPER	FALSE	kin	N	X01BR025	LumB-I
MTOR	-100	P42345		CARNIVAL	FALSE	kin	N	X01BR025	LumB-I
MTORC1	-100	SIGNOR-C3	-2.39412	VIPER	FALSE	kin	N	X01BR025	LumB-I
MYC	100	P01106-1;P01106	10.8682	VIPER	FALSE	tf	N	X01BR025	LumB-I
MYCN	100	P04198	2.58667	VIPER	FALSE	tf	N	X01BR025	LumB-I
MYOD1_SWI_SNF_COMPLEX	-100	SIGNOR-C93	-2.18185	VIPER	FALSE	tf	N	X01BR025	LumB-I
NEK1	100	Q96PY6	4.97671	VIPER	FALSE	kin	N	X01BR025	LumB-I
NEK11	100	Q8NG66	3.33421	VIPER	FALSE	kin	N	X01BR025	LumB-I
NEK2	100	P51955	5.61823	VIPER	FALSE	kin	N	X01BR025	LumB-I
NEK5	100	Q6P3R8	4.31644	VIPER	FALSE	kin	N	X01BR025	LumB-I
NEK7	100	Q8TDX7	3.62608	VIPER	FALSE	kin	N	X01BR025	LumB-I
NEK9	100	Q8TD19	3.58526	VIPER	FALSE	kin	N	X01BR025	LumB-I
NF2	-100	P35240		CARNIVAL	FALSE	other	N	X01BR025	LumB-I
NFATC1	-100	O95644	-2.55648	PhosphoScore	FALSE	tf	Y	X01BR025	LumB-I
NFATC2	-100	Q13469	-2.83144	VIPER	FALSE	tf	N	X01BR025	LumB-I
NFE2L2	100	Q16236	3.94809	VIPER	FALSE	tf	N	X01BR025	LumB-I
NFKB_P65_P50	-100	SIGNOR-C13		CARNIVAL	FALSE	tf	N	X01BR025	LumB-I
NPM1	100	P06748	3.08348	PhosphoScore	FALSE	tf	N	X01BR025	LumB-I
NR5A1	-100	Q13285	-2.91879	VIPER	FALSE	tf	N	X01BR025	LumB-I
NTRK1	100	P04629-2;P04629	2.71346	VIPER	FALSE	kin	N	X01BR025	LumB-I
NTRK2	100	Q16620	2.16994	VIPER	FALSE	kin	N	X01BR025	LumB-I
PASK	-100	Q96RG2	-3.6153	VIPER	FALSE	kin	N	X01BR025	LumB-I
PAX3	100	P23760		CARNIVAL	FALSE	tf	N	X01BR025	LumB-I
PDGFRA	100	P16234	2.12764	VIPER	FALSE	kin	N	X01BR025	LumB-I
PDK1	100	Q15118	1.97881	VIPER	FALSE	kin	N	X01BR025	LumB-I
PDPK1	100	O15530		CARNIVAL	FALSE	kin	N	X01BR025	LumB-I
PIK3C3	-100	Q8NEB9	-2.88663	VIPER	FALSE	kin	N	X01BR025	LumB-I
PIM1	-100	P11309-2;P11309	-2.32102	VIPER	FALSE	kin	Y	X01BR025	LumB-I
PLK1	100	P53350		CARNIVAL	FALSE	kin	N	X01BR025	LumB-I
POU5F1	-100	Q01860		CARNIVAL	FALSE	tf	N	X01BR025	LumB-I
PP2CA_R1A_BD	-100	SIGNOR-C133;SIGNOR-C134		CARNIVAL	FALSE	phos;phos	N	X01BR025	LumB-I
PPP1CA	-100	P62136		CARNIVAL	FALSE	phos	N	X01BR025	LumB-I
PRKACA	100	P17612		CARNIVAL	FALSE	kin	N	X01BR025	LumB-I
PRKCA	100	P17252		CARNIVAL	FALSE	kin	N	X01BR025	LumB-I
PRKD1	100	Q15139		CARNIVAL	FALSE	kin	Y	X01BR025	LumB-I
PRKDC	100	P78527		CARNIVAL	FALSE	kin	N	X01BR025	LumB-I
PRKX	-100	P51817	-2.84537	VIPER	FALSE	kin	N	X01BR025	LumB-I
PSEN1	-100	P49768	-2.46445	PhosphoScore	FALSE	other	N	X01BR025	LumB-I
PTEN	100	P60484		CARNIVAL	FALSE	phos	N	X01BR025	LumB-I
PTPN11	-100	Q06124-1;Q06124		CARNIVAL	FALSE	phos	N	X01BR025	LumB-I
PTPN6	-100	P29350		CARNIVAL	FALSE	phos	N	X01BR025	LumB-I
Perturbation	100			CARNIVAL	FALSE	other	N	X01BR025	LumB-I
RAC1	-100	P63000		CARNIVAL	FALSE	other	N	X01BR025	LumB-I
RANBP9	100	Q96S59		CARNIVAL	FALSE	other	N	X01BR025	LumB-I
RELA	100	Q04206		CARNIVAL	FALSE	tf	N	X01BR025	LumB-I
RFX5	100	P48382	4.47637	VIPER	FALSE	tf	N	X01BR025	LumB-I
RFX_COMPLEX	100	SIGNOR-C104	5.03053	VIPER	FALSE	tf	N	X01BR025	LumB-I
RHOA	100	P61586		CARNIVAL	FALSE	other	N	X01BR025	LumB-I
RIPK2	100	O43353	5.53315	VIPER	FALSE	kin	N	X01BR025	LumB-I
RPS6	100	P62753	2.5044	PhosphoScore	FALSE	other	Y	X01BR025	LumB-I
RPS6KA3	100	P51812		CARNIVAL	FALSE	kin	Y	X01BR025	LumB-I
RRN3	100	Q9NYV6	2.90493	PhosphoScore	FALSE	other	N	X01BR025	LumB-I
SLK	100	Q9H2G2	3.07454	PhosphoScore	FALSE	kin	N	X01BR025	LumB-I
SMG1	100	Q96Q15	5.51454	VIPER	FALSE	kin	N	X01BR025	LumB-I
SOX10	-100	P56693	-2.676	VIPER	FALSE	tf	N	X01BR025	LumB-I
SOX17_POU5F1	-100	SIGNOR-C451	-2.36018	VIPER	FALSE	tf	N	X01BR025	LumB-I
SREBF1	100	P36956-3;P36956	2.46104	VIPER	FALSE	tf	N	X01BR025	LumB-I
SREBF2	100	Q12772	2.34838	VIPER	FALSE	tf	N	X01BR025	LumB-I
SSH1	100	Q8WYL5	3.49255	PhosphoScore	FALSE	phos	Y	X01BR025	LumB-I
STAT1	100	P42224	2.57296	VIPER	FALSE	tf	N	X01BR025	LumB-I
STAT5A	-100	P42229		CARNIVAL	FALSE	tf	N	X01BR025	LumB-I
STK4	-100	Q13043		CARNIVAL	FALSE	kin	N	X01BR025	LumB-I
SULT1E1	100	P49888		CARNIVAL	FALSE	other	N	X01BR025	LumB-I
SWI_SNF_COMPLEX	-100	SIGNOR-C92		CARNIVAL	FALSE	tf	N	X01BR025	LumB-I
TFAP2A	100	P05549		CARNIVAL	FALSE	tf	N	X01BR025	LumB-I
TFEB	100	P19484	4.76089	VIPER	FALSE	tf	N	X01BR025	LumB-I
TGFBR1	-100	P36897	-0.808095	VIPER	FALSE	kin	N	X01BR025	LumB-I
TNK1	100	Q13470	2.26067	VIPER	FALSE	kin	N	X01BR025	LumB-I
TP53BP1	-100	Q12888	-1.99662	PhosphoScore	FALSE	tf	N	X01BR025	LumB-I
ULK1	100	O75385	4.00379	VIPER	FALSE	kin	N	X01BR025	LumB-I
ULK2	100	Q8IYT8	3.57175	VIPER	FALSE	kin	N	X01BR025	LumB-I
USF1	100	P22415	2.27107	VIPER	FALSE	tf	N	X01BR025	LumB-I
USF2	100	Q15853	3.83426	VIPER	FALSE	tf	N	X01BR025	LumB-I
VHL	-100	P40337		CARNIVAL	FALSE	tf	N	X01BR025	LumB-I
WWTR1	100	Q9GZV5		CARNIVAL	FALSE	tf	N	X01BR025	LumB-I
X17BETA_ESTRADIOL	100	CHEBI:16469		CARNIVAL	FALSE	other	N	X01BR025	LumB-I
YAP1	100	P46937-3;P46937-2;P46937	2.38002	VIPER	FALSE	tf	N	X01BR025	LumB-I
APOPTOSIS	100		1.30246	phenoscore	FALSE	phenotype	N	X01BR025	LumB-I
AUTOPHAGY	100		4.79075	phenoscore	FALSE	phenotype	N	X01BR025	LumB-I
CELL CYCLE EXIT	-100		-11.3124	phenoscore	FALSE	phenotype	N	X01BR025	LumB-I
EPITHELIAL_MESENCHYMAL_TRANSITION	100		3.29821	phenoscore	FALSE	phenotype	N	X01BR025	LumB-I
IMMORTALITY	100		10.8682	phenoscore	FALSE	phenotype	N	X01BR025	LumB-I
PROLIFERATION	100		10.5436	phenoscore	FALSE	phenotype	N	X01BR025	LumB-I
AR	100	P10275	0.83559	VIPER+PhosphoScore	FALSE	tf	N	X01BR026	Basal-I
ATF4	-100	P18848		CARNIVAL	FALSE	tf	N	X01BR026	Basal-I
ATF6	100	P18850	3.9274	VIPER	FALSE	tf	N	X01BR026	Basal-I
ATM	-100	Q13315	0	constrains	FALSE	kin	Y	X01BR026	Basal-I
ATR	100	Q13535	0.483877	VIPER+PhosphoScore	FALSE	kin	N	X01BR026	Basal-I
AXL	100	P30530	3.34988	VIPER	FALSE	kin	N	X01BR026	Basal-I
BCL3	-100	P20749		CARNIVAL	FALSE	tf	N	X01BR026	Basal-I
BLK	100	P51451	3.94382	VIPER	FALSE	kin	N	X01BR026	Basal-I
BMPR1B	-100	O00238	-2.44109	VIPER	FALSE	kin	N	X01BR026	Basal-I
BMX	100	P51813	3.3783	VIPER	FALSE	kin	N	X01BR026	Basal-I
BRSK1	-100	Q8TDC3-2;Q8TDC3	-3.36181	VIPER	FALSE	kin	N	X01BR026	Basal-I
BRSK2	-100	Q8IWQ3	-3.65293	VIPER	FALSE	kin	N	X01BR026	Basal-I
BUB1	-100	O43683		CARNIVAL	FALSE	kin	Y	X01BR026	Basal-I
CACNA1C	100	Q13936		CARNIVAL	FALSE	other	N	X01BR026	Basal-I
CALCIUM_2__	100	CHEBI:29108		CARNIVAL	FALSE	other	N	X01BR026	Basal-I
CALM1	100	P0DP23		CARNIVAL	FALSE	other	N	X01BR026	Basal-I
CALM2	100	P0DP24		CARNIVAL	FALSE	other	N	X01BR026	Basal-I
CALM3	100	P0DP25		CARNIVAL	FALSE	other	N	X01BR026	Basal-I
CAMK2G	100	Q13555	3.42111	VIPER	FALSE	kin	N	X01BR026	Basal-I
CAMKK1	100	Q8N5S9	3.22058	VIPER	FALSE	kin	N	X01BR026	Basal-I
CAPN1	100	P07384		CARNIVAL	FALSE	other	N	X01BR026	Basal-I
CAPN2	-100	P17655		CARNIVAL	FALSE	other	N	X01BR026	Basal-I
CASP3	-100	P42574		CARNIVAL	FALSE	other	N	X01BR026	Basal-I
CASP8	-100	Q14790-4;Q14790		CARNIVAL	FALSE	other	N	X01BR026	Basal-I
CCNB1	-100	P14635		CARNIVAL	FALSE	other	N	X01BR026	Basal-I
CDC20	100	Q12834	2.45482	PhosphoScore	FALSE	other	Y	X01BR026	Basal-I
CDK13	100	Q14004	2.27112	VIPER	FALSE	kin	N	X01BR026	Basal-I
CDK4	100	P11802		CARNIVAL	FALSE	kin	N	X01BR026	Basal-I
CDK5R1	-100	Q15078	-3.57859	VIPER	FALSE	kin	N	X01BR026	Basal-I
CDK7	100	P50613	2.40433	VIPER	FALSE	kin	N	X01BR026	Basal-I
CDK9	-100	P50750		CARNIVAL	FALSE	kin	N	X01BR026	Basal-I
CDX2	-100	Q99626	-4.40781	VIPER	FALSE	tf	N	X01BR026	Basal-I
CHEK1	100	O14757		CARNIVAL	FALSE	kin	N	X01BR026	Basal-I
CIITA	100	P33076		CARNIVAL	FALSE	other	N	X01BR026	Basal-I
CREB1	-100	P16220-1;P16220		CARNIVAL	FALSE	tf	N	X01BR026	Basal-I
CRYAB	100	P02511	1.98753	PhosphoScore	FALSE	other	Y	X01BR026	Basal-I
CSF1R	100	P07333	3.8681	VIPER	FALSE	kin	N	X01BR026	Basal-I
CTBP1	-100	Q13363		CARNIVAL	FALSE	tf	N	X01BR026	Basal-I
CYCLINB_CDK1	-100	SIGNOR-C17		CARNIVAL	FALSE	kin	Y	X01BR026	Basal-I
CYCLINE_CDK2	-100	SIGNOR-C16		CARNIVAL	FALSE	kin	Y	X01BR026	Basal-I
CYP19A1	100	P11511		CARNIVAL	FALSE	other	N	X01BR026	Basal-I
CYP1B1	100	Q16678		CARNIVAL	FALSE	other	N	X01BR026	Basal-I
DDR1	100	Q08345	1.96721	VIPER	FALSE	kin	N	X01BR026	Basal-I
DDR2	100	Q16832	2.88688	VIPER	FALSE	kin	N	X01BR026	Basal-I
DUSP16	-100	Q9BY84		CARNIVAL	FALSE	phos	N	X01BR026	Basal-I
DYRK3	100	O43781	2.08243	VIPER	FALSE	kin	N	X01BR026	Basal-I
EGLN2	-100	Q96KS0		CARNIVAL	FALSE	other	N	X01BR026	Basal-I
ELK1	100	P19419	3.27263	VIPER	FALSE	tf	N	X01BR026	Basal-I
EP300	-100	Q09472	0	constraints	FALSE	tf	N	X01BR026	Basal-I
EPHA3	100	P29320	2.57395	VIPER	FALSE	kin	N	X01BR026	Basal-I
ERBB2	100	P04626	2.25548	VIPER	FALSE	kin	N	X01BR026	Basal-I
ESR2	100	Q92731	2.28984	VIPER	FALSE	tf	N	X01BR026	Basal-I
ESTRONE	100	CHEBI:17263		CARNIVAL	FALSE	other	N	X01BR026	Basal-I
ETS1	100	P14921	2.82314	VIPER	FALSE	tf	N	X01BR026	Basal-I
ETS2	100	P15036	1.98751	VIPER	FALSE	tf	N	X01BR026	Basal-I
F2R	100	P25116		CARNIVAL	FALSE	other	N	X01BR026	Basal-I
FBP1	-100	P09467		CARNIVAL	FALSE	other	N	X01BR026	Basal-I
FBXW7	100	Q969H0	0	constraints	FALSE	other	N	X01BR026	Basal-I
FER	100	P16591	3.74674	VIPER	FALSE	kin	N	X01BR026	Basal-I
FES	100	P07332	3.64914	VIPER	FALSE	kin	N	X01BR026	Basal-I
FGF2	100	P09038		CARNIVAL	FALSE	tf	N	X01BR026	Basal-I
FGFR1	100	P11362	3.60022	VIPER	FALSE	kin	N	X01BR026	Basal-I
FGFR2	100	P21802	2.69336	VIPER	FALSE	kin	N	X01BR026	Basal-I
FGFR3	100	P22607	4.78839	VIPER	FALSE	kin	N	X01BR026	Basal-I
FLI1	-100	Q01543	-2.16008	VIPER	FALSE	tf	N	X01BR026	Basal-I
FLT3	100	P36888	4.28629	VIPER	FALSE	kin	N	X01BR026	Basal-I
FOSL1	100	P15407	2.5202	VIPER	FALSE	tf	N	X01BR026	Basal-I
FOXO3	100	O43524	2.27495	VIPER	FALSE	tf	N	X01BR026	Basal-I
FRK	100	P42685	3.4595	VIPER	FALSE	kin	N	X01BR026	Basal-I
FYN	100	P06241	2.62129	VIPER	FALSE	kin	N	X01BR026	Basal-I
GNAI1	100	P63096		CARNIVAL	FALSE	other	N	X01BR026	Basal-I
GRIK2	100	Q13002		CARNIVAL	FALSE	other	N	X01BR026	Basal-I
GRIN2A	100	Q12879		CARNIVAL	FALSE	other	N	X01BR026	Basal-I
GRK2	-100	P25098	-2.52093	VIPER	FALSE	kin	N	X01BR026	Basal-I
GTF2I	100	P78347		CARNIVAL	FALSE	tf	N	X01BR026	Basal-I
HCK	100	P08631	3.56302	VIPER	FALSE	kin	N	X01BR026	Basal-I
HDAC1	-100	Q13547		CARNIVAL	FALSE	tf	N	X01BR026	Basal-I
HES1	-100	Q14469		CARNIVAL	FALSE	tf	N	X01BR026	Basal-I
HIF1A	100	Q16665	5.71646	VIPER	FALSE	tf	N	X01BR026	Basal-I
HIF_1_COMPLEX	100	SIGNOR-C418	2.28766	VIPER	FALSE	tf	N	X01BR026	Basal-I
HNF1A	-100	P20823	-4.94397	VIPER	FALSE	tf	N	X01BR026	Basal-I
IDH2	-100	P48735		CARNIVAL	FALSE	other	N	X01BR026	Basal-I
IGF1R	100	P08069	2.1768	VIPER	FALSE	kin	N	X01BR026	Basal-I
IRAK1	100	P51617	2.69918	VIPER	FALSE	kin	N	X01BR026	Basal-I
IRAK4	-100	Q9NWZ3	-2.2881	VIPER	FALSE	kin	N	X01BR026	Basal-I
ITPR1	100	Q14643		CARNIVAL	FALSE	other	N	X01BR026	Basal-I
JAK3	100	P52333	3.0558	VIPER	FALSE	kin	N	X01BR026	Basal-I
JUND	100	P17535		CARNIVAL	FALSE	tf	N	X01BR026	Basal-I
KDM6A	-100	O15550		CARNIVAL	FALSE	other	N	X01BR026	Basal-I
KIT	100	P10721	2.42697	VIPER	FALSE	kin	N	X01BR026	Basal-I
LCK	100	P06239	2.43789	VIPER	FALSE	kin	N	X01BR026	Basal-I
LTK	100	P29376	2.39337	VIPER	FALSE	kin	N	X01BR026	Basal-I
LYN	100	P07948	3.57992	VIPER	FALSE	kin	N	X01BR026	Basal-I
MAP2K7	100	O14733	3.96486	VIPER	FALSE	kin	N	X01BR026	Basal-I
MAP3K7	100	O43318		CARNIVAL	FALSE	kin	N	X01BR026	Basal-I
MAPK1	-100	P28482		CARNIVAL	FALSE	kin	Y	X01BR026	Basal-I
MAPK14	100	Q16539		CARNIVAL	FALSE	kin	Y	X01BR026	Basal-I
MAPK8	100	P45983		CARNIVAL	FALSE	kin	N	X01BR026	Basal-I
MARK1	-100	Q9P0L2	-2.50956	VIPER	FALSE	kin	N	X01BR026	Basal-I
MARK2	-100	Q7KZI7	-2.41023	VIPER	FALSE	kin	N	X01BR026	Basal-I
MARK3	-100	P27448-3;P27448	-2.40963	VIPER	FALSE	kin	N	X01BR026	Basal-I
MARK4	-100	Q96L34	-2.74387	VIPER	FALSE	kin	N	X01BR026	Basal-I
MAST2	-100	Q6P0Q8	-8.09117	VIPER	FALSE	kin	N	X01BR026	Basal-I
MATK	100	P42679	2.26865	VIPER	FALSE	kin	N	X01BR026	Basal-I
MELK	-100	Q14680	-3.42569	VIPER	FALSE	kin	N	X01BR026	Basal-I
MERTK	100	Q12866	3.25338	VIPER	FALSE	kin	N	X01BR026	Basal-I
MET	100	P08581	3.32504	VIPER	FALSE	kin	N	X01BR026	Basal-I
MOB1A	100	Q9H8S9	2.08991	PhosphoScore	FALSE	other	Y	X01BR026	Basal-I
MRTFA	100	Q969V6		CARNIVAL	FALSE	tf	N	X01BR026	Basal-I
MTOR	100	P42345	2.50418	VIPER	FALSE	kin	N	X01BR026	Basal-I
MYC	100	P01106-1;P01106	11.5484	VIPER	FALSE	tf	N	X01BR026	Basal-I
MYCN	100	P04198	3.1228	VIPER	FALSE	tf	N	X01BR026	Basal-I
NEK1	100	Q96PY6	2.02497	VIPER	FALSE	kin	N	X01BR026	Basal-I
NEK10	100	Q6ZWH5	2.79603	VIPER	FALSE	kin	N	X01BR026	Basal-I
NEK5	100	Q6P3R8	2.25315	VIPER	FALSE	kin	N	X01BR026	Basal-I
NEK6	100	Q9HC98	2.07777	VIPER	FALSE	kin	N	X01BR026	Basal-I
NEK7	100	Q8TDX7	2.45506	VIPER	FALSE	kin	N	X01BR026	Basal-I
NEK9	100	Q8TD19	2.14857	PhosphoScore	FALSE	kin	N	X01BR026	Basal-I
NFE2L2	100	Q16236	4.47161	VIPER	FALSE	tf	N	X01BR026	Basal-I
NFKB1	100	P19838	2.09969	VIPER	FALSE	tf	N	X01BR026	Basal-I
NFKB_P65_P50	100	SIGNOR-C13	3.29759	VIPER	FALSE	tf	N	X01BR026	Basal-I
NPM1	100	P06748	2.22695	PhosphoScore	FALSE	tf	Y	X01BR026	Basal-I
NR5A1	-100	Q13285	-3.2249	VIPER	FALSE	tf	N	X01BR026	Basal-I
NTRK1	100	P04629-2;P04629	2.21736	VIPER	FALSE	kin	N	X01BR026	Basal-I
[truncated: 17,571 more rows]

## Sheet: edges
source	target	sign	carnival_weight	direct	mechanism	aminoacid	is_quantified	is_significant	FC	label	FC_sign	highlight	patient_ID	NMF.Cluster
ACP1	AKT1	-1	100	TRUE	dephosphorylation		FALSE	FALSE			up	N	CPT000814	Basal-I
ACP1	AKT2	-1	100	TRUE	dephosphorylation	Ser474	TRUE	FALSE	0.22		up	N	CPT000814	Basal-I
ACP1	AKT3	-1	100	TRUE	dephosphorylation		FALSE	FALSE			up	N	CPT000814	Basal-I
AKT1	APOPTOSIS	-1	100	FALSE			FALSE	FALSE			up	N	CPT000814	Basal-I
AKT1	AR	-1	100	TRUE	phosphorylation		FALSE	FALSE			up	N	CPT000814	Basal-I
AKT1	AUTOPHAGY	-1	100	FALSE			FALSE	FALSE			up	N	CPT000814	Basal-I
AKT1	BTK	-1	100	TRUE	phosphorylation		FALSE	FALSE			up	N	CPT000814	Basal-I
AKT1	CABLES1	1	100	TRUE	phosphorylation	Thr309*;Thr415	TRUE	TRUE	-1.98*;-0.03	T309;	down	Y	CPT000814	Basal-I
AKT1	CHEK1	1	100	TRUE	phosphorylation		FALSE	FALSE			up	N	CPT000814	Basal-I
AKT1	CLK2	1	100	TRUE	phosphorylation		FALSE	FALSE			up	N	CPT000814	Basal-I
AKT1	DNMT1	-1	100	TRUE	phosphorylation	Ser143*	TRUE	TRUE	-2.04*	S143	down	Y	CPT000814	Basal-I
AKT1	EPHA2	-1	100	TRUE	phosphorylation		FALSE	FALSE			up	N	CPT000814	Basal-I
AKT1	GAB2	-1	100	TRUE	phosphorylation		FALSE	FALSE			up	N	CPT000814	Basal-I
AKT1	HNRNPA1	-1	100	TRUE	phosphorylation	Ser199*	TRUE	TRUE	-2.88*	S199	down	Y	CPT000814	Basal-I
AKT1	IRAK1	-1	100	TRUE	phosphorylation		FALSE	FALSE			up	N	CPT000814	Basal-I
AKT1	MASTL	-1	100	TRUE	phosphorylation		FALSE	FALSE			up	N	CPT000814	Basal-I
AKT1	NPM1	-1	100	TRUE	phosphorylation		FALSE	FALSE			up	N	CPT000814	Basal-I
AKT1	PROLIFERATION	1	100	FALSE			FALSE	FALSE			up	N	CPT000814	Basal-I
AKT1	RAF1	-1	100	TRUE	phosphorylation		FALSE	FALSE			up	N	CPT000814	Basal-I
AKT1	SRPK2	1	100	TRUE	phosphorylation		FALSE	FALSE			up	N	CPT000814	Basal-I
AKT2	APOPTOSIS	-1	100	FALSE			FALSE	FALSE			up	N	CPT000814	Basal-I
AKT2	AUTOPHAGY	-1	100	FALSE			FALSE	FALSE			up	N	CPT000814	Basal-I
AKT2	RAF1	-1	100	TRUE	phosphorylation		FALSE	FALSE			up	N	CPT000814	Basal-I
AKT3	APOPTOSIS	-1	100	FALSE			FALSE	FALSE			up	N	CPT000814	Basal-I
AKT3	AUTOPHAGY	-1	100	FALSE			FALSE	FALSE			up	N	CPT000814	Basal-I
AR	CLK3	-1	100	FALSE	transcriptional regulation		FALSE	FALSE			up	N	CPT000814	Basal-I
AR	PROLIFERATION	1	100										CPT000814	Basal-I
ATM	BUB1	1	100	TRUE	phosphorylation		FALSE	FALSE			up	N	CPT000814	Basal-I
ATM	CHEK1	-1	100	TRUE	phosphorylation		FALSE	FALSE			up	N	CPT000814	Basal-I
ATM	CHEK2	1	100	TRUE	phosphorylation		FALSE	FALSE			up	N	CPT000814	Basal-I
ATM	DCK	1	100	TRUE	phosphorylation		FALSE	FALSE			up	N	CPT000814	Basal-I
ATM	DYRK2	1	100	TRUE	phosphorylation		FALSE	FALSE			up	N	CPT000814	Basal-I
ATM	HIF1A	1	100	TRUE	phosphorylation		FALSE	FALSE			up	N	CPT000814	Basal-I
ATM	SMAD1	1	11.1111	TRUE	phosphorylation		FALSE	FALSE			up	N	CPT000814	Basal-I
ATM	TAOK1	1	100	TRUE	phosphorylation		FALSE	FALSE			up	N	CPT000814	Basal-I
ATM	TP53BP1	1	100	TRUE	phosphorylation	Ser784;Ser831;Thr302	TRUE	FALSE	0.86;0.51;0.91		up	N	CPT000814	Basal-I
BMP7	ACVR2A	1	100	TRUE	binding		FALSE	FALSE			up	N	CPT000814	Basal-I
BMP7	ACVR2B	1	100	TRUE	binding		FALSE	FALSE			up	N	CPT000814	Basal-I
BMP7	BMPR2	1	100	TRUE	binding		FALSE	FALSE			up	N	CPT000814	Basal-I
BUB1	PLK1	1	100	TRUE	binding		FALSE	FALSE			up	N	CPT000814	Basal-I
BUB1	STAT3	1	100	TRUE	phosphorylation	Ser727	TRUE	FALSE	0.76		up	N	CPT000814	Basal-I
CALCIUM_2__	CALM1	1	66.6667	TRUE	chemical activation		FALSE	FALSE			up	N	CPT000814	Basal-I
CALCIUM_2__	CALM2	1	11.1111	TRUE	chemical activation		FALSE	FALSE			up	N	CPT000814	Basal-I
CALCIUM_2__	CALM3	1	22.2222	TRUE	chemical activation		FALSE	FALSE			up	N	CPT000814	Basal-I
CALCIUM_2__	CAMK2D	1	100	TRUE	chemical activation		FALSE	FALSE			up	N	CPT000814	Basal-I
CALCIUM_2__	CAMK2G	1	100	TRUE	chemical activation		FALSE	FALSE			up	N	CPT000814	Basal-I
CALM1	CAMKK1	1	66.6667	TRUE	binding		FALSE	FALSE			up	N	CPT000814	Basal-I
CALM1	CAMKK2	1	66.6667	TRUE	binding		FALSE	FALSE			up	N	CPT000814	Basal-I
CALM2	CAMKK1	1	11.1111	TRUE	binding		FALSE	FALSE			up	N	CPT000814	Basal-I
CALM2	CAMKK2	1	11.1111	TRUE	binding		FALSE	FALSE			up	N	CPT000814	Basal-I
CALM3	CAMKK1	1	22.2222	TRUE	binding		FALSE	FALSE			up	N	CPT000814	Basal-I
CALM3	CAMKK2	1	22.2222	TRUE	binding		FALSE	FALSE			up	N	CPT000814	Basal-I
CAMK2G	MAP3K7	1	100	TRUE	phosphorylation		FALSE	FALSE			up	N	CPT000814	Basal-I
CAMK2G	STAT1	1	100	TRUE	phosphorylation	Ser727	TRUE	FALSE	0.91		up	N	CPT000814	Basal-I
CAMKK2	AKT1	-1	100	TRUE	phosphorylation		FALSE	FALSE			up	N	CPT000814	Basal-I
CASP8	PSEN1	1	88.8889	TRUE	cleavage		FALSE	FALSE			up	N	CPT000814	Basal-I
CDK1	AKAP12	1	100	TRUE	phosphorylation		FALSE	FALSE			up	N	CPT000814	Basal-I
CDK1	AKT1	1	100	TRUE	phosphorylation	Thr308	TRUE	FALSE	-0.2		down	N	CPT000814	Basal-I
CDK1	AR	-1	100	TRUE	phosphorylation	Ser310;Ser516	TRUE	FALSE	-0.43;-0.82		down	N	CPT000814	Basal-I
CDK1	CHEK1	1	100	TRUE	phosphorylation		FALSE	FALSE			up	N	CPT000814	Basal-I
CDK1	ECT2	1	100	TRUE	phosphorylation	Thr444*	TRUE	TRUE	-2.64*	T444	down	Y	CPT000814	Basal-I
CDK1	LATS1	1	100	TRUE	phosphorylation		FALSE	FALSE			up	N	CPT000814	Basal-I
CDK1	NPM1	-1	100	TRUE	phosphorylation	Thr199*	TRUE	TRUE	-2*	T199	down	Y	CPT000814	Basal-I
CDK1	TP53BP1	-1	100	TRUE	phosphorylation	Ser1678	TRUE	FALSE	-0.59		down	N	CPT000814	Basal-I
CDK4	PROLIFERATION	1	100										CPT000814	Basal-I
CDK5	AR	1	100	TRUE	phosphorylation		FALSE	FALSE			up	N	CPT000814	Basal-I
CDK5	ATM	1	100	TRUE	phosphorylation		FALSE	FALSE			up	N	CPT000814	Basal-I
CDK5	DNMT1	1	100	TRUE	phosphorylation		FALSE	FALSE			up	N	CPT000814	Basal-I
CDK5	HIF1A	1	100	TRUE	phosphorylation		FALSE	FALSE			up	N	CPT000814	Basal-I
CDK5	MYC	1	100	TRUE	phosphorylation	Ser77	TRUE	FALSE	1.59		up	N	CPT000814	Basal-I
CDK5	NFE2L2	1	100	TRUE	phosphorylation		FALSE	FALSE			up	N	CPT000814	Basal-I
CDK5	PAK1	-1	100	TRUE	phosphorylation		FALSE	FALSE			up	N	CPT000814	Basal-I
CDK5	PIK3C3	-1	100	TRUE	phosphorylation		FALSE	FALSE			up	N	CPT000814	Basal-I
CDK5	STAT3	1	100	TRUE	phosphorylation	Ser727	TRUE	FALSE	0.76		up	N	CPT000814	Basal-I
CDK6	CELL CYCLE EXIT	-1	100										CPT000814	Basal-I
CDK6	PROLIFERATION	1	100										CPT000814	Basal-I
CDK8	STAT1	1	100	TRUE	phosphorylation	Ser727	TRUE	FALSE	0.91		up	N	CPT000814	Basal-I
CHEK1	LATS2	1	100	TRUE	phosphorylation		FALSE	FALSE			up	N	CPT000814	Basal-I
CHEK1	TLK1	-1	100	TRUE	phosphorylation		FALSE	FALSE			up	N	CPT000814	Basal-I
CHEK1	TNK1	-1	100	TRUE	phosphorylation		FALSE	FALSE			up	N	CPT000814	Basal-I
CHEK2	E2F3	1	100	TRUE	phosphorylation		FALSE	FALSE			up	N	CPT000814	Basal-I
CHEK2	ULK1	1	100	TRUE	phosphorylation	Ser556	TRUE	FALSE	0.52		up	N	CPT000814	Basal-I
CIITA	RFX5	1	100	TRUE	binding		FALSE	FALSE			up	N	CPT000814	Basal-I
CLK1	NR5A1	1	100	TRUE	phosphorylation		FALSE	FALSE			up	N	CPT000814	Basal-I
CLK4	NR5A1	1	100	TRUE	phosphorylation		FALSE	FALSE			up	N	CPT000814	Basal-I
CTBP1	VDR	-1	100	FALSE	transcriptional regulation		FALSE	FALSE			up	N	CPT000814	Basal-I
CYCLINE_CDK2	PRKAR1A	1	88.8889	TRUE	phosphorylation		FALSE	FALSE			up	N	CPT000814	Basal-I
DCK	CDK1	-1	100	TRUE	binding		FALSE	FALSE			up	N	CPT000814	Basal-I
DYRK1B	APOPTOSIS	-1	100	FALSE			FALSE	FALSE			up	N	CPT000814	Basal-I
EEF1A1	MTORC2	1	100	TRUE	binding		FALSE	FALSE			up	N	CPT000814	Basal-I
EPHA2	YES1	1	100	TRUE	phosphorylation		FALSE	FALSE			up	N	CPT000814	Basal-I
ETS1	APOPTOSIS	1	100	FALSE			FALSE	FALSE			up	N	CPT000814	Basal-I
FYN	ACP1	1	100	TRUE	phosphorylation	Tyr132	TRUE	FALSE	1.83		up	N	CPT000814	Basal-I
FYN	CDK5	1	100	TRUE	phosphorylation	Tyr15	TRUE	FALSE	1.12		up	N	CPT000814	Basal-I
FYN	PRKCQ	1	100	TRUE	phosphorylation		FALSE	FALSE			up	N	CPT000814	Basal-I
FYN	PROLIFERATION	-1	100	FALSE			FALSE	FALSE			up	N	CPT000814	Basal-I
FYN	PTPRJ	1	100	TRUE	phosphorylation		FALSE	FALSE			up	N	CPT000814	Basal-I
FYN	STAT3	1	100	TRUE	phosphorylation	Tyr705	TRUE	FALSE	0.16		up	N	CPT000814	Basal-I
GNAI1	HCK	1	44.4444	TRUE	binding		FALSE	FALSE			up	N	CPT000814	Basal-I
GNAS	HCK	1	55.5556	TRUE	binding		FALSE	FALSE			up	N	CPT000814	Basal-I
GRM5	CALCIUM_2__	1	100	TRUE	relocalization		FALSE	FALSE			up	N	CPT000814	Basal-I
GRM5	GNAS	1	55.5556	TRUE	binding		FALSE	FALSE			up	N	CPT000814	Basal-I
HCK	STAT3	1	100	TRUE	phosphorylation	Tyr705	TRUE	FALSE	0.16		up	N	CPT000814	Basal-I
HIF1A	EPITHELIAL_MESENCHYMAL_TRANSITION	1	100	FALSE			FALSE	FALSE			up	N	CPT000814	Basal-I
HIF1A	HIF_1_COMPLEX	1	100	TRUE	binding		FALSE	FALSE			up	N	CPT000814	Basal-I
IKBKB	APOPTOSIS	-1	100	FALSE			FALSE	FALSE			up	N	CPT000814	Basal-I
IKBKB	MYC	1	11.1111	TRUE	phosphorylation	Ser86	TRUE	FALSE	1.59		up	N	CPT000814	Basal-I
IKBKB	NFKB_P65_P50	1	11.1111	TRUE	phosphorylation		FALSE	FALSE			up	N	CPT000814	Basal-I
IKBKB	RELA	1	11.1111	TRUE	phosphorylation		FALSE	FALSE			up	N	CPT000814	Basal-I
IRAK1	STAT3	1	100	TRUE	phosphorylation	Ser727	TRUE	FALSE	0.76		up	N	CPT000814	Basal-I
JAK3	STAT1	-1	100	TRUE	phosphorylation		FALSE	FALSE			up	N	CPT000814	Basal-I
JAK3	STAT5A	1	100	TRUE	phosphorylation	Tyr694	TRUE	FALSE	-1.57		down	N	CPT000814	Basal-I
LATS1	APOPTOSIS	1	100	FALSE			FALSE	FALSE			up	N	CPT000814	Basal-I
LATS1	PROLIFERATION	-1	100										CPT000814	Basal-I
LATS1	RAF1	-1	100	TRUE	phosphorylation		FALSE	FALSE			up	N	CPT000814	Basal-I
LATS2	APOPTOSIS	1	100	FALSE			FALSE	FALSE			up	N	CPT000814	Basal-I
LATS2	PROLIFERATION	-1	100										CPT000814	Basal-I
MAP2K6	CRK	1	100	TRUE	phosphorylation		FALSE	FALSE			up	N	CPT000814	Basal-I
MAP2K6	MAPK14	1	100	TRUE	phosphorylation	Tyr182	TRUE	FALSE	-0.71		down	N	CPT000814	Basal-I
MAP2K6	MAPK9	1	11.1111	TRUE	phosphorylation		FALSE	FALSE			up	N	CPT000814	Basal-I
MAP2K7	MAPK8	1	88.8889	TRUE	phosphorylation	Tyr185	TRUE	FALSE	0.31		up	N	CPT000814	Basal-I
MAP3K1	MAP2K6	1	100	TRUE	phosphorylation		FALSE	FALSE			up	N	CPT000814	Basal-I
MAP3K7	IKBKB	1	11.1111	TRUE	phosphorylation		FALSE	FALSE			up	N	CPT000814	Basal-I
MAP3K7	MAP2K7	1	88.8889	TRUE	phosphorylation		FALSE	FALSE			up	N	CPT000814	Basal-I
MAP3K7	NLK	1	100	TRUE	phosphorylation		FALSE	FALSE			up	N	CPT000814	Basal-I
MAPK1	CASP8	-1	88.8889	TRUE	phosphorylation		FALSE	FALSE			up	N	CPT000814	Basal-I
MAPK1	CIITA	1	100	TRUE	phosphorylation		FALSE	FALSE			up	N	CPT000814	Basal-I
MAPK1	CYCLINE_CDK2	1	100	TRUE	phosphorylation		FALSE	FALSE			up	N	CPT000814	Basal-I
MAPK1	DYRK1B	1	100	TRUE	phosphorylation		FALSE	FALSE			up	N	CPT000814	Basal-I
MAPK1	ELK1	1	100	TRUE	phosphorylation	Ser324	TRUE	FALSE	0.58		up	N	CPT000814	Basal-I
MAPK1	ETS1	1	100	TRUE	phosphorylation	Thr38*	TRUE	TRUE	2.74*	T38	up	Y	CPT000814	Basal-I
MAPK1	GAB2	1	100	TRUE	phosphorylation	Ser623	TRUE	FALSE	0.39		up	N	CPT000814	Basal-I
MAPK1	HIF1A	1	100	TRUE	phosphorylation		FALSE	FALSE			up	N	CPT000814	Basal-I
MAPK1	MYC	1	100	TRUE	phosphorylation	Ser62;Ser77	TRUE	FALSE	1.59;1.59		up	N	CPT000814	Basal-I
MAPK1	MYCN	1	100	TRUE	phosphorylation		FALSE	FALSE			up	N	CPT000814	Basal-I
MAPK1	PAK1	-1	100	TRUE	phosphorylation		FALSE	FALSE			up	N	CPT000814	Basal-I
MAPK1	RPS6KA1	1	88.8889	TRUE	phosphorylation	Ser221;Ser363;Ser380;Thr573	TRUE	FALSE	0.69;0.81;0.91;0.25		up	N	CPT000814	Basal-I
MAPK1	SMAD4	1	88.8889	TRUE	phosphorylation		FALSE	FALSE			up	N	CPT000814	Basal-I
MAPK1	STAT3	1	100	TRUE	phosphorylation	Ser727	TRUE	FALSE	0.76		up	N	CPT000814	Basal-I
MAPK14	ATF6	-1	100	TRUE	phosphorylation		FALSE	FALSE			up	N	CPT000814	Basal-I
MAPK14	BAZ1B	1	100	TRUE	phosphorylation	Ser158*	TRUE	TRUE	-2.54*	S158	down	Y	CPT000814	Basal-I
MAPK14	MAPKAPK2	1	100	TRUE	phosphorylation	Thr334	TRUE	FALSE	-0.53		down	N	CPT000814	Basal-I
MAPK14	STAT3	-1	100	TRUE	phosphorylation		FALSE	FALSE			up	N	CPT000814	Basal-I
MAPK14	TP53BP1	-1	100	TRUE	phosphorylation		FALSE	FALSE			up	N	CPT000814	Basal-I
MAPK3	CASP8	-1	88.8889	TRUE	phosphorylation		FALSE	FALSE			up	N	CPT000814	Basal-I
MAPK3	CIITA	1	100	TRUE	phosphorylation		FALSE	FALSE			up	N	CPT000814	Basal-I
MAPK3	ELK1	1	100	TRUE	phosphorylation	Ser324	TRUE	FALSE	0.58		up	N	CPT000814	Basal-I
MAPK3	ETS1	1	100	TRUE	phosphorylation	Thr38*	TRUE	TRUE	2.74*	T38	up	Y	CPT000814	Basal-I
MAPK3	GAB2	1	100	TRUE	phosphorylation	Ser623	TRUE	FALSE	0.39		up	N	CPT000814	Basal-I
MAPK3	HIF1A	1	100	TRUE	phosphorylation		FALSE	FALSE			up	N	CPT000814	Basal-I
MAPK3	HNF4A	-1	100	TRUE	phosphorylation		FALSE	FALSE			up	N	CPT000814	Basal-I
MAPK3	MYC	1	100	TRUE	phosphorylation	Ser62;Ser77	TRUE	FALSE	1.59;1.59		up	N	CPT000814	Basal-I
MAPK3	MYCN	1	100	TRUE	phosphorylation		FALSE	FALSE			up	N	CPT000814	Basal-I
MAPK3	PAK1	-1	100	TRUE	phosphorylation		FALSE	FALSE			up	N	CPT000814	Basal-I
MAPK3	RAF1	1	100	TRUE	phosphorylation		FALSE	FALSE			up	N	CPT000814	Basal-I
MAPK3	RHOA	1	11.1111	TRUE	phosphorylation		FALSE	FALSE			up	N	CPT000814	Basal-I
MAPK3	RPS6KA1	1	88.8889	TRUE	phosphorylation	Ser221;Ser363;Ser380;Thr573	TRUE	FALSE	0.69;0.81;0.91;0.25		up	N	CPT000814	Basal-I
MAPK3	SMAD4	1	88.8889	TRUE	phosphorylation		FALSE	FALSE			up	N	CPT000814	Basal-I
MAPK3	SOX9	1	11.1111	FALSE	transcriptional regulation		FALSE	FALSE			up	N	CPT000814	Basal-I
MAPK3	STAT1	1	100	TRUE	phosphorylation	Ser727	TRUE	FALSE	0.91		up	N	CPT000814	Basal-I
MAPK3	STAT3	1	100	TRUE	phosphorylation	Ser727;Tyr705	TRUE	FALSE	0.76;0.16		up	N	CPT000814	Basal-I
MAPK8	APOPTOSIS	-1	100	FALSE			FALSE	FALSE			up	N	CPT000814	Basal-I
MAPK8	APOPTOSIS	1	100	FALSE			FALSE	FALSE			up	N	CPT000814	Basal-I
MAPK8	CDK4	1	100	TRUE	phosphorylation		FALSE	FALSE			up	N	CPT000814	Basal-I
MAPK8	CTBP1	-1	100	TRUE	phosphorylation		FALSE	FALSE			up	N	CPT000814	Basal-I
MAPK8	ELK1	1	100	TRUE	phosphorylation		FALSE	FALSE			up	N	CPT000814	Basal-I
MAPK8	MYC	1	100	TRUE	phosphorylation	Ser62;Ser71;Ser77;Ser86	TRUE	FALSE	1.59;1.59;1.59;1.59		up	N	CPT000814	Basal-I
MAPK8	NFATC2	-1	100	TRUE	phosphorylation		FALSE	FALSE			up	N	CPT000814	Basal-I
MAPK8	NFE2L2	1	100	TRUE	phosphorylation		FALSE	FALSE			up	N	CPT000814	Basal-I
MAPK8	PROLIFERATION	1	100	FALSE			FALSE	FALSE			up	N	CPT000814	Basal-I
MAPK8	STAT1	1	100	TRUE	phosphorylation		FALSE	FALSE			up	N	CPT000814	Basal-I
MAPK8	STAT3	1	100	TRUE	phosphorylation	Ser727	TRUE	FALSE	0.76		up	N	CPT000814	Basal-I
MAPK9	BAZ1B	1	11.1111	TRUE	phosphorylation	Ser158*	TRUE	TRUE	-2.54*	S158	down	Y	CPT000814	Basal-I
MAPK9	MYC	-1	11.1111	TRUE	phosphorylation		FALSE	FALSE			up	N	CPT000814	Basal-I
MAPK9	PSEN1	1	11.1111	TRUE	phosphorylation		FALSE	FALSE			up	N	CPT000814	Basal-I
MAPK9	STAT3	-1	11.1111	TRUE	phosphorylation		FALSE	FALSE			up	N	CPT000814	Basal-I
MAPKAPK2	AKT1	1	100	TRUE	phosphorylation		FALSE	FALSE			up	N	CPT000814	Basal-I
MAPKAPK2	RPS6KA1	-1	88.8889	TRUE	phosphorylation		FALSE	FALSE			up	N	CPT000814	Basal-I
MAPKAPK2	RPS6KA3	1	100	TRUE	phosphorylation		FALSE	FALSE			up	N	CPT000814	Basal-I
MERTK	AKT1	-1	100	TRUE	phosphorylation		FALSE	FALSE			up	N	CPT000814	Basal-I
MERTK	STAT3	1	100	TRUE	phosphorylation	Tyr705	TRUE	FALSE	0.16		up	N	CPT000814	Basal-I
MERTK	TNK2	1	100	TRUE	phosphorylation		FALSE	FALSE			up	N	CPT000814	Basal-I
MTORC2	AKT1	1	100	TRUE	phosphorylation		FALSE	FALSE			up	N	CPT000814	Basal-I
MTORC2	PRKCE	1	100	TRUE	phosphorylation		FALSE	FALSE			up	N	CPT000814	Basal-I
MTORC2	SGK1	1	100	TRUE	phosphorylation		FALSE	FALSE			up	N	CPT000814	Basal-I
MYC	CDK4	1	100	TRUE	transcriptional regulation		FALSE	FALSE			up	N	CPT000814	Basal-I
MYC	CDK6	1	100	FALSE	transcriptional regulation		FALSE	FALSE			up	N	CPT000814	Basal-I
MYC	CELL CYCLE EXIT	-1	100	FALSE			FALSE	FALSE			up	N	CPT000814	Basal-I
MYC	HNRNPA1	1	100	TRUE	transcriptional regulation		FALSE	FALSE			up	N	CPT000814	Basal-I
MYC	IMMORTALITY	1	100	FALSE			FALSE	FALSE			up	N	CPT000814	Basal-I
MYC	NFE2L2	1	100	FALSE	transcriptional regulation		FALSE	FALSE			up	N	CPT000814	Basal-I
MYC	PROLIFERATION	1	100										CPT000814	Basal-I
NANOG	CDX2	-1	88.8889	FALSE	transcriptional regulation		FALSE	FALSE			up	N	CPT000814	Basal-I
NANOG	DNMT1	1	88.8889	TRUE	transcriptional regulation		FALSE	FALSE			up	N	CPT000814	Basal-I
NANOG	PAX6	-1	88.8889	FALSE	transcriptional regulation		FALSE	FALSE			up	N	CPT000814	Basal-I
NEK9	NEK7	1	100	TRUE	phosphorylation	Ser195	TRUE	FALSE	0.37		up	N	CPT000814	Basal-I
NFKB_P65_P50	APOPTOSIS	-1	100	FALSE			FALSE	FALSE			up	N	CPT000814	Basal-I
NFKB_P65_P50	PROLIFERATION	1	100	FALSE			FALSE	FALSE			up	N	CPT000814	Basal-I
NFKB_P65_P50	TNF	1	100	FALSE	transcriptional regulation		FALSE	FALSE			up	N	CPT000814	Basal-I
NLK	PROLIFERATION	-1	100										CPT000814	Basal-I
NLK	STAT3	1	100	TRUE	phosphorylation	Ser727	TRUE	FALSE	0.76		up	N	CPT000814	Basal-I
NTRK1	STAT3	1	100	TRUE	phosphorylation	Tyr705	TRUE	FALSE	0.16		up	N	CPT000814	Basal-I
PAK1	MAP3K1	1	100	TRUE	phosphorylation		FALSE	FALSE			up	N	CPT000814	Basal-I
PASK	EEF1A1	1	100	TRUE	phosphorylation		FALSE	FALSE			up	N	CPT000814	Basal-I
PIK3C3	AKT1	1	100	TRUE	relocalization		FALSE	FALSE			up	N	CPT000814	Basal-I
PIM1	AR	-1	100	TRUE	phosphorylation		FALSE	FALSE			up	N	CPT000814	Basal-I
PIM1	RELA	-1	100	TRUE	phosphorylation		FALSE	FALSE			up	N	CPT000814	Basal-I
PIM3	MAPK1	-1	100	TRUE	phosphorylation		FALSE	FALSE			up	N	CPT000814	Basal-I
PLK1	CASP8	-1	88.8889	TRUE	phosphorylation		FALSE	FALSE			up	N	CPT000814	Basal-I
PLK1	CHEK2	1	100	TRUE	phosphorylation		FALSE	FALSE			up	N	CPT000814	Basal-I
PLK1	MYC	1	100	TRUE	phosphorylation	Ser77	TRUE	FALSE	1.59		up	N	CPT000814	Basal-I
PLK1	NEK9	1	100	TRUE	phosphorylation		FALSE	FALSE			up	N	CPT000814	Basal-I
PLK1	NPM1	1	100	TRUE	phosphorylation		FALSE	FALSE			up	N	CPT000814	Basal-I
PLK1	TP53BP1	1	100	TRUE	phosphorylation	Ser1618*	TRUE	TRUE	1.97*	S1618	up	Y	CPT000814	Basal-I
PLK1	ZMYM2	-1	11.1111	TRUE	phosphorylation	Ser305	TRUE	FALSE	1.84		up	N	CPT000814	Basal-I
PLK3	CHEK2	1	100	TRUE	phosphorylation		FALSE	FALSE			up	N	CPT000814	Basal-I
PLK3	VRK1	1	100	TRUE	phosphorylation		FALSE	FALSE			up	N	CPT000814	Basal-I
PRKAR1A	PRKACB	-1	88.8889	TRUE	binding		FALSE	FALSE			up	N	CPT000814	Basal-I
PRKCE	PRKD1	-1	11.1111	TRUE	phosphorylation		FALSE	FALSE			up	N	CPT000814	Basal-I
PRKCE	PRKD1	1	88.8889	TRUE	phosphorylation		FALSE	FALSE			up	N	CPT000814	Basal-I
PRKCE	STAT3	-1	100	TRUE	phosphorylation		FALSE	FALSE			up	N	CPT000814	Basal-I
PRKCQ	FOSL1	1	100	TRUE	phosphorylation		FALSE	FALSE			up	N	CPT000814	Basal-I
PRKCQ	GRM5	1	100	TRUE	phosphorylation		FALSE	FALSE			up	N	CPT000814	Basal-I
PRKCQ	PTPN6	-1	100	TRUE	phosphorylation		FALSE	FALSE			up	N	CPT000814	Basal-I
PRKCQ	TBK1	1	100	TRUE	phosphorylation		FALSE	FALSE			up	N	CPT000814	Basal-I
PRKD1	AKT1	-1	11.1111	TRUE	phosphorylation		FALSE	FALSE			up	N	CPT000814	Basal-I
PRKD1	AKT1	1	88.8889	TRUE	phosphorylation	Thr308	TRUE	FALSE	-0.2		down	N	CPT000814	Basal-I
PRKD1	SSH1	-1	88.8889	TRUE	phosphorylation	Ser978*	TRUE	TRUE	-2.44*	S978	down	Y	CPT000814	Basal-I
PRKD1	SSH1	1	11.1111	TRUE	phosphorylation		FALSE	FALSE			up	N	CPT000814	Basal-I
PSEN1	PROLIFERATION	-1	100										CPT000814	Basal-I
PTK2B	TBK1	1	100	TRUE	phosphorylation		FALSE	FALSE			up	N	CPT000814	Basal-I
PTPN6	CASP8	1	88.8889	TRUE	dephosphorylation		FALSE	FALSE			up	N	CPT000814	Basal-I
PTPN6	JAK3	1	100	TRUE	dephosphorylation		FALSE	FALSE			up	N	CPT000814	Basal-I
PTPN6	MAP3K7	-1	100	TRUE	dephosphorylation		FALSE	FALSE			up	N	CPT000814	Basal-I
PTPN6	NTRK1	-1	100	TRUE	dephosphorylation		FALSE	FALSE			up	N	CPT000814	Basal-I
PTPN6	PTK2B	-1	100	TRUE	dephosphorylation		FALSE	FALSE			up	N	CPT000814	Basal-I
PTPN6	STAT3	-1	100	TRUE	dephosphorylation		FALSE	FALSE			up	N	CPT000814	Basal-I
PTPRJ	RET	-1	100	TRUE	dephosphorylation		FALSE	FALSE			up	N	CPT000814	Basal-I
Perturbation	BLK	1	11.1111	NA			FALSE	FALSE			up	N	CPT000814	Basal-I
Perturbation	CDK14	1	11.1111	NA			FALSE	FALSE			up	N	CPT000814	Basal-I
Perturbation	CDK19	1	11.1111	NA			FALSE	FALSE			up	N	CPT000814	Basal-I
Perturbation	CDK8	1	11.1111	NA			FALSE	FALSE			up	N	CPT000814	Basal-I
Perturbation	CDKL1	-1	11.1111	NA			FALSE	FALSE			up	N	CPT000814	Basal-I
Perturbation	CLK1	-1	11.1111	NA			FALSE	FALSE			up	N	CPT000814	Basal-I
Perturbation	CLK4	-1	11.1111	NA			FALSE	FALSE			up	N	CPT000814	Basal-I
Perturbation	EPHB1	1	11.1111	NA			FALSE	FALSE			up	N	CPT000814	Basal-I
Perturbation	FRK	1	11.1111	NA			FALSE	FALSE			up	N	CPT000814	Basal-I
Perturbation	GRK4	1	11.1111	NA			FALSE	FALSE			up	N	CPT000814	Basal-I
Perturbation	MAST2	-1	11.1111	NA			FALSE	FALSE			up	N	CPT000814	Basal-I
Perturbation	MERTK	1	11.1111	NA			FALSE	FALSE			up	N	CPT000814	Basal-I
Perturbation	NEK5	1	11.1111	NA			FALSE	FALSE			up	N	CPT000814	Basal-I
Perturbation	PASK	-1	11.1111	NA			FALSE	FALSE			up	N	CPT000814	Basal-I
Perturbation	PIM3	-1	11.1111	NA			FALSE	FALSE			up	N	CPT000814	Basal-I
Perturbation	PLK3	1	11.1111	NA			FALSE	FALSE			up	N	CPT000814	Basal-I
Perturbation	PRKX	-1	11.1111	NA			FALSE	FALSE			up	N	CPT000814	Basal-I
Perturbation	RIPK3	1	11.1111	NA			FALSE	FALSE			up	N	CPT000814	Basal-I
Perturbation	SMG1	1	11.1111	NA			FALSE	FALSE			up	N	CPT000814	Basal-I
Perturbation	SRMS	1	11.1111	NA			FALSE	FALSE			up	N	CPT000814	Basal-I
Perturbation	TYRO3	1	11.1111	NA			FALSE	FALSE			up	N	CPT000814	Basal-I
Perturbation	VRK2	1	11.1111	NA			FALSE	FALSE			up	N	CPT000814	Basal-I
RELA	APOPTOSIS	-1	100										CPT000814	Basal-I
RELA	NFKB_P65_P50	1	100	TRUE	binding		FALSE	FALSE			up	N	CPT000814	Basal-I
RELA	PROLIFERATION	1	100										CPT000814	Basal-I
RET	AKT1	1	100	TRUE	phosphorylation		FALSE	FALSE			up	N	CPT000814	Basal-I
RET	ATF4	-1	100	TRUE	phosphorylation		FALSE	FALSE			up	N	CPT000814	Basal-I
RET	MAPK1	-1	100	TRUE	phosphorylation		FALSE	FALSE			up	N	CPT000814	Basal-I
RET	MAPK14	1	100	TRUE	phosphorylation	Tyr182	TRUE	FALSE	-0.71		down	N	CPT000814	Basal-I
RET	MAPK3	-1	100	TRUE	phosphorylation	Thr202;Tyr204	TRUE	FALSE	-0.64;-0.41		down	N	CPT000814	Basal-I
RFX5	RFX_COMPLEX	1	100	TRUE	binding		FALSE	FALSE			up	N	CPT000814	Basal-I
RHOA	MAPK8	1	11.1111	TRUE	binding		FALSE	FALSE			up	N	CPT000814	Basal-I
RPS6KA1	CHEK1	-1	88.8889	TRUE	phosphorylation	Ser280	TRUE	FALSE	0.81		up	N	CPT000814	Basal-I
RPS6KA1	EIF4B	1	88.8889	TRUE	phosphorylation		FALSE	FALSE			up	N	CPT000814	Basal-I
RPS6KA1	EPHA2	1	88.8889	TRUE	phosphorylation		FALSE	FALSE			up	N	CPT000814	Basal-I
RPS6KA1	RELA	1	88.8889	TRUE	phosphorylation		FALSE	FALSE			up	N	CPT000814	Basal-I
RPS6KA3	EPHA2	-1	100	TRUE	phosphorylation		FALSE	FALSE			up	N	CPT000814	Basal-I
RPS6KA3	PROLIFERATION	1	100	FALSE			FALSE	FALSE			up	N	CPT000814	Basal-I
RPS6KA3	RELA	-1	100	TRUE	phosphorylation		FALSE	FALSE			up	N	CPT000814	Basal-I
RPS6KA3	STAT3	-1	100	TRUE	phosphorylation		FALSE	FALSE			up	N	CPT000814	Basal-I
SALL4	NANOG	1	44.4444	TRUE	transcriptional regulation		FALSE	FALSE			up	N	CPT000814	Basal-I
SGK1	SMO	-1	100	TRUE	binding		FALSE	FALSE			up	N	CPT000814	Basal-I
SGK1	WNK4	1	100	TRUE	phosphorylation	Ser1217*	TRUE	TRUE	-2.25*	S1217	down	Y	CPT000814	Basal-I
SMAD1	SMAD1_4	1	11.1111	TRUE	binding		FALSE	FALSE			up	N	CPT000814	Basal-I
SMAD1_4	BMP7	1	100	FALSE	transcriptional regulation		FALSE	FALSE			up	N	CPT000814	Basal-I
SMAD2_SMAD4	NANOG	1	11.1111	TRUE	transcriptional regulation		FALSE	FALSE			up	N	CPT000814	Basal-I
SMAD3_SMAD4	NANOG	1	22.2222	TRUE	transcriptional regulation		FALSE	FALSE			up	N	CPT000814	Basal-I
SMAD4	SMAD1_4	1	88.8889	TRUE	binding		FALSE	FALSE			up	N	CPT000814	Basal-I
SMAD4	SMAD2_SMAD4	1	11.1111	TRUE	binding		FALSE	FALSE			up	N	CPT000814	Basal-I
SMAD4	SMAD3_SMAD4	1	22.2222	TRUE	binding		FALSE	FALSE			up	N	CPT000814	Basal-I
SMO	FYN	1	100	TRUE	phosphorylation		FALSE	FALSE			up	N	CPT000814	Basal-I
SMO	GNAI1	1	44.4444	TRUE	binding		FALSE	FALSE			up	N	CPT000814	Basal-I
SOX9	CDX2	-1	11.1111	FALSE	transcriptional regulation		FALSE	FALSE			up	N	CPT000814	Basal-I
STAT1	CIITA	1	100	TRUE	transcriptional regulation		FALSE	FALSE			up	N	CPT000814	Basal-I
STAT1	PROLIFERATION	-1	100										CPT000814	Basal-I
STAT3	PLK1	1	100	TRUE	transcriptional regulation		FALSE	FALSE			up	N	CPT000814	Basal-I
STAT3	PROLIFERATION	1	100										CPT000814	Basal-I
STAT3	SALL4	1	44.4444	FALSE	transcriptional regulation		FALSE	FALSE			up	N	CPT000814	Basal-I
STAT3	STAT1	1	100	TRUE	transcriptional regulation		FALSE	FALSE			up	N	CPT000814	Basal-I
STAT3	TGFB1	1	11.1111	FALSE	transcriptional regulation		FALSE	FALSE			up	N	CPT000814	Basal-I
STAT5A	PIM1	1	100	TRUE	transcriptional regulation		FALSE	FALSE			up	N	CPT000814	Basal-I
STAT5A	PIM2	1	100	TRUE	transcriptional regulation		FALSE	FALSE			up	N	CPT000814	Basal-I
TAOK1	LATS1	-1	100	TRUE	phosphorylation		FALSE	FALSE			up	N	CPT000814	Basal-I
TAOK1	MARK2	1	100	TRUE	phosphorylation		FALSE	FALSE			up	N	CPT000814	Basal-I
TBK1	AKT1	-1	100	TRUE	phosphorylation		FALSE	FALSE			up	N	CPT000814	Basal-I
TBK1	IKBKB	1	11.1111	TRUE	binding		FALSE	FALSE			up	N	CPT000814	Basal-I
TBK1	NFKB_P65_P50	1	100	TRUE	phosphorylation		FALSE	FALSE			up	N	CPT000814	Basal-I
TBK1	RELA	1	100	TRUE	phosphorylation		FALSE	FALSE			up	N	CPT000814	Basal-I
TGFB1	PAX6	-1	11.1111	FALSE	transcriptional regulation		FALSE	FALSE			up	N	CPT000814	Basal-I
TLK1	NEK1	1	100	TRUE	phosphorylation		FALSE	FALSE			up	N	CPT000814	Basal-I
TNF	RIPK2	1	100	FALSE	transcriptional regulation		FALSE	FALSE			up	N	CPT000814	Basal-I
TNK2	AKT1	-1	100	TRUE	phosphorylation		FALSE	FALSE			up	N	CPT000814	Basal-I
TYRO3	AKT1	-1	100	TRUE	phosphorylation		FALSE	FALSE			up	N	CPT000814	Basal-I
VRK1	TP53BP1	1	100	TRUE	phosphorylation		FALSE	FALSE			up	N	CPT000814	Basal-I
VRK2	IKBKB	1	11.1111	TRUE	phosphorylation		FALSE	FALSE			up	N	CPT000814	Basal-I
VRK2	PLK1	1	100	TRUE	phosphorylation	Thr210	TRUE	FALSE	1.24		up	N	CPT000814	Basal-I
YES1	APOPTOSIS	-1	100										CPT000814	Basal-I
YES1	ETS1	1	100	TRUE	phosphorylation		FALSE	FALSE			up	N	CPT000814	Basal-I
YES1	PROLIFERATION	1	100										CPT000814	Basal-I
ZMYM2	NANOG	-1	11.1111	TRUE	binding		FALSE	FALSE			up	N	CPT000814	Basal-I
AKT1	APOPTOSIS	-1	100										CPT001846	Basal-I
AKT1	AR	-1	100	TRUE	phosphorylation		FALSE	FALSE			up	N	CPT001846	Basal-I
AKT1	AUTOPHAGY	-1	100	FALSE			FALSE	FALSE			up	N	CPT001846	Basal-I
AKT1	BRAF	-1	25	TRUE	phosphorylation	Ser429	TRUE	FALSE	-0.05		down	N	CPT001846	Basal-I
AKT1	BTK	-1	100	TRUE	phosphorylation		FALSE	FALSE			up	N	CPT001846	Basal-I
AKT1	CDKN1A	-1	100	TRUE	phosphorylation		FALSE	FALSE			up	N	CPT001846	Basal-I
AKT1	CHEK1	1	97.9167	TRUE	phosphorylation	Ser280	TRUE	FALSE	-0.17		down	N	CPT001846	Basal-I
AKT1	CLK2	1	100	TRUE	phosphorylation		FALSE	FALSE			up	N	CPT001846	Basal-I
AKT1	IRAK1	-1	100	TRUE	phosphorylation		FALSE	FALSE			up	N	CPT001846	Basal-I
AKT1	MASTL	-1	100	TRUE	phosphorylation		FALSE	FALSE			up	N	CPT001846	Basal-I
AKT1	NPM1	-1	100	TRUE	phosphorylation		FALSE	FALSE			up	N	CPT001846	Basal-I
AKT1	PROLIFERATION	1	100										CPT001846	Basal-I
AKT1	RAF1	-1	100	TRUE	phosphorylation		FALSE	FALSE			up	N	CPT001846	Basal-I
AKT1	SRPK2	1	100	TRUE	phosphorylation		FALSE	FALSE			up	N	CPT001846	Basal-I
AKT1	YAP1	-1	100	TRUE	phosphorylation		FALSE	FALSE			up	N	CPT001846	Basal-I
ALK	PBK	1	100	TRUE	phosphorylation		FALSE	FALSE			up	N	CPT001846	Basal-I
ALK	PIK3R3	1	97.9167	TRUE	phosphorylation		FALSE	FALSE			up	N	CPT001846	Basal-I
ALK	STAT3	1	64.5833	TRUE	binding;phosphorylation	Tyr705	FALSE;TRUE	FALSE	0.25		up	N	CPT001846	Basal-I
AR	CLK3	-1	100	FALSE	transcriptional regulation		FALSE	FALSE			up	N	CPT001846	Basal-I
AR	PROLIFERATION	1	100										CPT001846	Basal-I
ATM	CHEK1	1	97.9167	TRUE	phosphorylation		FALSE	FALSE			up	N	CPT001846	Basal-I
ATM	HNF1A	1	97.9167	TRUE	phosphorylation		FALSE	FALSE			up	N	CPT001846	Basal-I
ATM	SP1	-1	97.9167	TRUE	phosphorylation		FALSE	FALSE			up	N	CPT001846	Basal-I
ATM	TP53	1	62.5	TRUE	phosphorylation	Ser15	TRUE	FALSE	-1.09		down	N	CPT001846	Basal-I
ATM	YAP1	-1	97.9167	TRUE	phosphorylation		FALSE	FALSE			up	N	CPT001846	Basal-I
BRAF	NANOG	1	25	TRUE	phosphorylation		FALSE	FALSE			up	N	CPT001846	Basal-I
BRAF	NFE2L2	1	25	FALSE	transcriptional regulation		FALSE	FALSE			up	N	CPT001846	Basal-I
BTK	TP53	-1	64.5833	TRUE	phosphorylation		FALSE	FALSE			up	N	CPT001846	Basal-I
CALCIUM_2__	CAMK2D	1	100	TRUE	chemical activation		FALSE	FALSE			up	N	CPT001846	Basal-I
CALCIUM_2__	CAMK2G	1	100	TRUE	chemical activation		FALSE	FALSE			up	N	CPT001846	Basal-I
CALCIUM_2__	PRKCA	1	100	TRUE	chemical activation		FALSE	FALSE			up	N	CPT001846	Basal-I
CAMK2G	MAP3K7	1	100	TRUE	phosphorylation		FALSE	FALSE			up	N	CPT001846	Basal-I
CAMK2G	STAT1	1	100	TRUE	phosphorylation		FALSE	FALSE			up	N	CPT001846	Basal-I
CAMKK2	AKT1	-1	100	TRUE	phosphorylation	Thr308	TRUE	FALSE	1.12		up	N	CPT001846	Basal-I
CCND1	CYCLIND_CDK4	1	58.3333	TRUE	binding		FALSE	FALSE			up	N	CPT001846	Basal-I
CDK5	AR	-1	100	TRUE	phosphorylation	Ser310	TRUE	FALSE	-0.73		down	N	CPT001846	Basal-I
CDK5	ATM	1	97.9167	TRUE	phosphorylation		FALSE	FALSE			up	N	CPT001846	Basal-I
CDK5	CAMKK2	-1	100	TRUE	phosphorylation	Ser137	TRUE	FALSE	-0.72		down	N	CPT001846	Basal-I
CDK5	CLOCK	1	100	TRUE	phosphorylation		FALSE	FALSE			up	N	CPT001846	Basal-I
CDK5	MEF2D	-1	100	TRUE	phosphorylation	Ser444*	TRUE	TRUE	-2.24*	S444	down	Y	CPT001846	Basal-I
CDK5	MYC	-1	100	TRUE	phosphorylation		FALSE	FALSE			up	N	CPT001846	Basal-I
CDK5	NFE2L2	-1	100	TRUE	phosphorylation		FALSE	FALSE			up	N	CPT001846	Basal-I
CDK5	PSEN1	1	100	TRUE	phosphorylation	Thr354*	TRUE	TRUE	-2.02*	T354	down	Y	CPT001846	Basal-I
CDK5	STAT3	-1	64.5833	TRUE	phosphorylation		FALSE	FALSE			up	N	CPT001846	Basal-I
CDK5	TP53	1	64.5833	TRUE	phosphorylation	Ser15	TRUE	FALSE	-1.09		down	N	CPT001846	Basal-I
CDK5	VRK3	1	100	TRUE	phosphorylation		FALSE	FALSE			up	N	CPT001846	Basal-I
CDKN1A	CDK3	-1	100	TRUE	binding		FALSE	FALSE			up	N	CPT001846	Basal-I
CDKN1A	CYCLINB_CDK1	-1	97.9167	TRUE	binding		FALSE	FALSE			up	N	CPT001846	Basal-I
CHEK1	TNK1	-1	100	TRUE	phosphorylation	Ser502	TRUE	FALSE	-0.33		down	N	CPT001846	Basal-I
CHEK1	TP53	1	64.5833	TRUE	phosphorylation	Ser15	TRUE	FALSE	-1.09		down	N	CPT001846	Basal-I
CIITA	RFX5	1	100	TRUE	binding		FALSE	FALSE			up	N	CPT001846	Basal-I
CLK1	NR5A1	1	100	TRUE	phosphorylation		FALSE	FALSE			up	N	CPT001846	Basal-I
CLK4	NR5A1	1	100	TRUE	phosphorylation		FALSE	FALSE			up	N	CPT001846	Basal-I
CLOCK	NR0B2	1	100	TRUE	transcriptional regulation		FALSE	FALSE			up	N	CPT001846	Basal-I
CSK	FGR	-1	50	TRUE	phosphorylation		FALSE	FALSE			up	N	CPT001846	Basal-I
CSNK2A1	HIF1A	1	91.6667	TRUE	phosphorylation		FALSE	FALSE			up	N	CPT001846	Basal-I
CSNK2A1	MECOM	1	91.6667	TRUE	phosphorylation	Ser726	TRUE	FALSE	0.21		up	N	CPT001846	Basal-I
CSNK2A1	MYCN	1	91.6667	TRUE	phosphorylation		FALSE	FALSE			up	N	CPT001846	Basal-I
CSNK2A1	RELA	1	91.6667	TRUE	phosphorylation		FALSE	FALSE			up	N	CPT001846	Basal-I
CSNK2A1	SNAI1	1	91.6667	TRUE	phosphorylation		FALSE	FALSE			up	N	CPT001846	Basal-I
CSNK2A1	STAT1	1	91.6667	TRUE	phosphorylation		FALSE	FALSE			up	N	CPT001846	Basal-I
CSNK2A1	TP53	-1	62.5	TRUE	phosphorylation	Ser392	TRUE	FALSE	1.09		up	N	CPT001846	Basal-I
CYCLINB_CDK1	ECT2	1	100	TRUE	phosphorylation		FALSE	FALSE			up	N	CPT001846	Basal-I
CYCLINB_CDK1	LATS1	1	100	TRUE	phosphorylation		FALSE	FALSE			up	N	CPT001846	Basal-I
CYCLINB_CDK1	NCOA3	-1	33.3333	TRUE	phosphorylation	Ser728	TRUE	FALSE	-0.68		down	N	CPT001846	Basal-I
CYCLINB_CDK1	NPM1	-1	100	TRUE	phosphorylation	Thr199*;Thr237	TRUE	TRUE	-2.24*;-0.29	T199;	down	Y	CPT001846	Basal-I
CYCLIND_CDK4	MEF2D	-1	58.3333	TRUE	binding;phosphorylation		FALSE	FALSE			up	N	CPT001846	Basal-I
CYCLIND_CDK4	PROLIFERATION	1	100	FALSE			FALSE	FALSE			up	N	CPT001846	Basal-I
DUSP16	MAPK14	-1	2.08333	TRUE	dephosphorylation		FALSE	FALSE			up	N	CPT001846	Basal-I
DUSP16	PROLIFERATION	-1	100	FALSE			FALSE	FALSE			up	N	CPT001846	Basal-I
DUSP3	MAPK1	-1	100	TRUE	dephosphorylation		FALSE	FALSE			up	N	CPT001846	Basal-I
DUSP3	MAPK3	-1	100	TRUE	dephosphorylation	Tyr204	TRUE	FALSE	-0.11		down	N	CPT001846	Basal-I
DUSP3	NPM1	-1	100	TRUE	dephosphorylation		FALSE	FALSE			up	N	CPT001846	Basal-I
DUSP3	STAT3	-1	64.5833	TRUE	dephosphorylation		FALSE	FALSE			up	N	CPT001846	Basal-I
DUSP7	MAPK14	-1	100	TRUE	dephosphorylation		FALSE	FALSE			up	N	CPT001846	Basal-I
EIF2AK2	EIF2S1	-1	33.3333	TRUE	phosphorylation		FALSE	FALSE			up	N	CPT001846	Basal-I
EIF2AK2	EIF2S1	1	33.3333	TRUE	phosphorylation		FALSE	FALSE			up	N	CPT001846	Basal-I
EIF2AK2	PPP2R5A	1	100	TRUE	phosphorylation		FALSE	FALSE			up	N	CPT001846	Basal-I
EIF2AK2	TP53	-1	64.5833	TRUE	phosphorylation	Ser392	TRUE	FALSE	1.09		up	N	CPT001846	Basal-I
EIF2S1	ATF4	-1	33.3333	TRUE	transcriptional regulation		FALSE	FALSE			up	N	CPT001846	Basal-I
EIF2S1	ATF4	1	33.3333	FALSE	transcriptional regulation		FALSE	FALSE			up	N	CPT001846	Basal-I
ESR2	CDKN1A	1	100	FALSE	transcriptional regulation		FALSE	FALSE			up	N	CPT001846	Basal-I
FGF2	FGFR2	1	64.5833	TRUE	binding		FALSE	FALSE			up	N	CPT001846	Basal-I
FGF2	FGFR3	1	64.5833	TRUE	binding		FALSE	FALSE			up	N	CPT001846	Basal-I
FGF2	FGFR4	1	64.5833	TRUE	binding		FALSE	FALSE			up	N	CPT001846	Basal-I
FGFR3	STAT1	1	100	TRUE	phosphorylation		FALSE	FALSE			up	N	CPT001846	Basal-I
FGFR3	STAT3	1	64.5833	TRUE	phosphorylation	Tyr705	TRUE	FALSE	0.25		up	N	CPT001846	Basal-I
FGFR4	STAT1	1	100	TRUE	phosphorylation		FALSE	FALSE			up	N	CPT001846	Basal-I
FGFR4	STAT3	1	64.5833	TRUE	phosphorylation	Tyr705	TRUE	FALSE	0.25		up	N	CPT001846	Basal-I
FGR	NFE2L2	-1	50	TRUE	phosphorylation		FALSE	FALSE			up	N	CPT001846	Basal-I
FGR	RIPK2	-1	50	TRUE	phosphorylation		FALSE	FALSE			up	N	CPT001846	Basal-I
FGR	TBK1	-1	50	TRUE	phosphorylation		FALSE	FALSE			up	N	CPT001846	Basal-I
HIF1A	EPITHELIAL_MESENCHYMAL_TRANSITION	1	100	FALSE			FALSE	FALSE			up	N	CPT001846	Basal-I
HIF1A	HIF_1_COMPLEX	1	100	TRUE	binding		FALSE	FALSE			up	N	CPT001846	Basal-I
IRAK1	STAT3	1	64.5833	TRUE	phosphorylation	Ser727	TRUE	FALSE	0.96		up	N	CPT001846	Basal-I
JAK3	NFATC1	1	100	TRUE	phosphorylation		FALSE	FALSE			up	N	CPT001846	Basal-I
JAK3	STAT1	-1	100	TRUE	phosphorylation		FALSE	FALSE			up	N	CPT001846	Basal-I
JAK3	STAT5A	1	100	TRUE	phosphorylation	Tyr694	TRUE	FALSE	-0.33		down	N	CPT001846	Basal-I
KIT	PROLIFERATION	-1	100	FALSE			FALSE	FALSE			up	N	CPT001846	Basal-I
KIT	STAT1	1	100	TRUE	phosphorylation		FALSE	FALSE			up	N	CPT001846	Basal-I
LATS1	APOPTOSIS	1	100	FALSE			FALSE	FALSE			up	N	CPT001846	Basal-I
LATS1	PROLIFERATION	-1	100										CPT001846	Basal-I
LATS1	RAF1	-1	100	TRUE	phosphorylation		FALSE	FALSE			up	N	CPT001846	Basal-I
LATS1	YAP1	-1	100	TRUE	phosphorylation		FALSE	FALSE			up	N	CPT001846	Basal-I
LETM1	CALCIUM_2__	1	100	TRUE	relocalization		FALSE	FALSE			up	N	CPT001846	Basal-I
MAP3K7	MAP2K3	1	97.9167	TRUE	phosphorylation		FALSE	FALSE			up	N	CPT001846	Basal-I
MAP3K7	MAP3K14	1	97.9167	TRUE	phosphorylation		FALSE	FALSE			up	N	CPT001846	Basal-I
MAP3K7	RAB1A	1	97.9167	TRUE	phosphorylation		FALSE	FALSE			up	N	CPT001846	Basal-I
MAPK1	CDKN1A	1	100	TRUE	phosphorylation		FALSE	FALSE			up	N	CPT001846	Basal-I
MAPK1	CIITA	1	100	TRUE	phosphorylation		FALSE	FALSE			up	N	CPT001846	Basal-I
MAPK1	CSNK2A1	1	91.6667	TRUE	phosphorylation		FALSE	FALSE			up	N	CPT001846	Basal-I
MAPK1	DUSP16	1	2.08333	TRUE	phosphorylation		FALSE	FALSE			up	N	CPT001846	Basal-I
MAPK1	EIF2AK2	1	100	TRUE	phosphorylation		FALSE	FALSE			up	N	CPT001846	Basal-I
MAPK1	EIF2S1	-1	33.3333	TRUE	phosphorylation		FALSE	FALSE			up	N	CPT001846	Basal-I
MAPK1	EIF2S1	1	33.3333	TRUE	phosphorylation		FALSE	FALSE			up	N	CPT001846	Basal-I
MAPK1	HIF1A	1	100	TRUE	phosphorylation		FALSE	FALSE			up	N	CPT001846	Basal-I
MAPK1	MAPKAPK5	1	100	TRUE	phosphorylation	Thr182	TRUE	FALSE	0.62		up	N	CPT001846	Basal-I
MAPK1	MYC	1	100	TRUE	phosphorylation	Ser62;Ser77	TRUE	FALSE	0.25;0.25		up	N	CPT001846	Basal-I
MAPK1	MYCN	1	100	TRUE	phosphorylation		FALSE	FALSE			up	N	CPT001846	Basal-I
MAPK1	SNAI1	1	100	TRUE	phosphorylation		FALSE	FALSE			up	N	CPT001846	Basal-I
MAPK1	SOX10	-1	100	TRUE	phosphorylation		FALSE	FALSE			up	N	CPT001846	Basal-I
MAPK1	SP1	1	100	TRUE	phosphorylation		FALSE	FALSE			up	N	CPT001846	Basal-I
MAPK1	SREBF2	1	100	TRUE	phosphorylation		FALSE	FALSE			up	N	CPT001846	Basal-I
MAPK1	STAT3	1	64.5833	TRUE	phosphorylation	Ser727	TRUE	FALSE	0.96		up	N	CPT001846	Basal-I
MAPK1	TP53	-1	64.5833	TRUE	phosphorylation		FALSE	FALSE			up	N	CPT001846	Basal-I
MAPK14	ATF6	-1	100	TRUE	phosphorylation		FALSE	FALSE			up	N	CPT001846	Basal-I
MAPK14	CCND1	1	58.3333	TRUE	phosphorylation		FALSE	FALSE			up	N	CPT001846	Basal-I
MAPK14	CDKN1A	-1	100	TRUE	phosphorylation	Ser130	TRUE	FALSE	-1.24		down	N	CPT001846	Basal-I
MAPK14	EIF2S1	-1	33.3333	TRUE	phosphorylation		FALSE	FALSE			up	N	CPT001846	Basal-I
MAPK14	EIF2S1	1	33.3333	TRUE	phosphorylation		FALSE	FALSE			up	N	CPT001846	Basal-I
MAPK14	MAPKAPK2	1	100	TRUE	phosphorylation	Thr334	TRUE	FALSE	-0.45		down	N	CPT001846	Basal-I
MAPK14	MEF2C	1	100	TRUE	phosphorylation		FALSE	FALSE			up	N	CPT001846	Basal-I
MAPK14	MEF2D	-1	100	TRUE	phosphorylation	Ser251	TRUE	FALSE	-0.86		down	N	CPT001846	Basal-I
MAPK14	NCOA3	-1	33.3333	TRUE	phosphorylation		FALSE	FALSE			up	N	CPT001846	Basal-I
MAPK14	SNAI1	-1	100	TRUE	phosphorylation		FALSE	FALSE			up	N	CPT001846	Basal-I
MAPK14	SOX9	1	100	TRUE	phosphorylation		FALSE	FALSE			up	N	CPT001846	Basal-I
MAPK14	STAT3	-1	64.5833	TRUE	phosphorylation		FALSE	FALSE			up	N	CPT001846	Basal-I
MAPK14	TP53	1	64.5833	TRUE	phosphorylation	Ser15	TRUE	FALSE	-1.09		down	N	CPT001846	Basal-I
MAPK3	CDKN1A	1	100	TRUE	phosphorylation		FALSE	FALSE			up	N	CPT001846	Basal-I
MAPK3	CIITA	1	100	TRUE	phosphorylation		FALSE	FALSE			up	N	CPT001846	Basal-I
MAPK3	HIF1A	1	100	TRUE	phosphorylation		FALSE	FALSE			up	N	CPT001846	Basal-I
MAPK3	HNF4A	-1	100	TRUE	phosphorylation		FALSE	FALSE			up	N	CPT001846	Basal-I
MAPK3	MYC	1	100	TRUE	phosphorylation	Ser62;Ser77	TRUE	FALSE	0.25;0.25		up	N	CPT001846	Basal-I
MAPK3	MYCN	1	100	TRUE	phosphorylation		FALSE	FALSE			up	N	CPT001846	Basal-I
MAPK3	NFATC1	-1	100	TRUE	phosphorylation		FALSE	FALSE			up	N	CPT001846	Basal-I
MAPK3	RAF1	1	100	TRUE	phosphorylation		FALSE	FALSE			up	N	CPT001846	Basal-I
MAPK3	RUNX2	1	100	TRUE	phosphorylation		FALSE	FALSE			up	N	CPT001846	Basal-I
MAPK3	SP1	1	100	TRUE	phosphorylation		FALSE	FALSE			up	N	CPT001846	Basal-I
MAPK3	SREBF2	1	100	TRUE	phosphorylation		FALSE	FALSE			up	N	CPT001846	Basal-I
MAPK3	STAT1	1	100	TRUE	phosphorylation		FALSE	FALSE			up	N	CPT001846	Basal-I
MAPK3	STAT3	1	64.5833	TRUE	phosphorylation	Ser727;Tyr705	TRUE	FALSE	0.96;0.25		up	N	CPT001846	Basal-I
MAPK3	TP53	-1	64.5833	TRUE	phosphorylation	Ser392	TRUE	FALSE	1.09		up	N	CPT001846	Basal-I
MAPKAPK2	AKT1	1	100	TRUE	phosphorylation		FALSE	FALSE			up	N	CPT001846	Basal-I
MAPKAPK2	RPS6KA3	1	100	TRUE	phosphorylation		FALSE	FALSE			up	N	CPT001846	Basal-I
MAPKAPK2	TP53	1	64.5833	TRUE	phosphorylation		FALSE	FALSE			up	N	CPT001846	Basal-I
MAPKAPK5	NFE2L2	1	100	TRUE	phosphorylation		FALSE	FALSE			up	N	CPT001846	Basal-I
MAPKAPK5	TP53	-1	64.5833	TRUE	phosphorylation		FALSE	FALSE			up	N	CPT001846	Basal-I
MARK2	EIF2S1	-1	33.3333	TRUE	phosphorylation		FALSE	FALSE			up	N	CPT001846	Basal-I
MARK2	EIF2S1	1	33.3333	TRUE	phosphorylation		FALSE	FALSE			up	N	CPT001846	Basal-I
MARK2	PINK1	1	100	TRUE	phosphorylation		FALSE	FALSE			up	N	CPT001846	Basal-I
MECOM	TEK	1	100	TRUE	transcriptional regulation		FALSE	FALSE			up	N	CPT001846	Basal-I
MEF2C	CDKL5	1	100	FALSE	transcriptional regulation		FALSE	FALSE			up	N	CPT001846	Basal-I
MYC	CELL CYCLE EXIT	-1	100	FALSE			FALSE	FALSE			up	N	CPT001846	Basal-I
MYC	IMMORTALITY	1	100	FALSE			FALSE	FALSE			up	N	CPT001846	Basal-I
MYC	NFE2L2	1	100	FALSE	transcriptional regulation		FALSE	FALSE			up	N	CPT001846	Basal-I
MYC	PROLIFERATION	1	100										CPT001846	Basal-I
MYCN	MEF2C	-1	100	FALSE	transcriptional regulation		FALSE	FALSE			up	N	CPT001846	Basal-I
NANOG	CDX2	-1	100	FALSE	transcriptional regulation		FALSE	FALSE			up	N	CPT001846	Basal-I
NCOA3	ATF4	1	33.3333	TRUE	binding		FALSE	FALSE			up	N	CPT001846	Basal-I
NEK9	NEK7	1	100	TRUE	phosphorylation	Ser195	TRUE	FALSE	0.38		up	N	CPT001846	Basal-I
NFKB_P65_P50	APOPTOSIS	-1	100	FALSE			FALSE	FALSE			up	N	CPT001846	Basal-I
NFKB_P65_P50	PROLIFERATION	1	100	FALSE			FALSE	FALSE			up	N	CPT001846	Basal-I
NFKB_P65_P50	SP1	1	100	TRUE	binding		FALSE	FALSE			up	N	CPT001846	Basal-I
NFKB_P65_P50	TNF	1	50	FALSE	transcriptional regulation		FALSE	FALSE			up	N	CPT001846	Basal-I
NR0B2	AR	-1	100	TRUE	binding		FALSE	FALSE			up	N	CPT001846	Basal-I
NR0B2	ESR2	-1	100	FALSE	transcriptional regulation		FALSE	FALSE			up	N	CPT001846	Basal-I
NTRK1	STAT3	1	64.5833	TRUE	phosphorylation	Tyr705	TRUE	FALSE	0.25		up	N	CPT001846	Basal-I
PDPK1	AKT1	-1	100	TRUE	phosphorylation	Thr308	TRUE	FALSE	1.12		up	N	CPT001846	Basal-I
PDPK1	PLK1	1	100	TRUE	phosphorylation		FALSE	FALSE			up	N	CPT001846	Basal-I
PDPK1	PRKACA	1	100	TRUE	phosphorylation		FALSE	FALSE			up	N	CPT001846	Basal-I
PDPK1	PRKCA	1	100	TRUE	phosphorylation		FALSE	FALSE			up	N	CPT001846	Basal-I
PDPK1	PRKCB	1	100	TRUE	phosphorylation	Thr500	TRUE	FALSE	1.81		up	N	CPT001846	Basal-I
PDPK1	PRKCD	1	100	TRUE	phosphorylation		FALSE	FALSE			up	N	CPT001846	Basal-I
PDPK1	PRKCE	1	25	TRUE	phosphorylation		FALSE	FALSE			up	N	CPT001846	Basal-I
PIK3CA	AKT1	-1	100	TRUE	phosphorylation	Thr308	TRUE	FALSE	1.12		up	N	CPT001846	Basal-I
PIK3CA	BTK	1	100	TRUE	phosphorylation		FALSE	FALSE			up	N	CPT001846	Basal-I
PIK3CA	PIP3	1	100	TRUE	chemical modification		FALSE	FALSE			up	N	CPT001846	Basal-I
PIK3R3	PIK3CA	1	97.9167	TRUE	binding		FALSE	FALSE			up	N	CPT001846	Basal-I
PIM1	AR	-1	100	TRUE	phosphorylation		FALSE	FALSE			up	N	CPT001846	Basal-I
PIM1	CDKN1A	-1	100	TRUE	phosphorylation		FALSE	FALSE			up	N	CPT001846	Basal-I
PIM1	NFATC1	1	100	TRUE	phosphorylation	Ser245;Ser257*;Ser269	TRUE	TRUE	-0.22;-2.08*;-1.88	;S257	down	Y	CPT001846	Basal-I
PIM1	RELA	-1	100	TRUE	phosphorylation		FALSE	FALSE			up	N	CPT001846	Basal-I
PIM2	CDKN1A	-1	100	TRUE	phosphorylation		FALSE	FALSE			up	N	CPT001846	Basal-I
PIM2	NFATC1	1	100	TRUE	phosphorylation		FALSE	FALSE			up	N	CPT001846	Basal-I
PIM3	MAPK1	-1	100	TRUE	phosphorylation		FALSE	FALSE			up	N	CPT001846	Basal-I
PIM3	NFATC1	1	100	TRUE	phosphorylation		FALSE	FALSE			up	N	CPT001846	Basal-I
PINK1	LETM1	1	100	TRUE	phosphorylation		FALSE	FALSE			up	N	CPT001846	Basal-I
PIP3	PDPK1	1	100	TRUE	chemical activation;relocalization		FALSE	FALSE			up	N	CPT001846	Basal-I
PLK1	MYC	1	100	TRUE	phosphorylation	Ser77	TRUE	FALSE	0.25		up	N	CPT001846	Basal-I
PLK1	NEK9	1	100	TRUE	phosphorylation		FALSE	FALSE			up	N	CPT001846	Basal-I
PLK1	NPM1	1	100	TRUE	phosphorylation		FALSE	FALSE			up	N	CPT001846	Basal-I
PLK1	ZMYM2	-1	25	TRUE	phosphorylation	Ser305	TRUE	FALSE	0.75		up	N	CPT001846	Basal-I
PLK2	NPM1	1	100	TRUE	phosphorylation		FALSE	FALSE			up	N	CPT001846	Basal-I
PLK2	PLK1	1	100	TRUE	phosphorylation		FALSE	FALSE			up	N	CPT001846	Basal-I
PLK3	TP53	-1	64.5833	TRUE	phosphorylation		FALSE	FALSE			up	N	CPT001846	Basal-I
PRKACA	CAMKK1	1	100	TRUE	phosphorylation		FALSE	FALSE			up	N	CPT001846	Basal-I
PRKACA	CDK16	-1	100	TRUE	phosphorylation	Ser153	TRUE	FALSE	0.8		up	N	CPT001846	Basal-I
PRKACA	CSK	1	100	TRUE	phosphorylation		FALSE	FALSE			up	N	CPT001846	Basal-I
PRKACA	HIF1A	1	100	TRUE	phosphorylation		FALSE	FALSE			up	N	CPT001846	Basal-I
PRKACA	NCOA3	1	33.3333	TRUE	phosphorylation	Ser857	TRUE	FALSE	0.91		up	N	CPT001846	Basal-I
PRKACA	NFATC1	-1	100	TRUE	phosphorylation		FALSE	FALSE			up	N	CPT001846	Basal-I
PRKACA	NFKB_P65_P50	1	97.9167	TRUE	phosphorylation		FALSE	FALSE			up	N	CPT001846	Basal-I
PRKACA	RAF1	1	100	TRUE	phosphorylation		FALSE	FALSE			up	N	CPT001846	Basal-I
PRKACA	RELA	1	100	TRUE	phosphorylation		FALSE	FALSE			up	N	CPT001846	Basal-I
PRKACA	SNAI1	1	100	TRUE	phosphorylation		FALSE	FALSE			up	N	CPT001846	Basal-I
PRKACA	SNAI2	1	100	TRUE	phosphorylation		FALSE	FALSE			up	N	CPT001846	Basal-I
PRKACA	STK11	1	100	TRUE	phosphorylation		FALSE	FALSE			up	N	CPT001846	Basal-I
PRKCA	AKT1	-1	100	TRUE	phosphorylation	Thr308	TRUE	FALSE	1.12		up	N	CPT001846	Basal-I
PRKCA	APOPTOSIS	-1	100	FALSE			FALSE	FALSE			up	N	CPT001846	Basal-I
PRKCA	AR	1	100	TRUE	phosphorylation		FALSE	FALSE			up	N	CPT001846	Basal-I
PRKCA	CDKN1A	1	100	TRUE	phosphorylation		FALSE	FALSE			up	N	CPT001846	Basal-I
PRKCA	NFATC1	-1	100	TRUE	phosphorylation		FALSE	FALSE			up	N	CPT001846	Basal-I
PRKCA	NFE2L2	1	100	TRUE	phosphorylation		FALSE	FALSE			up	N	CPT001846	Basal-I
PRKCA	PROLIFERATION	1	100	FALSE			FALSE	FALSE			up	N	CPT001846	Basal-I
PRKCA	PTPN6	-1	100	TRUE	phosphorylation		FALSE	FALSE			up	N	CPT001846	Basal-I
PRKCA	RAF1	1	100	TRUE	phosphorylation	Ser497	TRUE	FALSE	0.78		up	N	CPT001846	Basal-I
PRKCA	RELA	1	100	TRUE	phosphorylation		FALSE	FALSE			up	N	CPT001846	Basal-I
PRKCA	TP53	-1	64.5833	TRUE	phosphorylation		FALSE	FALSE			up	N	CPT001846	Basal-I
PRKCB	AKT1	-1	100	TRUE	phosphorylation	Thr308	TRUE	FALSE	1.12		up	N	CPT001846	Basal-I
PRKCB	NFE2L2	1	100	TRUE	phosphorylation		FALSE	FALSE			up	N	CPT001846	Basal-I
PRKCB	RAF1	1	100	TRUE	phosphorylation	Ser497	TRUE	FALSE	0.78		up	N	CPT001846	Basal-I
PRKCB	TFEB	1	100	TRUE	phosphorylation	Ser467	TRUE	FALSE	0.62		up	N	CPT001846	Basal-I
PRKCD	CDK5	-1	100	TRUE	phosphorylation		FALSE	FALSE			up	N	CPT001846	Basal-I
PRKCD	EIF2S1	1	33.3333	TRUE	phosphorylation		FALSE	FALSE			up	N	CPT001846	Basal-I
PRKCD	FLI1	-1	100	TRUE	phosphorylation		FALSE	FALSE			up	N	CPT001846	Basal-I
PRKCD	MARK2	1	100	TRUE	phosphorylation		FALSE	FALSE			up	N	CPT001846	Basal-I
PRKCD	NFE2L2	1	100	TRUE	phosphorylation		FALSE	FALSE			up	N	CPT001846	Basal-I
PRKCD	PTPRA	1	100	TRUE	phosphorylation		FALSE	FALSE			up	N	CPT001846	Basal-I
PRKCD	STAT1	1	100	TRUE	phosphorylation		FALSE	FALSE			up	N	CPT001846	Basal-I
PRKCD	STAT3	1	64.5833	TRUE	phosphorylation	Ser727	TRUE	FALSE	0.96		up	N	CPT001846	Basal-I
PRKCD	TP53	-1	64.5833	TRUE	phosphorylation		FALSE	FALSE			up	N	CPT001846	Basal-I
PRKCE	FGFR2	1	25	TRUE	phosphorylation		FALSE	FALSE			up	N	CPT001846	Basal-I
PRKCE	NANOG	1	25	TRUE	phosphorylation		FALSE	FALSE			up	N	CPT001846	Basal-I
PRKCE	STAT3	1	14.5833	TRUE	phosphorylation	Ser727	TRUE	FALSE	0.96		up	N	CPT001846	Basal-I
PSEN1	PROLIFERATION	-1	100	FALSE			FALSE	FALSE			up	N	CPT001846	Basal-I
PTPN6	JAK3	1	100	TRUE	dephosphorylation		FALSE	FALSE			up	N	CPT001846	Basal-I
PTPN6	KIT	-1	100	TRUE	binding		FALSE	FALSE			up	N	CPT001846	Basal-I
PTPN6	MAP3K7	-1	100	TRUE	dephosphorylation		FALSE	FALSE			up	N	CPT001846	Basal-I
PTPN6	NTRK1	-1	100	TRUE	dephosphorylation		FALSE	FALSE			up	N	CPT001846	Basal-I
PTPN6	STAT3	-1	64.5833	TRUE	dephosphorylation		FALSE	FALSE			up	N	CPT001846	Basal-I
Perturbation	ALK	-1	50	NA			FALSE	FALSE			up	N	CPT001846	Basal-I
Perturbation	ALK	1	8.33333	NA			FALSE	FALSE			up	N	CPT001846	Basal-I
Perturbation	CDKL1	-1	8.33333	NA			FALSE	FALSE			up	N	CPT001846	Basal-I
Perturbation	CDKL1	1	50	NA			FALSE	FALSE			up	N	CPT001846	Basal-I
Perturbation	CLK1	-1	8.33333	NA			FALSE	FALSE			up	N	CPT001846	Basal-I
Perturbation	CLK1	1	50	NA			FALSE	FALSE			up	N	CPT001846	Basal-I
Perturbation	CLK4	-1	8.33333	NA			FALSE	FALSE			up	N	CPT001846	Basal-I
Perturbation	CLK4	1	50	NA			FALSE	FALSE			up	N	CPT001846	Basal-I
Perturbation	DDR1	-1	50	NA			FALSE	FALSE			up	N	CPT001846	Basal-I
Perturbation	DDR1	1	8.33333	NA			FALSE	FALSE			up	N	CPT001846	Basal-I
Perturbation	DUSP7	-1	50	NA			FALSE	FALSE			up	N	CPT001846	Basal-I
Perturbation	DUSP7	1	8.33333	NA			FALSE	FALSE			up	N	CPT001846	Basal-I
Perturbation	HIPK1	-1	8.33333	NA			FALSE	FALSE			up	N	CPT001846	Basal-I
Perturbation	HIPK1	1	50	NA			FALSE	FALSE			up	N	CPT001846	Basal-I
Perturbation	LTK	-1	50	NA			FALSE	FALSE			up	N	CPT001846	Basal-I
Perturbation	LTK	1	8.33333	NA			FALSE	FALSE			up	N	CPT001846	Basal-I
Perturbation	MAST2	-1	8.33333	NA			FALSE	FALSE			up	N	CPT001846	Basal-I
Perturbation	MAST2	1	50	NA			FALSE	FALSE			up	N	CPT001846	Basal-I
Perturbation	NEK1	-1	50	NA			FALSE	FALSE			up	N	CPT001846	Basal-I
Perturbation	NEK1	1	8.33333	NA			FALSE	FALSE			up	N	CPT001846	Basal-I
Perturbation	NEK5	-1	50	NA			FALSE	FALSE			up	N	CPT001846	Basal-I
Perturbation	NEK5	1	8.33333	NA			FALSE	FALSE			up	N	CPT001846	Basal-I
Perturbation	PIM3	-1	8.33333	NA			FALSE	FALSE			up	N	CPT001846	Basal-I
Perturbation	PIM3	1	50	NA			FALSE	FALSE			up	N	CPT001846	Basal-I
Perturbation	PLK2	-1	50	NA			FALSE	FALSE			up	N	CPT001846	Basal-I
Perturbation	PLK2	1	8.33333	NA			FALSE	FALSE			up	N	CPT001846	Basal-I
Perturbation	PLK3	-1	50	NA			FALSE	FALSE			up	N	CPT001846	Basal-I
Perturbation	PLK3	1	8.33333	NA			FALSE	FALSE			up	N	CPT001846	Basal-I
Perturbation	PRKX	-1	8.33333	NA			FALSE	FALSE			up	N	CPT001846	Basal-I
Perturbation	PRKX	1	50	NA			FALSE	FALSE			up	N	CPT001846	Basal-I
Perturbation	RIPK3	-1	50	NA			FALSE	FALSE			up	N	CPT001846	Basal-I
Perturbation	RIPK3	1	8.33333	NA			FALSE	FALSE			up	N	CPT001846	Basal-I
Perturbation	SMG1	-1	50	NA			FALSE	FALSE			up	N	CPT001846	Basal-I
Perturbation	SMG1	1	8.33333	NA			FALSE	FALSE			up	N	CPT001846	Basal-I
Perturbation	ULK3	-1	50	NA			FALSE	FALSE			up	N	CPT001846	Basal-I
Perturbation	ULK3	1	8.33333	NA			FALSE	FALSE			up	N	CPT001846	Basal-I
Perturbation	WNK3	-1	50	NA			FALSE	FALSE			up	N	CPT001846	Basal-I
Perturbation	WNK3	1	8.33333	NA			FALSE	FALSE			up	N	CPT001846	Basal-I
RAB1A	ULK1	1	97.9167	TRUE	relocalization		FALSE	FALSE			up	N	CPT001846	Basal-I
RELA	APOPTOSIS	-1	100										CPT001846	Basal-I
RELA	NFKB_P65_P50	1	97.9167	TRUE	binding		FALSE	FALSE			up	N	CPT001846	Basal-I
RELA	PROLIFERATION	1	100										CPT001846	Basal-I
RELA	SP1	1	100	TRUE	binding		FALSE	FALSE			up	N	CPT001846	Basal-I
RFX5	RFX_COMPLEX	1	100	TRUE	binding		FALSE	FALSE			up	N	CPT001846	Basal-I
RPS6KA3	EIF2S1	-1	33.3333	TRUE	phosphorylation		FALSE	FALSE			up	N	CPT001846	Basal-I
RPS6KA3	EIF2S1	1	33.3333	TRUE	phosphorylation		FALSE	FALSE			up	N	CPT001846	Basal-I
RPS6KA3	PROLIFERATION	1	100	FALSE			FALSE	FALSE			up	N	CPT001846	Basal-I
RPS6KA3	RELA	-1	100	TRUE	phosphorylation		FALSE	FALSE			up	N	CPT001846	Basal-I
RPS6KA3	STAT3	-1	64.5833	TRUE	phosphorylation		FALSE	FALSE			up	N	CPT001846	Basal-I
RUNX2	SNAI2	1	100	FALSE	transcriptional regulation		FALSE	FALSE			up	N	CPT001846	Basal-I
SALL4	NANOG	1	25	TRUE	transcriptional regulation		FALSE	FALSE			up	N	CPT001846	Basal-I
SMG1	TP53	-1	64.5833	TRUE	phosphorylation		FALSE	FALSE			up	N	CPT001846	Basal-I
SRPK2	CCND1	1	58.3333	FALSE	transcriptional regulation		FALSE	FALSE			up	N	CPT001846	Basal-I
STAT1	CIITA	1	100	TRUE	transcriptional regulation		FALSE	FALSE			up	N	CPT001846	Basal-I
STAT1	PROLIFERATION	-1	100										CPT001846	Basal-I
STAT3	PLK1	1	64.5833	TRUE	transcriptional regulation		FALSE	FALSE			up	N	CPT001846	Basal-I
STAT3	PROLIFERATION	1	100										CPT001846	Basal-I
STAT3	SALL4	1	25	FALSE	transcriptional regulation		FALSE	FALSE			up	N	CPT001846	Basal-I
STAT3	STAT1	1	64.5833	TRUE	transcriptional regulation		FALSE	FALSE			up	N	CPT001846	Basal-I
STAT5A	PIM1	1	100	TRUE	transcriptional regulation		FALSE	FALSE			up	N	CPT001846	Basal-I
STAT5A	PIM2	1	100	TRUE	transcriptional regulation		FALSE	FALSE			up	N	CPT001846	Basal-I
STK11	MARK1	1	100	TRUE	phosphorylation		FALSE	FALSE			up	N	CPT001846	Basal-I
STK11	MARK2	1	100	TRUE	phosphorylation		FALSE	FALSE			up	N	CPT001846	Basal-I
STK11	TP53	-1	64.5833	TRUE	phosphorylation	Ser392	TRUE	FALSE	1.09		up	N	CPT001846	Basal-I
STK11	YAP1	1	100	TRUE	phosphorylation		FALSE	FALSE			up	N	CPT001846	Basal-I
TBK1	AKT1	-1	100	TRUE	phosphorylation	Thr308	TRUE	FALSE	1.12		up	N	CPT001846	Basal-I
TBK1	NFKB_P65_P50	1	97.9167	TRUE	phosphorylation		FALSE	FALSE			up	N	CPT001846	Basal-I
TBK1	RELA	1	100	TRUE	phosphorylation		FALSE	FALSE			up	N	CPT001846	Basal-I
TFEB	TBK1	1	100	FALSE	transcriptional regulation		FALSE	FALSE			up	N	CPT001846	Basal-I
TNF	RIPK2	1	50	FALSE	transcriptional regulation		FALSE	FALSE			up	N	CPT001846	Basal-I
TNF	SNAI2	1	50	FALSE	transcriptional regulation		FALSE	FALSE			up	N	CPT001846	Basal-I
TP53	APOPTOSIS	1	100	FALSE			FALSE	FALSE			up	N	CPT001846	Basal-I
TP53	CELL CYCLE EXIT	1	100	FALSE			FALSE	FALSE			up	N	CPT001846	Basal-I
TP53	FGF2	-1	64.5833	FALSE	transcriptional regulation		FALSE	FALSE			up	N	CPT001846	Basal-I
TP53	PROLIFERATION	-1	100										CPT001846	Basal-I
ULK1	YAP1	1	100	TRUE	phosphorylation		FALSE	FALSE			up	N	CPT001846	Basal-I
VRK3	DUSP3	1	97.9167	TRUE	binding		FALSE	FALSE			up	N	CPT001846	Basal-I
YAP1	APOPTOSIS	-1	100										CPT001846	Basal-I
YAP1	PROLIFERATION	1	100										CPT001846	Basal-I
ZMYM2	NANOG	-1	25	TRUE	binding		FALSE	FALSE			up	N	CPT001846	Basal-I
ACP1	AKT2	-1	50	TRUE	dephosphorylation	Ser474	TRUE	FALSE	0.37		up	N	X01BR001	Basal-I
ACP1	AKT3	-1	50	TRUE	dephosphorylation		FALSE	FALSE			up	N	X01BR001	Basal-I
ACP1	SRC	1	100	TRUE	dephosphorylation		FALSE	FALSE			up	N	X01BR001	Basal-I
AKT2	BRAF	-1	50	TRUE	phosphorylation		FALSE	FALSE			up	N	X01BR001	Basal-I
AKT2	FOXO4	-1	50	TRUE	phosphorylation	Thr32	TRUE	FALSE	-0.11		down	N	X01BR001	Basal-I
AKT2	HSF1	1	50	TRUE	phosphorylation		FALSE	FALSE			up	N	X01BR001	Basal-I
AKT2	MAP3K5	-1	50	TRUE	phosphorylation		FALSE	FALSE			up	N	X01BR001	Basal-I
AKT2	MTORC1	1	50	TRUE	phosphorylation		FALSE	FALSE			up	N	X01BR001	Basal-I
AKT2	POU5F1	1	50	TRUE	phosphorylation		FALSE	FALSE			up	N	X01BR001	Basal-I
AKT2	STK3	-1	50	TRUE	phosphorylation		FALSE	FALSE			up	N	X01BR001	Basal-I
AKT2	STK4	-1	50	TRUE	phosphorylation		FALSE	FALSE			up	N	X01BR001	Basal-I
AKT2	TSC2	-1	50	TRUE	phosphorylation	Ser939	TRUE	FALSE	-0.31		down	N	X01BR001	Basal-I
AKT3	BRAF	-1	50	TRUE	phosphorylation	Ser365;Ser429	TRUE	FALSE	-0.1;-1.83		down	N	X01BR001	Basal-I
AKT3	HSF1	1	50	TRUE	phosphorylation		FALSE	FALSE			up	N	X01BR001	Basal-I
AKT3	POU5F1	1	50	TRUE	phosphorylation		FALSE	FALSE			up	N	X01BR001	Basal-I
AKT3	STK3	-1	50	TRUE	phosphorylation		FALSE	FALSE			up	N	X01BR001	Basal-I
AKT3	STK4	-1	50	TRUE	phosphorylation		FALSE	FALSE			up	N	X01BR001	Basal-I
AP2M1	SLC24A2	-1	100	TRUE	binding		FALSE	FALSE			up	N	X01BR001	Basal-I
AR	CLK3	-1	100	FALSE	transcriptional regulation		FALSE	FALSE			up	N	X01BR001	Basal-I
AR	PROLIFERATION	1	100										X01BR001	Basal-I
ATF4	DYRK3	-1	100	TRUE	transcriptional regulation		FALSE	FALSE			up	N	X01BR001	Basal-I
ATR	E2F1	1	93	TRUE	phosphorylation		FALSE	FALSE			up	N	X01BR001	Basal-I
ATR	PRKDC	1	100	TRUE	phosphorylation		FALSE	FALSE			up	N	X01BR001	Basal-I
ATR	SP1	1	100	TRUE	phosphorylation		FALSE	FALSE			up	N	X01BR001	Basal-I
AURKA	AR	1	100	TRUE	phosphorylation		FALSE	FALSE			up	N	X01BR001	Basal-I
AURKA	PLK1	1	100	TRUE	phosphorylation		FALSE	FALSE			up	N	X01BR001	Basal-I
AURKA	YAP1	1	100	TRUE	phosphorylation		FALSE	FALSE			up	N	X01BR001	Basal-I
BLK	SOCS1	-1	13	TRUE	phosphorylation		FALSE	FALSE			up	N	X01BR001	Basal-I
BMP7	ACVR2A	1	100	TRUE	binding		FALSE	FALSE			up	N	X01BR001	Basal-I
BMP7	ACVR2B	1	100	TRUE	binding		FALSE	FALSE			up	N	X01BR001	Basal-I
BMPR1A	BMPR1B	1	100	TRUE	binding		FALSE	FALSE			up	N	X01BR001	Basal-I
BMPR1A	FAM83G	1	71	TRUE	phosphorylation	Ser610	TRUE	FALSE	-0.2		down	N	X01BR001	Basal-I
BMX	MET	1	100	TRUE	phosphorylation		FALSE	FALSE			up	N	X01BR001	Basal-I
BMX	PTK2	1	100	TRUE	phosphorylation	Tyr576	TRUE	FALSE	0.62		up	N	X01BR001	Basal-I
BRAF	NFE2L2	1	100	FALSE	transcriptional regulation		FALSE	FALSE			up	N	X01BR001	Basal-I
CALCIUM_2__	CAMK2D	1	100	TRUE	chemical activation		FALSE	FALSE			up	N	X01BR001	Basal-I
CALCIUM_2__	PLA2G4A	1	100	TRUE	relocalization		FALSE	FALSE			up	N	X01BR001	Basal-I
CAMK2D	VIM	1	100	TRUE	phosphorylation	Ser83*	TRUE	TRUE	2.69*	S83	up	Y	X01BR001	Basal-I
CCND1	CDK4	1	35	TRUE	binding		FALSE	FALSE			up	N	X01BR001	Basal-I
CCND1	CYCLIND_CDK4	1	35	TRUE	binding		FALSE	FALSE			up	N	X01BR001	Basal-I
CDC7	NPM1	-1	100	TRUE	phosphorylation	Thr199*	TRUE	TRUE	-2.19*	T199	down	Y	X01BR001	Basal-I
CDK2	AR	1	100	TRUE	phosphorylation		FALSE	FALSE			up	N	X01BR001	Basal-I
CDK2	CDC7	-1	100	TRUE	phosphorylation		FALSE	FALSE			up	N	X01BR001	Basal-I
CDK2	CDX2	-1	100	TRUE	phosphorylation		FALSE	FALSE			up	N	X01BR001	Basal-I
CDK2	GRK2	-1	100	TRUE	phosphorylation		FALSE	FALSE			up	N	X01BR001	Basal-I
CDK2	MASTL	1	100	TRUE	phosphorylation		FALSE	FALSE			up	N	X01BR001	Basal-I
CDK2	MECOM	1	100	TRUE	phosphorylation	Ser624	TRUE	FALSE	0.46		up	N	X01BR001	Basal-I
CDK2	MYC	1	100	TRUE	phosphorylation	Ser77	TRUE	FALSE	0.68		up	N	X01BR001	Basal-I
CDK2	NFYA	1	100	TRUE	phosphorylation		FALSE	FALSE			up	N	X01BR001	Basal-I
CDK2	NPM1	1	100	TRUE	phosphorylation	Ser70	TRUE	FALSE	0.16		up	N	X01BR001	Basal-I
CDK2	PRKAR1A	-1	93	TRUE	phosphorylation		FALSE	FALSE			up	N	X01BR001	Basal-I
CDK2	SNAI2	-1	45	TRUE	phosphorylation		FALSE	FALSE			up	N	X01BR001	Basal-I
CDK2	SP1	1	100	TRUE	phosphorylation		FALSE	FALSE			up	N	X01BR001	Basal-I
CDK4	CYCLIND_CDK4	1	100	TRUE	binding		FALSE	FALSE			up	N	X01BR001	Basal-I
CDK4	PROLIFERATION	1	100										X01BR001	Basal-I
CDK4	TSC2	-1	100	TRUE	phosphorylation	Ser1452*	TRUE	TRUE	-1.99*	S1452	down	Y	X01BR001	Basal-I
CDK5	AR	-1	100	TRUE	phosphorylation	Ser310	TRUE	FALSE	-1.62		down	N	X01BR001	Basal-I
CDK5	CAMKK2	-1	100	TRUE	phosphorylation		FALSE	FALSE			up	N	X01BR001	Basal-I
CDK5	CLOCK	1	42	TRUE	phosphorylation		FALSE	FALSE			up	N	X01BR001	Basal-I
CDK5	MYC	-1	100	TRUE	phosphorylation		FALSE	FALSE			up	N	X01BR001	Basal-I
CDK5	NFE2L2	-1	100	TRUE	phosphorylation		FALSE	FALSE			up	N	X01BR001	Basal-I
CDK5	PSEN1	1	100	TRUE	phosphorylation	Thr354*	TRUE	TRUE	-3.25*	T354	down	Y	X01BR001	Basal-I
CDK5	SRC	-1	100	TRUE	phosphorylation		FALSE	FALSE			up	N	X01BR001	Basal-I
CDKN2B	CDK4	-1	21	TRUE	binding		FALSE	FALSE			up	N	X01BR001	Basal-I
CIITA	RFX5	1	100	TRUE	binding		FALSE	FALSE			up	N	X01BR001	Basal-I
CLK1	PTPN1	1	100	TRUE	phosphorylation	Ser50	TRUE	FALSE	-0.16		down	N	X01BR001	Basal-I
CLOCK	NR0B2	1	42	TRUE	transcriptional regulation		FALSE	FALSE			up	N	X01BR001	Basal-I
CSF1R	PLCG2	1	23	TRUE			FALSE	FALSE			up	N	X01BR001	Basal-I
CSK	FGR	-1	100	TRUE	phosphorylation		FALSE	FALSE			up	N	X01BR001	Basal-I
CSK	PTPRC	1	48	TRUE	phosphorylation		FALSE	FALSE			up	N	X01BR001	Basal-I
CSK	SRC	1	100	TRUE	phosphorylation		FALSE	FALSE			up	N	X01BR001	Basal-I
CSNK1A1	CDK5	1	100	TRUE	phosphorylation		FALSE	FALSE			up	N	X01BR001	Basal-I
CSNK1A1	FOXO4	-1	100	TRUE	phosphorylation		FALSE	FALSE			up	N	X01BR001	Basal-I
CSNK1A1	MYC	-1	100	TRUE	phosphorylation		FALSE	FALSE			up	N	X01BR001	Basal-I
CSNK1A1	SRPK2	1	100	TRUE	phosphorylation		FALSE	FALSE			up	N	X01BR001	Basal-I
CTBP1	VDR	-1	55	FALSE	transcriptional regulation		FALSE	FALSE			up	N	X01BR001	Basal-I
CULLIN_1_RBX1_SKP1	ELK1	-1	100	TRUE	polyubiquitination		FALSE	FALSE			up	N	X01BR001	Basal-I
CULLIN_1_RBX1_SKP1	SMURF1	-1	100	TRUE	polyubiquitination		FALSE	FALSE			up	N	X01BR001	Basal-I
CULLIN_1_RBX1_SKP1	TELO2	-1	20	TRUE	polyubiquitination		FALSE	FALSE			up	N	X01BR001	Basal-I
CULLIN_1_RBX1_SKP1	TTI1	-1	14	TRUE	polyubiquitination		FALSE	FALSE			up	N	X01BR001	Basal-I
CYCLIND_CDK4	PROLIFERATION	1	100	FALSE			FALSE	FALSE			up	N	X01BR001	Basal-I
CYP19A1	ESTRONE	1	28	TRUE	chemical modification		FALSE	FALSE			up	N	X01BR001	Basal-I
CYP19A1	X17BETA_ESTRADIOL	1	30	TRUE	chemical modification		FALSE	FALSE			up	N	X01BR001	Basal-I
DAB2IP	AR	-1	100	TRUE	binding		FALSE	FALSE			up	N	X01BR001	Basal-I
DAB2IP	GATA1	1	100	TRUE	binding		FALSE	FALSE			up	N	X01BR001	Basal-I
DAB2IP	KIT	-1	100	FALSE	transcriptional regulation		FALSE	FALSE			up	N	X01BR001	Basal-I
DAB2IP	PIK3R1	-1	100	TRUE	binding		FALSE	FALSE			up	N	X01BR001	Basal-I
DUSP16	MAPK14	-1	48	TRUE	dephosphorylation		FALSE	FALSE			up	N	X01BR001	Basal-I
DUSP16	MTOR	-1	48	TRUE	dephosphorylation		FALSE	FALSE			up	N	X01BR001	Basal-I
DYRK1B	APOPTOSIS	-1	100										X01BR001	Basal-I
DYRK1B	HNF1A	1	100	TRUE	phosphorylation		FALSE	FALSE			up	N	X01BR001	Basal-I
EEF1A1	MTORC2	1	13	TRUE	binding		FALSE	FALSE			up	N	X01BR001	Basal-I
EPHA3	SRC	1	100	TRUE	binding		FALSE	FALSE			up	N	X01BR001	Basal-I
ERBB2	PLCG1	1	30	TRUE	binding		FALSE	FALSE			up	N	X01BR001	Basal-I
ESTRONE	ESR2	1	28	TRUE	chemical activation		FALSE	FALSE			up	N	X01BR001	Basal-I
FAM83G	CSNK1A1	1	71	TRUE	binding		FALSE	FALSE			up	N	X01BR001	Basal-I
FBXW7	CULLIN_1_RBX1_SKP1	1	100	TRUE	binding		FALSE	FALSE			up	N	X01BR001	Basal-I
FBXW7	MYC	-1	100	TRUE	ubiquitination		FALSE	FALSE			up	N	X01BR001	Basal-I
FGFR4	STK4	1	100	TRUE	phosphorylation		FALSE	FALSE			up	N	X01BR001	Basal-I
FGR	NFE2L2	-1	100	TRUE	phosphorylation		FALSE	FALSE			up	N	X01BR001	Basal-I
FGR	PTK2	-1	100	TRUE	phosphorylation		FALSE	FALSE			up	N	X01BR001	Basal-I
FGR	RIPK2	-1	100	TRUE	phosphorylation		FALSE	FALSE			up	N	X01BR001	Basal-I
FGR	TBK1	-1	100	TRUE	phosphorylation		FALSE	FALSE			up	N	X01BR001	Basal-I
FRK	YAP1	1	100	TRUE	phosphorylation		FALSE	FALSE			up	N	X01BR001	Basal-I
GATA1	KIT	-1	100	FALSE	transcriptional regulation		FALSE	FALSE			up	N	X01BR001	Basal-I
GNAI1	HCK	1	100	TRUE	binding		FALSE	FALSE			up	N	X01BR001	Basal-I
GNAI1	SRC	1	100	TRUE	binding		FALSE	FALSE			up	N	X01BR001	Basal-I
GRK2	IGF1R	-1	100	TRUE	phosphorylation		FALSE	FALSE			up	N	X01BR001	Basal-I
GRK2	MAPK14	-1	52	TRUE	phosphorylation		FALSE	FALSE			up	N	X01BR001	Basal-I
GRK3	SSTR2	-1	100	TRUE	phosphorylation		FALSE	FALSE			up	N	X01BR001	Basal-I
GSK3A	CAMKK2	-1	100	TRUE	phosphorylation		FALSE	FALSE			up	N	X01BR001	Basal-I
GSK3A	MYC	-1	100	TRUE	phosphorylation		FALSE	FALSE			up	N	X01BR001	Basal-I
HCK	PLCG1	1	30	TRUE	phosphorylation		FALSE	FALSE			up	N	X01BR001	Basal-I
HCK	PLCG2	1	23	TRUE	phosphorylation		FALSE	FALSE			up	N	X01BR001	Basal-I
HIF1A	EPITHELIAL_MESENCHYMAL_TRANSITION	1	100	FALSE			FALSE	FALSE			up	N	X01BR001	Basal-I
HIF1A	HIF_1_COMPLEX	1	100	TRUE	binding		FALSE	FALSE			up	N	X01BR001	Basal-I
HIPK2	APOPTOSIS	1	100										X01BR001	Basal-I
HIPK2	PROLIFERATION	-1	100	FALSE			FALSE	FALSE			up	N	X01BR001	Basal-I
HOXA9	PIM1	1	100	TRUE	transcriptional regulation		FALSE	FALSE			up	N	X01BR001	Basal-I
IGF1R	PIK3R1	1	100	TRUE	binding		FALSE	FALSE			up	N	X01BR001	Basal-I
IRAK4	IRAK1	1	100	TRUE	phosphorylation		FALSE	FALSE			up	N	X01BR001	Basal-I
JAK3	APOPTOSIS	-1	100	FALSE			FALSE	FALSE			up	N	X01BR001	Basal-I
JAK3	PROLIFERATION	1	100	FALSE			FALSE	FALSE			up	N	X01BR001	Basal-I
KIT	PIK3R1	1	100	TRUE	binding		FALSE	FALSE			up	N	X01BR001	Basal-I
KIT	PROLIFERATION	-1	100	FALSE			FALSE	FALSE			up	N	X01BR001	Basal-I
LATS1	APOPTOSIS	1	100	FALSE			FALSE	FALSE			up	N	X01BR001	Basal-I
LATS1	PROLIFERATION	-1	100	FALSE			FALSE	FALSE			up	N	X01BR001	Basal-I
LATS1	SNAI2	1	45	TRUE	phosphorylation		FALSE	FALSE			up	N	X01BR001	Basal-I
LATS1	YAP1	-1	100	TRUE	phosphorylation	Ser61	TRUE	FALSE	-0.68		down	N	X01BR001	Basal-I
LCK	ACP1	1	100	TRUE	phosphorylation	Tyr132	TRUE	FALSE	0.81		up	N	X01BR001	Basal-I
LCK	MAPK14	1	52	TRUE	phosphorylation		FALSE	FALSE			up	N	X01BR001	Basal-I
LCK	PLCG2	1	23	TRUE	phosphorylation		FALSE	FALSE			up	N	X01BR001	Basal-I
LCK	SOCS3	-1	39	TRUE	phosphorylation		FALSE	FALSE			up	N	X01BR001	Basal-I
LYN	PLCG1	1	30	TRUE	phosphorylation		FALSE	FALSE			up	N	X01BR001	Basal-I
LYN	PLCG2	1	23	TRUE	phosphorylation		FALSE	FALSE			up	N	X01BR001	Basal-I
LYN	SOCS1	-1	13	TRUE	phosphorylation		FALSE	FALSE			up	N	X01BR001	Basal-I
MAP2K3	MAPK14	1	52	TRUE	phosphorylation	Tyr182	TRUE	FALSE	0.29		up	N	X01BR001	Basal-I
MAP3K5	MAP2K3	1	100	TRUE	phosphorylation		FALSE	FALSE			up	N	X01BR001	Basal-I
MAP3K5	MAPK14	1	52	TRUE	phosphorylation	Tyr182	TRUE	FALSE	0.29		up	N	X01BR001	Basal-I
MAP3K5	MAPK8	1	100	TRUE	phosphorylation		FALSE	FALSE			up	N	X01BR001	Basal-I
MAP3K7	HIPK2	1	100	TRUE	phosphorylation		FALSE	FALSE			up	N	X01BR001	Basal-I
MAPK1	ARHGEF2	1	100	TRUE	phosphorylation	Thr679*	TRUE	TRUE	2.04*	T679	up	Y	X01BR001	Basal-I
MAPK1	CDK2	1	100	TRUE	phosphorylation		FALSE	FALSE			up	N	X01BR001	Basal-I
MAPK1	CIITA	1	100	TRUE	phosphorylation		FALSE	FALSE			up	N	X01BR001	Basal-I
MAPK1	DUSP16	1	100	TRUE	phosphorylation		FALSE	FALSE			up	N	X01BR001	Basal-I
MAPK1	EIF4EBP1	-1	100	TRUE	phosphorylation	Ser65*;Thr37;Thr46;Thr70	TRUE	TRUE	2.22*;0.77;1.42;0.74	S65;	up	Y	X01BR001	Basal-I
MAPK1	ELK1	1	100	TRUE	phosphorylation		FALSE	FALSE			up	N	X01BR001	Basal-I
MAPK1	ERBB2	1	100	TRUE	phosphorylation	Thr701	TRUE	FALSE	0.31		up	N	X01BR001	Basal-I
MAPK1	FBXW7	-1	100	TRUE	phosphorylation		FALSE	FALSE			up	N	X01BR001	Basal-I
MAPK1	HIF1A	1	100	TRUE	phosphorylation		FALSE	FALSE			up	N	X01BR001	Basal-I
MAPK1	LCK	1	100	TRUE	phosphorylation		FALSE	FALSE			up	N	X01BR001	Basal-I
MAPK1	MAPKAPK5	1	100	TRUE	phosphorylation	Thr182	TRUE	FALSE	0.81		up	N	X01BR001	Basal-I
MAPK1	MYC	1	100	TRUE	phosphorylation	Ser62;Ser77	TRUE	FALSE	0.68;0.68		up	N	X01BR001	Basal-I
MAPK1	MYCN	1	100	TRUE	phosphorylation		FALSE	FALSE			up	N	X01BR001	Basal-I
MAPK1	PLA2G4A	1	100	TRUE	phosphorylation		FALSE	FALSE			up	N	X01BR001	Basal-I
MAPK1	POU5F1	-1	100	TRUE	phosphorylation		FALSE	FALSE			up	N	X01BR001	Basal-I
MAPK1	RPS6KA3	1	100	TRUE	phosphorylation		FALSE	FALSE			up	N	X01BR001	Basal-I
MAPK1	SNAI2	-1	45	TRUE	phosphorylation		FALSE	FALSE			up	N	X01BR001	Basal-I
MAPK1	SOX10	-1	100	TRUE	phosphorylation		FALSE	FALSE			up	N	X01BR001	Basal-I
MAPK1	SP1	1	100	TRUE	phosphorylation		FALSE	FALSE			up	N	X01BR001	Basal-I
MAPK1	SREBF1	1	100	TRUE	phosphorylation		FALSE	FALSE			up	N	X01BR001	Basal-I
MAPK1	SREBF2	1	100	TRUE	phosphorylation		FALSE	FALSE			up	N	X01BR001	Basal-I
MAPK1	TSC2	1	100	TRUE	phosphorylation	Ser664	TRUE	FALSE	0.17		up	N	X01BR001	Basal-I
MAPK14	ATF6	-1	48	TRUE	phosphorylation		FALSE	FALSE			up	N	X01BR001	Basal-I
MAPK14	ATF6	1	52	TRUE	phosphorylation		FALSE	FALSE			up	N	X01BR001	Basal-I
MAPK14	CCND1	-1	30	FALSE	transcriptional regulation		FALSE	FALSE			up	N	X01BR001	Basal-I
MAPK14	CCND1	1	5	TRUE	phosphorylation		FALSE	FALSE			up	N	X01BR001	Basal-I
MAPK14	CDX2	-1	52	TRUE	phosphorylation		FALSE	FALSE			up	N	X01BR001	Basal-I
MAPK14	EEF2K	-1	48	TRUE	phosphorylation		FALSE	FALSE			up	N	X01BR001	Basal-I
MAPK14	EIF4EBP1	-1	52	TRUE	phosphorylation	Ser65*;Thr37;Thr46	TRUE	TRUE	2.22*;0.77;1.42	S65;	up	Y	X01BR001	Basal-I
MAPK14	ELK1	1	52	TRUE	phosphorylation		FALSE	FALSE			up	N	X01BR001	Basal-I
MAPK14	HSF1	-1	52	TRUE	phosphorylation		FALSE	FALSE			up	N	X01BR001	Basal-I
MAPK14	HSF1	1	48	TRUE	phosphorylation		FALSE	FALSE			up	N	X01BR001	Basal-I
MAPK14	MAPKAPK5	1	52	TRUE	phosphorylation	Thr182	TRUE	FALSE	0.81		up	N	X01BR001	Basal-I
MAPK14	NFATC1	-1	52	TRUE	phosphorylation		FALSE	FALSE			up	N	X01BR001	Basal-I
MAPK14	PLA2G4A	1	52	TRUE	phosphorylation		FALSE	FALSE			up	N	X01BR001	Basal-I
MAPK14	SREBF1	-1	48	TRUE	phosphorylation		FALSE	FALSE			up	N	X01BR001	Basal-I
MAPK8	CTBP1	-1	55	TRUE	phosphorylation		FALSE	FALSE			up	N	X01BR001	Basal-I
MAPK8	ELK1	1	100	TRUE	phosphorylation		FALSE	FALSE			up	N	X01BR001	Basal-I
MAPK8	FOXO4	1	100	TRUE	phosphorylation		FALSE	FALSE			up	N	X01BR001	Basal-I
MAPK8	HSF1	-1	100	TRUE	phosphorylation	Ser363	TRUE	FALSE	0.1		up	N	X01BR001	Basal-I
MAPK8	MYC	1	100	TRUE	phosphorylation	Ser62;Ser71;Ser77;Ser86	TRUE	FALSE	0.68;1;0.68;1		up	N	X01BR001	Basal-I
MAPK8	NFATC2	-1	100	TRUE	phosphorylation		FALSE	FALSE			up	N	X01BR001	Basal-I
MAPK8	NFE2L2	1	100	TRUE	phosphorylation		FALSE	FALSE			up	N	X01BR001	Basal-I
MAPK8	SP1	1	100	TRUE	phosphorylation		FALSE	FALSE			up	N	X01BR001	Basal-I
MAPK8	STK4	1	100	TRUE	phosphorylation		FALSE	FALSE			up	N	X01BR001	Basal-I
MAPKAPK5	EEF2K	1	100	TRUE	phosphorylation		FALSE	FALSE			up	N	X01BR001	Basal-I
MAPKAPK5	NFE2L2	1	100	TRUE	phosphorylation		FALSE	FALSE			up	N	X01BR001	Basal-I
MAPKAPK5	PLA2G4A	1	100	TRUE	phosphorylation	Ser727*	TRUE	TRUE	2.12*	S727	up	Y	X01BR001	Basal-I
MATK	LYN	1	100	TRUE	phosphorylation		FALSE	FALSE			up	N	X01BR001	Basal-I
MECOM	TEK	1	100	TRUE	transcriptional regulation		FALSE	FALSE			up	N	X01BR001	Basal-I
MET	PTK2	1	100	TRUE	phosphorylation	Tyr576	TRUE	FALSE	0.62		up	N	X01BR001	Basal-I
MET	RANBP9	1	100	TRUE	binding		FALSE	FALSE			up	N	X01BR001	Basal-I
MOB1A	APOPTOSIS	1	100	FALSE			FALSE	FALSE			up	N	X01BR001	Basal-I
MOB1A	PROLIFERATION	-1	100	FALSE			FALSE	FALSE			up	N	X01BR001	Basal-I
MTOR	EEF2K	-1	48	TRUE	phosphorylation		FALSE	FALSE			up	N	X01BR001	Basal-I
MTOR	HSF1	1	48	TRUE	phosphorylation		FALSE	FALSE			up	N	X01BR001	Basal-I
MTOR	MTORC1	1	48	TRUE	binding		FALSE	FALSE			up	N	X01BR001	Basal-I
MTOR	MYC	-1	48	TRUE	phosphorylation		FALSE	FALSE			up	N	X01BR001	Basal-I
MTOR	MYCN	-1	48	TRUE	phosphorylation		FALSE	FALSE			up	N	X01BR001	Basal-I
MTOR	NRBF2	-1	48	TRUE	phosphorylation	Ser113;Ser120	TRUE	FALSE	-0.62;-0.75		down	N	X01BR001	Basal-I
MTOR	ULK1	-1	48	TRUE	phosphorylation	Ser638	TRUE	FALSE	-0.21		down	N	X01BR001	Basal-I
MTOR	ULK2	-1	48	TRUE	phosphorylation		FALSE	FALSE			up	N	X01BR001	Basal-I
MTORC1	AUTOPHAGY	-1	100	FALSE			FALSE	FALSE			up	N	X01BR001	Basal-I
MTORC1	PROLIFERATION	1	100	FALSE			FALSE	FALSE			up	N	X01BR001	Basal-I
MTORC1	ULK1	-1	100	TRUE	phosphorylation		FALSE	FALSE			up	N	X01BR001	Basal-I
MTORC2	PRKCE	1	47	TRUE	phosphorylation	Thr710	TRUE	FALSE	1.54		up	N	X01BR001	Basal-I
MYC	CELL CYCLE EXIT	-1	100	FALSE			FALSE	FALSE			up	N	X01BR001	Basal-I
MYC	IMMORTALITY	1	100	FALSE			FALSE	FALSE			up	N	X01BR001	Basal-I
MYC	NFE2L2	1	100	FALSE	transcriptional regulation		FALSE	FALSE			up	N	X01BR001	Basal-I
MYC	PROLIFERATION	1	100	FALSE			FALSE	FALSE			up	N	X01BR001	Basal-I
NEK1	ATR	1	100	TRUE	binding		FALSE	FALSE			up	N	X01BR001	Basal-I
NEK2	NEK11	1	100	TRUE	phosphorylation		FALSE	FALSE			up	N	X01BR001	Basal-I
NEK2	NPM1	1	100	TRUE	phosphorylation	Ser70;Ser88	TRUE	FALSE	0.16;0.16		up	N	X01BR001	Basal-I
NEK2	YAP1	1	100	TRUE	phosphorylation		FALSE	FALSE			up	N	X01BR001	Basal-I
NEK9	NEK7	1	100	TRUE	phosphorylation	Ser195	TRUE	FALSE	0.92		up	N	X01BR001	Basal-I
NFKB_P65_P50	APOPTOSIS	-1	100	FALSE			FALSE	FALSE			up	N	X01BR001	Basal-I
NFKB_P65_P50	PROLIFERATION	1	100	FALSE			FALSE	FALSE			up	N	X01BR001	Basal-I
NFKB_P65_P50	SP1	1	100	TRUE	binding		FALSE	FALSE			up	N	X01BR001	Basal-I
NFYA	SP1	1	100	TRUE	binding		FALSE	FALSE			up	N	X01BR001	Basal-I
NPM1	HOXA9	-1	100	TRUE	transcriptional regulation		FALSE	FALSE			up	N	X01BR001	Basal-I
NR0B2	AR	-1	42	TRUE	binding		FALSE	FALSE			up	N	X01BR001	Basal-I
NR0B2	ESR2	-1	42	FALSE	transcriptional regulation		FALSE	FALSE			up	N	X01BR001	Basal-I
NRBF2	PIK3C3	-1	76	TRUE	binding		FALSE	FALSE			up	N	X01BR001	Basal-I
NTRK1	PLCG1	1	30	TRUE	binding;phosphorylation		FALSE	FALSE			up	N	X01BR001	Basal-I
NTRK3	PLCG1	1	30	TRUE	binding		FALSE	FALSE			up	N	X01BR001	Basal-I
PIM1	AR	-1	100	TRUE	phosphorylation		FALSE	FALSE			up	N	X01BR001	Basal-I
PIM1	MAP3K5	-1	100	TRUE	phosphorylation		FALSE	FALSE			up	N	X01BR001	Basal-I
PIM1	NFATC1	1	100	TRUE	phosphorylation	Ser245;Ser257*;Ser269	TRUE	TRUE	-0.73;-2.09*;-1.19	;S257	down	Y	X01BR001	Basal-I
PIM1	RELA	-1	100	TRUE	phosphorylation		FALSE	FALSE			up	N	X01BR001	Basal-I
PIM1	RUNX3	1	100	TRUE	phosphorylation		FALSE	FALSE			up	N	X01BR001	Basal-I
PIM3	MAPK1	-1	100	TRUE	phosphorylation		FALSE	FALSE			up	N	X01BR001	Basal-I
PIM3	NFATC1	1	100	TRUE	phosphorylation		FALSE	FALSE			up	N	X01BR001	Basal-I
PLCG1	X1_2_DIACYL_SN_GLYCEROL	1	30	TRUE	chemical modification		FALSE	FALSE			up	N	X01BR001	Basal-I
PLCG2	X1_2_DIACYL_SN_GLYCEROL	1	23	TRUE	chemical modification		FALSE	FALSE			up	N	X01BR001	Basal-I
PLK1	HSF1	-1	100	TRUE	phosphorylation		FALSE	FALSE			up	N	X01BR001	Basal-I
PLK1	MYC	1	100	TRUE	phosphorylation	Ser77	TRUE	FALSE	0.68		up	N	X01BR001	Basal-I
PLK1	NEK9	1	100	TRUE	phosphorylation		FALSE	FALSE			up	N	X01BR001	Basal-I
PLK1	NPM1	1	100	TRUE	phosphorylation		FALSE	FALSE			up	N	X01BR001	Basal-I
PLK1	VIM	1	100	TRUE	phosphorylation	Ser56*;Ser83*	TRUE	TRUE	2.21*;2.69*	S56;S83	up	Y	X01BR001	Basal-I
POU5F1	SOX17_POU5F1	1	100	TRUE	binding		FALSE	FALSE			up	N	X01BR001	Basal-I
PRKACA	AURKA	1	100	TRUE	phosphorylation		FALSE	FALSE			up	N	X01BR001	Basal-I
PRKACA	CAMKK1	1	100	TRUE	phosphorylation		FALSE	FALSE			up	N	X01BR001	Basal-I
PRKACA	CSK	1	100	TRUE	phosphorylation		FALSE	FALSE			up	N	X01BR001	Basal-I
PRKACA	E2F1	1	93	TRUE	phosphorylation		FALSE	FALSE			up	N	X01BR001	Basal-I
PRKACA	EEF2K	1	100	TRUE	phosphorylation	Ser500	TRUE	FALSE	0.26		up	N	X01BR001	Basal-I
PRKACA	ERBB2	1	100	TRUE	phosphorylation		FALSE	FALSE			up	N	X01BR001	Basal-I
PRKACA	GSK3A	-1	100	TRUE	phosphorylation		FALSE	FALSE			up	N	X01BR001	Basal-I
PRKACA	HIF1A	1	100	TRUE	phosphorylation		FALSE	FALSE			up	N	X01BR001	Basal-I
PRKACA	LCK	1	100	TRUE	phosphorylation		FALSE	FALSE			up	N	X01BR001	Basal-I
PRKACA	NFATC1	-1	100	TRUE	phosphorylation		FALSE	FALSE			up	N	X01BR001	Basal-I
PRKACA	NFKB_P65_P50	1	100	TRUE	phosphorylation		FALSE	FALSE			up	N	X01BR001	Basal-I
PRKACA	PPP2R5D	1	100	TRUE	phosphorylation		FALSE	FALSE			up	N	X01BR001	Basal-I
PRKACA	RELA	1	100	TRUE	phosphorylation		FALSE	FALSE			up	N	X01BR001	Basal-I
PRKACA	SNAI2	-1	45	TRUE	phosphorylation		FALSE	FALSE			up	N	X01BR001	Basal-I
PRKACA	SRC	1	100	TRUE	phosphorylation	Ser17	TRUE	FALSE	0.46		up	N	X01BR001	Basal-I
PRKACA	TFAP2A	1	100	TRUE	phosphorylation		FALSE	FALSE			up	N	X01BR001	Basal-I
PRKACA	VIM	1	100	TRUE	phosphorylation	Ser39	TRUE	FALSE	1.8		up	N	X01BR001	Basal-I
PRKAR1A	PRKACA	-1	93	TRUE	binding		FALSE	FALSE			up	N	X01BR001	Basal-I
PRKCE	FGFR2	1	100	TRUE	phosphorylation		FALSE	FALSE			up	N	X01BR001	Basal-I
PRKDC	POU5F1	-1	100	TRUE	phosphorylation		FALSE	FALSE			up	N	X01BR001	Basal-I
PRKDC	VIM	1	100	TRUE	phosphorylation	Ser56*	TRUE	TRUE	2.21*	S56	up	Y	X01BR001	Basal-I
PSEN1	PROLIFERATION	-1	100	FALSE			FALSE	FALSE			up	N	X01BR001	Basal-I
PTK2	PIK3R1	1	100	TRUE	binding		FALSE	FALSE			up	N	X01BR001	Basal-I
PTPN1	EPHA3	-1	100	TRUE	dephosphorylation		FALSE	FALSE			up	N	X01BR001	Basal-I
PTPN1	IGF1R	-1	100	TRUE	dephosphorylation		FALSE	FALSE			up	N	X01BR001	Basal-I
PTPN1	MAPK14	-1	52	TRUE	dephosphorylation		FALSE	FALSE			up	N	X01BR001	Basal-I
PTPN1	MET	-1	100	TRUE	dephosphorylation		FALSE	FALSE			up	N	X01BR001	Basal-I
PTPN1	NTRK1	-1	100	TRUE	dephosphorylation		FALSE	FALSE			up	N	X01BR001	Basal-I
PTPN1	PTK2	-1	100	TRUE	dephosphorylation		FALSE	FALSE			up	N	X01BR001	Basal-I
PTPN1	TYK2	-1	100	TRUE	dephosphorylation		FALSE	FALSE			up	N	X01BR001	Basal-I
PTPRC	JAK3	1	48	TRUE	dephosphorylation		FALSE	FALSE			up	N	X01BR001	Basal-I
PTPRC	LCK	1	48	TRUE	dephosphorylation		FALSE	FALSE			up	N	X01BR001	Basal-I
Perturbation	AP2M1	-1	53	NA			FALSE	FALSE			up	N	X01BR001	Basal-I
Perturbation	AP2M1	1	47	NA			FALSE	FALSE			up	N	X01BR001	Basal-I
Perturbation	BLK	-1	53	NA			FALSE	FALSE			up	N	X01BR001	Basal-I
Perturbation	BLK	1	47	NA			FALSE	FALSE			up	N	X01BR001	Basal-I
Perturbation	CDKL1	-1	47	NA			FALSE	FALSE			up	N	X01BR001	Basal-I
Perturbation	CDKL1	1	53	NA			FALSE	FALSE			up	N	X01BR001	Basal-I
Perturbation	CLK1	-1	47	NA			FALSE	FALSE			up	N	X01BR001	Basal-I
Perturbation	CLK1	1	53	NA			FALSE	FALSE			up	N	X01BR001	Basal-I
Perturbation	CLK4	-1	47	NA			FALSE	FALSE			up	N	X01BR001	Basal-I
Perturbation	CLK4	1	53	NA			FALSE	FALSE			up	N	X01BR001	Basal-I
Perturbation	CSF1R	-1	53	NA			FALSE	FALSE			up	N	X01BR001	Basal-I
Perturbation	CSF1R	1	47	NA			FALSE	FALSE			up	N	X01BR001	Basal-I
Perturbation	FGFR4	-1	53	NA			FALSE	FALSE			up	N	X01BR001	Basal-I
Perturbation	FGFR4	1	47	NA			FALSE	FALSE			up	N	X01BR001	Basal-I
Perturbation	FRK	-1	53	NA			FALSE	FALSE			up	N	X01BR001	Basal-I
Perturbation	FRK	1	47	NA			FALSE	FALSE			up	N	X01BR001	Basal-I
Perturbation	GRK3	-1	47	NA			FALSE	FALSE			up	N	X01BR001	Basal-I
Perturbation	GRK3	1	53	NA			FALSE	FALSE			up	N	X01BR001	Basal-I
Perturbation	HIPK1	-1	47	NA			FALSE	FALSE			up	N	X01BR001	Basal-I
Perturbation	HIPK1	1	53	NA			FALSE	FALSE			up	N	X01BR001	Basal-I
Perturbation	IRAK4	-1	53	NA			FALSE	FALSE			up	N	X01BR001	Basal-I
Perturbation	IRAK4	1	47	NA			FALSE	FALSE			up	N	X01BR001	Basal-I
Perturbation	LTK	-1	53	NA			FALSE	FALSE			up	N	X01BR001	Basal-I
Perturbation	LTK	1	47	NA			FALSE	FALSE			up	N	X01BR001	Basal-I
Perturbation	MAST2	-1	47	NA			FALSE	FALSE			up	N	X01BR001	Basal-I
Perturbation	MAST2	1	53	NA			FALSE	FALSE			up	N	X01BR001	Basal-I
Perturbation	MATK	-1	53	NA			FALSE	FALSE			up	N	X01BR001	Basal-I
Perturbation	MATK	1	47	NA			FALSE	FALSE			up	N	X01BR001	Basal-I
Perturbation	MOS	-1	47	NA			FALSE	FALSE			up	N	X01BR001	Basal-I
Perturbation	MOS	1	53	NA			FALSE	FALSE			up	N	X01BR001	Basal-I
Perturbation	NEK1	-1	53	NA			FALSE	FALSE			up	N	X01BR001	Basal-I
Perturbation	NEK1	1	47	NA			FALSE	FALSE			up	N	X01BR001	Basal-I
Perturbation	NEK5	-1	53	NA			FALSE	FALSE			up	N	X01BR001	Basal-I
Perturbation	NEK5	1	47	NA			FALSE	FALSE			up	N	X01BR001	Basal-I
Perturbation	NTRK3	-1	53	NA			FALSE	FALSE			up	N	X01BR001	Basal-I
Perturbation	NTRK3	1	47	NA			FALSE	FALSE			up	N	X01BR001	Basal-I
Perturbation	PASK	-1	47	NA			FALSE	FALSE			up	N	X01BR001	Basal-I
Perturbation	PASK	1	53	NA			FALSE	FALSE			up	N	X01BR001	Basal-I
Perturbation	PIM3	-1	47	NA			FALSE	FALSE			up	N	X01BR001	Basal-I
Perturbation	PIM3	1	53	NA			FALSE	FALSE			up	N	X01BR001	Basal-I
Perturbation	PRKX	-1	47	NA			FALSE	FALSE			up	N	X01BR001	Basal-I
Perturbation	PRKX	1	53	NA			FALSE	FALSE			up	N	X01BR001	Basal-I
Perturbation	RIPK3	-1	53	NA			FALSE	FALSE			up	N	X01BR001	Basal-I
Perturbation	RIPK3	1	47	NA			FALSE	FALSE			up	N	X01BR001	Basal-I
Perturbation	ROCK2	-1	47	NA			FALSE	FALSE			up	N	X01BR001	Basal-I
Perturbation	ROCK2	1	53	NA			FALSE	FALSE			up	N	X01BR001	Basal-I
Perturbation	SMG1	-1	53	NA			FALSE	FALSE			up	N	X01BR001	Basal-I
Perturbation	SMG1	1	47	NA			FALSE	FALSE			up	N	X01BR001	Basal-I
Perturbation	TYRO3	-1	53	NA			FALSE	FALSE			up	N	X01BR001	Basal-I
Perturbation	TYRO3	1	47	NA			FALSE	FALSE			up	N	X01BR001	Basal-I
Perturbation	VRK1	-1	53	NA			FALSE	FALSE			up	N	X01BR001	Basal-I
Perturbation	VRK1	1	47	NA			FALSE	FALSE			up	N	X01BR001	Basal-I
Perturbation	WNK3	-1	53	NA			FALSE	FALSE			up	N	X01BR001	Basal-I
Perturbation	WNK3	1	47	NA			FALSE	FALSE			up	N	X01BR001	Basal-I
RANBP9	DYRK1B	-1	100	TRUE	binding		FALSE	FALSE			up	N	X01BR001	Basal-I
RELA	APOPTOSIS	-1	100	FALSE			FALSE	FALSE			up	N	X01BR001	Basal-I
RELA	MET	1	100	TRUE	transcriptional regulation		FALSE	FALSE			up	N	X01BR001	Basal-I
RELA	NFKB_P65_P50	1	100	TRUE	binding		FALSE	FALSE			up	N	X01BR001	Basal-I
RELA	PROLIFERATION	1	100	FALSE			FALSE	FALSE			up	N	X01BR001	Basal-I
RELA	SP1	1	100	TRUE	binding		FALSE	FALSE			up	N	X01BR001	Basal-I
RFX5	RFX_COMPLEX	1	100	TRUE	binding		FALSE	FALSE			up	N	X01BR001	Basal-I
RIPK1	APOPTOSIS	1	100	FALSE			FALSE	FALSE			up	N	X01BR001	Basal-I
RIPK1	DAB2IP	1	100	TRUE	phosphorylation		FALSE	FALSE			up	N	X01BR001	Basal-I
RIPK1	MAP3K7	1	100	TRUE	binding		FALSE	FALSE			up	N	X01BR001	Basal-I
RPS6KA3	ATF4	1	100	TRUE	phosphorylation		FALSE	FALSE			up	N	X01BR001	Basal-I
RPS6KA3	GSK3A	-1	100	TRUE	phosphorylation		FALSE	FALSE			up	N	X01BR001	Basal-I
RPS6KA3	MAP3K5	1	100	TRUE	phosphorylation		FALSE	FALSE			up	N	X01BR001	Basal-I
RPS6KA3	RELA	1	100	TRUE	phosphorylation		FALSE	FALSE			up	N	X01BR001	Basal-I
SLC24A2	CALCIUM_2__	-1	100	TRUE	relocalization		FALSE	FALSE			up	N	X01BR001	Basal-I
SMURF1	BMPR1A	-1	100	TRUE	ubiquitination		FALSE	FALSE			up	N	X01BR001	Basal-I
SMURF1	DAB2IP	-1	100	TRUE	ubiquitination		FALSE	FALSE			up	N	X01BR001	Basal-I
SMURF1	TGFBR1	-1	100	TRUE	polyubiquitination;ubiquitination		FALSE	FALSE			up	N	X01BR001	Basal-I
SNAI2	CCND1	1	4	FALSE	transcriptional regulation		FALSE	FALSE			up	N	X01BR001	Basal-I
SNAI2	VDR	-1	45	FALSE	transcriptional regulation		FALSE	FALSE			up	N	X01BR001	Basal-I
SOCS1	IRAK1	-1	13	TRUE	binding		FALSE	FALSE			up	N	X01BR001	Basal-I
SOCS1	JAK3	-1	13	TRUE	binding		FALSE	FALSE			up	N	X01BR001	Basal-I
SOCS3	JAK3	-1	39	TRUE	binding		FALSE	FALSE			up	N	X01BR001	Basal-I
SOX17_POU5F1	BMP7	1	100	TRUE	transcriptional regulation		FALSE	FALSE			up	N	X01BR001	Basal-I
SP1	CDKN2B	1	21	FALSE	transcriptional regulation		FALSE	FALSE			up	N	X01BR001	Basal-I
SP1	MET	1	100	TRUE	transcriptional regulation		FALSE	FALSE			up	N	X01BR001	Basal-I
SP1	TGFB1	1	44	TRUE	transcriptional regulation		FALSE	FALSE			up	N	X01BR001	Basal-I
SRC	ARHGEF2	1	100	TRUE	phosphorylation		FALSE	FALSE			up	N	X01BR001	Basal-I
SRC	BMX	1	100	TRUE	phosphorylation		FALSE	FALSE			up	N	X01BR001	Basal-I
SRC	CYP19A1	1	58	TRUE	phosphorylation		FALSE	FALSE			up	N	X01BR001	Basal-I
SRC	DDR2	1	100	TRUE	phosphorylation		FALSE	FALSE			up	N	X01BR001	Basal-I
SRC	EPITHELIAL_MESENCHYMAL_TRANSITION	-1	100	FALSE			FALSE	FALSE			up	N	X01BR001	Basal-I
SRC	EPITHELIAL_MESENCHYMAL_TRANSITION	1	100										X01BR001	Basal-I
SRC	ERBB2	1	100	TRUE	phosphorylation	Tyr1248	TRUE	FALSE	0.16		up	N	X01BR001	Basal-I
SRC	GRK2	-1	100	TRUE	phosphorylation		FALSE	FALSE			up	N	X01BR001	Basal-I
SRC	IGF1R	1	100	TRUE	phosphorylation		FALSE	FALSE			up	N	X01BR001	Basal-I
SRC	KIT	1	100	TRUE	phosphorylation		FALSE	FALSE			up	N	X01BR001	Basal-I
SRC	PLCG1	1	30	TRUE	phosphorylation		FALSE	FALSE			up	N	X01BR001	Basal-I
SRC	PLCG2	1	23	TRUE	phosphorylation		FALSE	FALSE			up	N	X01BR001	Basal-I
SRC	PTK2	1	100	TRUE	phosphorylation	Tyr576	TRUE	FALSE	0.62		up	N	X01BR001	Basal-I
SRC	RPS6KA3	1	100	TRUE	phosphorylation		FALSE	FALSE			up	N	X01BR001	Basal-I
SRC	SOCS1	-1	13	TRUE	phosphorylation		FALSE	FALSE			up	N	X01BR001	Basal-I
SRC	YAP1	1	100	TRUE	phosphorylation		FALSE	FALSE			up	N	X01BR001	Basal-I
SRPK2	CCND1	1	35	FALSE	transcriptional regulation		FALSE	FALSE			up	N	X01BR001	Basal-I
SSTR2	GNAI1	1	100	TRUE	binding		FALSE	FALSE			up	N	X01BR001	Basal-I
STK3	LATS1	-1	100	TRUE	phosphorylation	Ser909	TRUE	FALSE	0.95		up	N	X01BR001	Basal-I
STK3	MOB1A	1	100	TRUE	phosphorylation	Thr35*	TRUE	TRUE	2.73*	T35	up	Y	X01BR001	Basal-I
STK3	NEK2	1	100	TRUE	phosphorylation		FALSE	FALSE			up	N	X01BR001	Basal-I
STK3	YAP1	1	100	TRUE	phosphorylation		FALSE	FALSE			up	N	X01BR001	Basal-I
STK4	FOXO4	1	100	TRUE	phosphorylation		FALSE	FALSE			up	N	X01BR001	Basal-I
STK4	LATS1	-1	100	TRUE	phosphorylation		FALSE	FALSE			up	N	X01BR001	Basal-I
STK4	MOB1A	1	100	TRUE	phosphorylation	Thr35*	TRUE	TRUE	2.73*	T35	up	Y	X01BR001	Basal-I
TBK1	NFKB_P65_P50	1	100	TRUE	phosphorylation		FALSE	FALSE			up	N	X01BR001	Basal-I
TBK1	RELA	1	100	TRUE	phosphorylation		FALSE	FALSE			up	N	X01BR001	Basal-I
TEK	PIK3R1	1	100	TRUE	binding		FALSE	FALSE			up	N	X01BR001	Basal-I
TELO2	MTORC2	1	20	TRUE	binding		FALSE	FALSE			up	N	X01BR001	Basal-I
TGFB1	CDK4	-1	44	FALSE	transcriptional regulation		FALSE	FALSE			up	N	X01BR001	Basal-I
TGFB1	PIK3R1	1	44	TRUE	binding		FALSE	FALSE			up	N	X01BR001	Basal-I
TGFBR1	EEF1A1	-1	13	TRUE	phosphorylation		FALSE	FALSE			up	N	X01BR001	Basal-I
TSC2	PROLIFERATION	-1	100										X01BR001	Basal-I
TTI1	MTORC2	1	14	TRUE	binding		FALSE	FALSE			up	N	X01BR001	Basal-I
TYK2	PROLIFERATION	-1	100	FALSE			FALSE	FALSE			up	N	X01BR001	Basal-I
ULK1	RIPK1	-1	100	TRUE	phosphorylation	Ser320	TRUE	FALSE	0.47		up	N	X01BR001	Basal-I
ULK1	YAP1	1	100	TRUE	phosphorylation		FALSE	FALSE			up	N	X01BR001	Basal-I
WNK3	WNK1	1	100	TRUE	phosphorylation		FALSE	FALSE			up	N	X01BR001	Basal-I
X17BETA_ESTRADIOL	ESR2	1	30	TRUE	chemical activation		FALSE	FALSE			up	N	X01BR001	Basal-I
X1_2_DIACYL_SN_GLYCEROL	PRKCE	1	53	TRUE	binding		FALSE	FALSE			up	N	X01BR001	Basal-I
YAP1	APOPTOSIS	-1	100	FALSE			FALSE	FALSE			up	N	X01BR001	Basal-I
YAP1	PROLIFERATION	1	100										X01BR001	Basal-I
ABL1	CDK5	1	100	TRUE	phosphorylation	Tyr15	TRUE	FALSE	0.67		up	N	X01BR008	Basal-I
ABL1	HIPK2	1	100	TRUE	phosphorylation		FALSE	FALSE			up	N	X01BR008	Basal-I
ABL1	MAP4K1	1	100	TRUE	phosphorylation		FALSE	FALSE			up	N	X01BR008	Basal-I
ABL1	MDM2	-1	100	TRUE	phosphorylation		FALSE	FALSE			up	N	X01BR008	Basal-I
ABL1	YAP1	1	100	TRUE	phosphorylation		FALSE	FALSE			up	N	X01BR008	Basal-I
AMPK	EEF2K	1	100	TRUE	phosphorylation		FALSE	FALSE			up	N	X01BR008	Basal-I
AMPK	HNF4A	-1	100	TRUE	phosphorylation		FALSE	FALSE			up	N	X01BR008	Basal-I
AMPK	MTOR	1	100	TRUE	phosphorylation		FALSE	FALSE			up	N	X01BR008	Basal-I
AMPK	RAF1	-1	100	TRUE	phosphorylation		FALSE	FALSE			up	N	X01BR008	Basal-I
AR	PROLIFERATION	1	100										X01BR008	Basal-I
ATF4	DYRK3	-1	100	TRUE	transcriptional regulation		FALSE	FALSE			up	N	X01BR008	Basal-I
BUB1	MAD2L1	1	100	TRUE	relocalization		FALSE	FALSE			up	N	X01BR008	Basal-I
CAMK2B	CYLD	1	83.3333	TRUE	phosphorylation	Ser362;Ser418	TRUE	FALSE	-0.78;-0.73		down	N	X01BR008	Basal-I
CAMK2B	ETS1	-1	100	TRUE	phosphorylation		FALSE	FALSE			up	N	X01BR008	Basal-I
CAMK2B	GSK3A	-1	100	TRUE	phosphorylation	Ser21	TRUE	FALSE	-0.91		down	N	X01BR008	Basal-I
CDK1	AR	1	100	TRUE	phosphorylation		FALSE	FALSE			up	N	X01BR008	Basal-I
CDK1	BUB1	1	100	TRUE	phosphorylation		FALSE	FALSE			up	N	X01BR008	Basal-I
CDK1	CHEK1	1	100	TRUE	phosphorylation	Ser286	TRUE	FALSE	1.27		up	N	X01BR008	Basal-I
CDK1	ECT2	-1	100	TRUE	phosphorylation		FALSE	FALSE			up	N	X01BR008	Basal-I
CDK1	FOXM1	1	100	TRUE	phosphorylation	Thr611	TRUE	FALSE	0.75		up	N	X01BR008	Basal-I
CDK1	HIF1A	1	50	TRUE	phosphorylation		FALSE	FALSE			up	N	X01BR008	Basal-I
CDK1	IRS2	-1	100	TRUE	phosphorylation	Ser391*	TRUE	TRUE	2.43*	S391	up	Y	X01BR008	Basal-I
CDK1	PPM1D	-1	100	TRUE	dephosphorylation	Ser40	TRUE	FALSE	0.34		up	N	X01BR008	Basal-I
CDK1	VHL	-1	50	TRUE	phosphorylation		FALSE	FALSE			up	N	X01BR008	Basal-I
CDK1	YAP1	1	100	TRUE	phosphorylation		FALSE	FALSE			up	N	X01BR008	Basal-I
CDK2	APOPTOSIS	1	100	FALSE			FALSE	FALSE			up	N	X01BR008	Basal-I
CDK2	AR	1	100	TRUE	phosphorylation		FALSE	FALSE			up	N	X01BR008	Basal-I
CDK2	CDX2	-1	100	TRUE	phosphorylation		FALSE	FALSE			up	N	X01BR008	Basal-I
CDK2	CELL CYCLE EXIT	-1	100	FALSE			FALSE	FALSE			up	N	X01BR008	Basal-I
CDK2	CHEK1	1	100	TRUE	phosphorylation	Ser286	TRUE	FALSE	1.27		up	N	X01BR008	Basal-I
CDK2	ESR1	-1	100	TRUE	phosphorylation		FALSE	FALSE			up	N	X01BR008	Basal-I
CDK2	FOXM1	1	100	TRUE	phosphorylation	Thr611	TRUE	FALSE	0.75		up	N	X01BR008	Basal-I
CDK2	MYC	1	100	TRUE	phosphorylation	Ser77	TRUE	FALSE	1.17		up	N	X01BR008	Basal-I
CDK2	NFYA	1	100	TRUE	phosphorylation	Ser326	TRUE	FALSE	1.02		up	N	X01BR008	Basal-I
CDK2	PROLIFERATION	-1	100	FALSE			FALSE	FALSE			up	N	X01BR008	Basal-I
CDK2	PROLIFERATION	1	100	FALSE			FALSE	FALSE			up	N	X01BR008	Basal-I
CDK4	FOXM1	1	100	TRUE	phosphorylation	Thr611;Thr627	TRUE	FALSE	0.75;0.78		up	N	X01BR008	Basal-I
CDK4	PROLIFERATION	1	100										X01BR008	Basal-I
CDK4	SPOP	1	100	TRUE	phosphorylation	Ser6	TRUE	FALSE	0.92		up	N	X01BR008	Basal-I
CDK5	AR	1	100	TRUE	phosphorylation		FALSE	FALSE			up	N	X01BR008	Basal-I
CDK5	CDK5_CDK5R1	1	100	TRUE	binding		FALSE	FALSE			up	N	X01BR008	Basal-I
CDK5	HIF1A	1	50	TRUE	phosphorylation		FALSE	FALSE			up	N	X01BR008	Basal-I
CDK5	MYC	1	100	TRUE	phosphorylation	Ser77	TRUE	FALSE	1.17		up	N	X01BR008	Basal-I
CDK5	NFE2L2	1	100	TRUE	phosphorylation		FALSE	FALSE			up	N	X01BR008	Basal-I
CDK5	VRK3	1	100	TRUE	phosphorylation		FALSE	FALSE			up	N	X01BR008	Basal-I
CDK5_CDK5R1	VRK3	1	100	TRUE	phosphorylation		FALSE	FALSE			up	N	X01BR008	Basal-I
CDK6	CELL CYCLE EXIT	-1	100										X01BR008	Basal-I
CDK6	FOXM1	1	100	TRUE	phosphorylation	Thr611;Thr627	TRUE	FALSE	0.75;0.78		up	N	X01BR008	Basal-I
CDK6	PROLIFERATION	1	100										X01BR008	Basal-I
CDK8	STAT1	1	100	TRUE	phosphorylation	Ser727	TRUE	FALSE	0.84		up	N	X01BR008	Basal-I
CDK9	AR	1	100	TRUE	phosphorylation		FALSE	FALSE			up	N	X01BR008	Basal-I
CDK9	MDM2	-1	100	TRUE	phosphorylation	Ser166	TRUE	FALSE	0.69		up	N	X01BR008	Basal-I
CEBPD	CXCL1	1	100	FALSE	transcriptional regulation		FALSE	FALSE			up	N	X01BR008	Basal-I
CHEK1	E2F3	1	100	TRUE	phosphorylation		FALSE	FALSE			up	N	X01BR008	Basal-I
CHEK2	VHL	1	50	TRUE	phosphorylation		FALSE	FALSE			up	N	X01BR008	Basal-I
CIITA	RFX5	1	100	TRUE	binding		FALSE	FALSE			up	N	X01BR008	Basal-I
CLK1	ABL1	1	100	TRUE	phosphorylation		FALSE	FALSE			up	N	X01BR008	Basal-I
CLK4	ABL1	1	100	TRUE	phosphorylation		FALSE	FALSE			up	N	X01BR008	Basal-I
CXCL1	PRKACA	-1	100	TRUE	binding		FALSE	FALSE			up	N	X01BR008	Basal-I
CYLD	TRAF6	-1	83.3333	TRUE	deubiquitination		FALSE	FALSE			up	N	X01BR008	Basal-I
DUSP3	ERBB2	-1	100	TRUE	dephosphorylation		FALSE	FALSE			up	N	X01BR008	Basal-I
DUSP3	MAPK1	-1	100	TRUE	dephosphorylation		FALSE	FALSE			up	N	X01BR008	Basal-I
DYRK1B	APOPTOSIS	-1	100	FALSE			FALSE	FALSE			up	N	X01BR008	Basal-I
DYRK2	TBK1	-1	100	TRUE	phosphorylation		FALSE	FALSE			up	N	X01BR008	Basal-I
EIF2S1	ATF4	-1	33.3333	TRUE	transcriptional regulation		FALSE	FALSE			up	N	X01BR008	Basal-I
EIF2S1	ATF4	1	33.3333	FALSE	transcriptional regulation		FALSE	FALSE			up	N	X01BR008	Basal-I
ERBB2	CDK1	-1	100	TRUE	phosphorylation		FALSE	FALSE			up	N	X01BR008	Basal-I
ERBB2	ESR1	1	100	TRUE	phosphorylation		FALSE	FALSE			up	N	X01BR008	Basal-I
ESR1	AR	-1	100	FALSE	transcriptional regulation		FALSE	FALSE			up	N	X01BR008	Basal-I
ESR1	PROLIFERATION	1	100										X01BR008	Basal-I
ETS1	APOPTOSIS	1	100	FALSE			FALSE	FALSE			up	N	X01BR008	Basal-I
ETS2	APOPTOSIS	-1	100	FALSE			FALSE	FALSE			up	N	X01BR008	Basal-I
FADD	RIPK1	1	100	TRUE	binding		FALSE	FALSE			up	N	X01BR008	Basal-I
GLUD1	X2_OXOGLUTARATE_2__	1	100	TRUE	chemical modification		FALSE	FALSE			up	N	X01BR008	Basal-I
GSK3A	MYC	1	100	TRUE	phosphorylation		FALSE	FALSE			up	N	X01BR008	Basal-I
GSK3A	RELA	1	100	TRUE	phosphorylation		FALSE	FALSE			up	N	X01BR008	Basal-I
HIF1A	HIF_1_COMPLEX	1	50	TRUE	binding		FALSE	FALSE			up	N	X01BR008	Basal-I
HIPK2	APOPTOSIS	1	100	FALSE			FALSE	FALSE			up	N	X01BR008	Basal-I
HIPK2	PPM1D	-1	100	TRUE	phosphorylation		FALSE	FALSE			up	N	X01BR008	Basal-I
HIPK2	PROLIFERATION	-1	100	FALSE			FALSE	FALSE			up	N	X01BR008	Basal-I
HIPK3	FADD	-1	100	TRUE	phosphorylation	Ser194	TRUE	FALSE	1.05		up	N	X01BR008	Basal-I
KDM6A	ETS2	-1	100	TRUE	transcriptional regulation		FALSE	FALSE			up	N	X01BR008	Basal-I
KDM6A	SPI1	-1	100	TRUE	transcriptional regulation		FALSE	FALSE			up	N	X01BR008	Basal-I
KLF4	TNF	-1	100	FALSE	transcriptional regulation		FALSE	FALSE			up	N	X01BR008	Basal-I
LCK	DEF6	1	100	TRUE	phosphorylation		FALSE	FALSE			up	N	X01BR008	Basal-I
LCK	MAPK14	1	100	TRUE	phosphorylation		FALSE	FALSE			up	N	X01BR008	Basal-I
LCK	STAT5A	1	100	TRUE	phosphorylation	Tyr694*	TRUE	TRUE	2.35*	Y694	up	Y	X01BR008	Basal-I
LCK	TBK1	-1	100	TRUE	phosphorylation		FALSE	FALSE			up	N	X01BR008	Basal-I
MAP2K3	DYRK1B	1	100	TRUE	phosphorylation		FALSE	FALSE			up	N	X01BR008	Basal-I
MAP2K3	MAPK14	1	100	TRUE	phosphorylation		FALSE	FALSE			up	N	X01BR008	Basal-I
MAP3K7	HIPK2	1	100	TRUE	phosphorylation		FALSE	FALSE			up	N	X01BR008	Basal-I
MAP3K7	MAP2K3	1	100	TRUE	phosphorylation		FALSE	FALSE			up	N	X01BR008	Basal-I
MAP3K7	NFKB1	1	100	FALSE	transcriptional regulation		FALSE	FALSE			up	N	X01BR008	Basal-I
MAP3K7	NLK	1	100	TRUE	phosphorylation		FALSE	FALSE			up	N	X01BR008	Basal-I
MAP3K7	PRKAA2	1	100	TRUE	phosphorylation		FALSE	FALSE			up	N	X01BR008	Basal-I
MAPK1	AR	-1	100	TRUE	phosphorylation	Ser516*	TRUE	TRUE	-2.01*	S516	down	Y	X01BR008	Basal-I
MAPK1	CIITA	-1	100	TRUE	phosphorylation		FALSE	FALSE			up	N	X01BR008	Basal-I
MAPK1	EIF2S1	-1	33.3333	TRUE	phosphorylation		FALSE	FALSE			up	N	X01BR008	Basal-I
MAPK1	EIF2S1	1	33.3333	TRUE	phosphorylation		FALSE	FALSE			up	N	X01BR008	Basal-I
MAPK1	ERBB2	1	100	TRUE	phosphorylation	Thr701	TRUE	FALSE	-0.39		down	N	X01BR008	Basal-I
MAPK1	ESR1	1	100	TRUE	phosphorylation		FALSE	FALSE			up	N	X01BR008	Basal-I
MAPK1	LCK	-1	100	TRUE	phosphorylation		FALSE	FALSE			up	N	X01BR008	Basal-I
MAPK1	MDM2	1	100	TRUE	phosphorylation		FALSE	FALSE			up	N	X01BR008	Basal-I
MAPK1	MYC	-1	100	TRUE	phosphorylation		FALSE	FALSE			up	N	X01BR008	Basal-I
MAPK1	MYCN	-1	100	TRUE	phosphorylation		FALSE	FALSE			up	N	X01BR008	Basal-I
MAPK1	NR5A1	1	100	TRUE	phosphorylation		FALSE	FALSE			up	N	X01BR008	Basal-I
MAPK1	POU5F1	-1	100	TRUE	phosphorylation		FALSE	FALSE			up	N	X01BR008	Basal-I
MAPK1	PPARA	1	100	TRUE	phosphorylation		FALSE	FALSE			up	N	X01BR008	Basal-I
MAPK1	RPS6KA3	1	33.3333	TRUE	phosphorylation		FALSE	FALSE			up	N	X01BR008	Basal-I
MAPK1	SMAD4	1	100	TRUE	phosphorylation		FALSE	FALSE			up	N	X01BR008	Basal-I
MAPK14	APOPTOSIS	-1	100	FALSE			FALSE	FALSE			up	N	X01BR008	Basal-I
MAPK14	ATF6	1	100	TRUE	phosphorylation		FALSE	FALSE			up	N	X01BR008	Basal-I
MAPK14	BAZ1B	1	100	TRUE	phosphorylation	Ser158*	TRUE	TRUE	2.45*	S158	up	Y	X01BR008	Basal-I
MAPK14	CDX2	-1	100	TRUE	phosphorylation		FALSE	FALSE			up	N	X01BR008	Basal-I
MAPK14	EIF2S1	-1	33.3333	TRUE	phosphorylation		FALSE	FALSE			up	N	X01BR008	Basal-I
MAPK14	EIF2S1	1	33.3333	TRUE	phosphorylation		FALSE	FALSE			up	N	X01BR008	Basal-I
MAPK14	ESR1	-1	100	TRUE	phosphorylation		FALSE	FALSE			up	N	X01BR008	Basal-I
MAPK14	PROLIFERATION	1	100	FALSE			FALSE	FALSE			up	N	X01BR008	Basal-I
MAPK14	STAT1	1	100	TRUE	phosphorylation	Ser727	TRUE	FALSE	0.84		up	N	X01BR008	Basal-I
MAPK14	USF1	1	100	TRUE	phosphorylation		FALSE	FALSE			up	N	X01BR008	Basal-I
MARK2	EIF2S1	-1	33.3333	TRUE	phosphorylation		FALSE	FALSE			up	N	X01BR008	Basal-I
MARK2	EIF2S1	1	33.3333	TRUE	phosphorylation		FALSE	FALSE			up	N	X01BR008	Basal-I
MAST2	PTEN	1	100	TRUE	phosphorylation		FALSE	FALSE			up	N	X01BR008	Basal-I
MDM2	DYRK2	-1	100	TRUE	ubiquitination		FALSE	FALSE			up	N	X01BR008	Basal-I
MDM2	HIF1A	-1	50	TRUE	ubiquitination		FALSE	FALSE			up	N	X01BR008	Basal-I
MTOR	AR	1	100	TRUE	phosphorylation		FALSE	FALSE			up	N	X01BR008	Basal-I
MTOR	ESR1	-1	100	TRUE	phosphorylation		FALSE	FALSE			up	N	X01BR008	Basal-I
MTOR	MYC	1	100	TRUE	phosphorylation	Ser77	TRUE	FALSE	1.17		up	N	X01BR008	Basal-I
MTOR	MYCN	1	100	TRUE	phosphorylation		FALSE	FALSE			up	N	X01BR008	Basal-I
MTOR	PRKCB	1	100	TRUE	phosphorylation	Thr642*	TRUE	TRUE	2.41*	T642	up	Y	X01BR008	Basal-I
MTOR	PROLIFERATION	1	100	FALSE			FALSE	FALSE			up	N	X01BR008	Basal-I
MTOR	YAP1	1	100	TRUE	phosphorylation		FALSE	FALSE			up	N	X01BR008	Basal-I
MYC	CDK4	1	100	TRUE	transcriptional regulation		FALSE	FALSE			up	N	X01BR008	Basal-I
MYC	CDK6	1	100	FALSE	transcriptional regulation		FALSE	FALSE			up	N	X01BR008	Basal-I
MYC	CELL CYCLE EXIT	-1	100										X01BR008	Basal-I
MYC	CLK3	1	100	TRUE	transcriptional regulation		FALSE	FALSE			up	N	X01BR008	Basal-I
MYC	IMMORTALITY	1	100	FALSE			FALSE	FALSE			up	N	X01BR008	Basal-I
MYC	NFE2L2	1	100	FALSE	transcriptional regulation		FALSE	FALSE			up	N	X01BR008	Basal-I
MYC	PROLIFERATION	1	100										X01BR008	Basal-I
NFKB1	RELA	1	100	TRUE	binding		FALSE	FALSE			up	N	X01BR008	Basal-I
NLK	ESR1	-1	100	TRUE	phosphorylation		FALSE	FALSE			up	N	X01BR008	Basal-I
NLK	PROLIFERATION	-1	100	FALSE			FALSE	FALSE			up	N	X01BR008	Basal-I
NLK	YAP1	1	100	TRUE	phosphorylation		FALSE	FALSE			up	N	X01BR008	Basal-I
POU5F1	CDX2	-1	100	FALSE	transcriptional regulation		FALSE	FALSE			up	N	X01BR008	Basal-I
POU5F1	PAX6	-1	100	FALSE	transcriptional regulation		FALSE	FALSE			up	N	X01BR008	Basal-I
PPM1A	CDK2	-1	100	TRUE	dephosphorylation		FALSE	FALSE			up	N	X01BR008	Basal-I
PPM1A	CDK9	-1	100	TRUE	dephosphorylation	Thr186	TRUE	FALSE	-0.01		down	N	X01BR008	Basal-I
PPM1A	MAPK14	-1	100	TRUE	dephosphorylation		FALSE	FALSE			up	N	X01BR008	Basal-I
PPM1A	RELA	-1	100	TRUE	dephosphorylation		FALSE	FALSE			up	N	X01BR008	Basal-I
PPM1D	CHEK1	-1	100	TRUE	dephosphorylation		FALSE	FALSE			up	N	X01BR008	Basal-I
PPM1D	CHEK2	1	100	TRUE	dephosphorylation		FALSE	FALSE			up	N	X01BR008	Basal-I
PPM1D	MAPK14	-1	100	TRUE	dephosphorylation		FALSE	FALSE			up	N	X01BR008	Basal-I
PPM1D	MDM2	1	100	TRUE	dephosphorylation		FALSE	FALSE			up	N	X01BR008	Basal-I
PRKAA2	AMPK	1	100	TRUE	binding		FALSE	FALSE			up	N	X01BR008	Basal-I
PRKAA2	EEF2K	1	100	TRUE	phosphorylation		FALSE	FALSE			up	N	X01BR008	Basal-I
PRKAA2	HIPK2	1	100	TRUE	phosphorylation		FALSE	FALSE			up	N	X01BR008	Basal-I
PRKAA2	HNF4A	-1	100	TRUE	phosphorylation		FALSE	FALSE			up	N	X01BR008	Basal-I
PRKAA2	MYC	1	100	TRUE	phosphorylation		FALSE	FALSE			up	N	X01BR008	Basal-I
PRKAA2	PINK1	1	100	TRUE	phosphorylation		FALSE	FALSE			up	N	X01BR008	Basal-I
PRKAA2	TFAP2A	1	100	TRUE	phosphorylation		FALSE	FALSE			up	N	X01BR008	Basal-I
PRKACA	AMPK	-1	100	TRUE	phosphorylation		FALSE	FALSE			up	N	X01BR008	Basal-I
PRKACA	BRSK2	1	100	TRUE	phosphorylation		FALSE	FALSE			up	N	X01BR008	Basal-I
PRKACA	CDK16	-1	100	TRUE	phosphorylation	Ser153	TRUE	FALSE	-0.57		down	N	X01BR008	Basal-I
PRKACA	CIITA	-1	100	TRUE	phosphorylation		FALSE	FALSE			up	N	X01BR008	Basal-I
PRKACA	ERBB2	1	100	TRUE	phosphorylation		FALSE	FALSE			up	N	X01BR008	Basal-I
PRKACA	ESR1	1	100	TRUE	phosphorylation		FALSE	FALSE			up	N	X01BR008	Basal-I
PRKACA	GSK3A	-1	100	TRUE	phosphorylation	Ser21	TRUE	FALSE	-0.91		down	N	X01BR008	Basal-I
PRKACA	PRKAA2	-1	100	TRUE	phosphorylation		FALSE	FALSE			up	N	X01BR008	Basal-I
PRKACA	RAF1	1	100	TRUE	phosphorylation		FALSE	FALSE			up	N	X01BR008	Basal-I
PRKACA	RELA	-1	100	TRUE	phosphorylation		FALSE	FALSE			up	N	X01BR008	Basal-I
PRKACA	STK11	1	100	TRUE	phosphorylation		FALSE	FALSE			up	N	X01BR008	Basal-I
PRKACA	STK38	-1	100	TRUE	phosphorylation		FALSE	FALSE			up	N	X01BR008	Basal-I
PRKCB	NFE2L2	1	100	TRUE	phosphorylation		FALSE	FALSE			up	N	X01BR008	Basal-I
PTEN	PPM1A	1	100	TRUE	binding		FALSE	FALSE			up	N	X01BR008	Basal-I
PTEN	STAT5A	-1	100	TRUE	dephosphorylation		FALSE	FALSE			up	N	X01BR008	Basal-I
Perturbation	CAMK2B	-1	50	NA			FALSE	FALSE			up	N	X01BR008	Basal-I
Perturbation	CAMK2B	1	50	NA			FALSE	FALSE			up	N	X01BR008	Basal-I
Perturbation	CDK10	-1	50	NA			FALSE	FALSE			up	N	X01BR008	Basal-I
Perturbation	CDK10	1	50	NA			FALSE	FALSE			up	N	X01BR008	Basal-I
Perturbation	CDK14	-1	50	NA			FALSE	FALSE			up	N	X01BR008	Basal-I
Perturbation	CDK14	1	50	NA			FALSE	FALSE			up	N	X01BR008	Basal-I
Perturbation	CDK19	-1	50	NA			FALSE	FALSE			up	N	X01BR008	Basal-I
Perturbation	CDK19	1	50	NA			FALSE	FALSE			up	N	X01BR008	Basal-I
Perturbation	CDK8	-1	50	NA			FALSE	FALSE			up	N	X01BR008	Basal-I
Perturbation	CDK8	1	50	NA			FALSE	FALSE			up	N	X01BR008	Basal-I
Perturbation	CLK1	-1	50	NA			FALSE	FALSE			up	N	X01BR008	Basal-I
Perturbation	CLK1	1	50	NA			FALSE	FALSE			up	N	X01BR008	Basal-I
Perturbation	CLK4	-1	50	NA			FALSE	FALSE			up	N	X01BR008	Basal-I
Perturbation	CLK4	1	50	NA			FALSE	FALSE			up	N	X01BR008	Basal-I
Perturbation	HIPK1	-1	50	NA			FALSE	FALSE			up	N	X01BR008	Basal-I
Perturbation	HIPK1	1	50	NA			FALSE	FALSE			up	N	X01BR008	Basal-I
Perturbation	HIPK3	-1	50	NA			FALSE	FALSE			up	N	X01BR008	Basal-I
Perturbation	HIPK3	1	50	NA			FALSE	FALSE			up	N	X01BR008	Basal-I
Perturbation	MAST2	-1	50	NA			FALSE	FALSE			up	N	X01BR008	Basal-I
Perturbation	MAST2	1	50	NA			FALSE	FALSE			up	N	X01BR008	Basal-I
Perturbation	PRKAG2	-1	50	NA			FALSE	FALSE			up	N	X01BR008	Basal-I
Perturbation	PRKAG2	1	50	NA			FALSE	FALSE			up	N	X01BR008	Basal-I
Perturbation	RIPK3	-1	50	NA			FALSE	FALSE			up	N	X01BR008	Basal-I
Perturbation	RIPK3	1	50	NA			FALSE	FALSE			up	N	X01BR008	Basal-I
Perturbation	UHMK1	-1	50	NA			FALSE	FALSE			up	N	X01BR008	Basal-I
Perturbation	UHMK1	1	50	NA			FALSE	FALSE			up	N	X01BR008	Basal-I
Perturbation	WNK3	-1	50	NA			FALSE	FALSE			up	N	X01BR008	Basal-I
Perturbation	WNK3	1	50	NA			FALSE	FALSE			up	N	X01BR008	Basal-I
RELA	APOPTOSIS	-1	100	FALSE			FALSE	FALSE			up	N	X01BR008	Basal-I
RELA	PROLIFERATION	1	100	FALSE			FALSE	FALSE			up	N	X01BR008	Basal-I
RFX5	RFX_COMPLEX	1	100	TRUE	binding		FALSE	FALSE			up	N	X01BR008	Basal-I
RIPK1	APOPTOSIS	1	100	FALSE			FALSE	FALSE			up	N	X01BR008	Basal-I
RIPK3	GLUD1	1	100	TRUE	binding		FALSE	FALSE			up	N	X01BR008	Basal-I
RPS6KA3	ATF4	1	33.3333	TRUE	phosphorylation		FALSE	FALSE			up	N	X01BR008	Basal-I
RPS6KA3	ESR1	1	33.3333	TRUE	phosphorylation	Ser167*	TRUE	TRUE	-3.65*	S167	down	Y	X01BR008	Basal-I
RPS6KA3	GSK3A	-1	33.3333	TRUE	phosphorylation	Ser21	TRUE	FALSE	-0.91		down	N	X01BR008	Basal-I
RPS6KA3	RELA	-1	33.3333	TRUE	phosphorylation		FALSE	FALSE			up	N	X01BR008	Basal-I
SMAD3_SMAD4	CEBPD	-1	100	TRUE	binding		FALSE	FALSE			up	N	X01BR008	Basal-I
SMAD3_SMAD4	MYC	-1	100	TRUE	transcriptional regulation		FALSE	FALSE			up	N	X01BR008	Basal-I
SMAD4	MYC	-1	100	TRUE	transcriptional regulation		FALSE	FALSE			up	N	X01BR008	Basal-I
SMAD4	SMAD3_SMAD4	1	100	TRUE	binding		FALSE	FALSE			up	N	X01BR008	Basal-I
SPOP	GLI2	-1	100	TRUE	ubiquitination		FALSE	FALSE			up	N	X01BR008	Basal-I
STAT1	CIITA	1	100	TRUE	transcriptional regulation		FALSE	FALSE			up	N	X01BR008	Basal-I
STAT1	PROLIFERATION	-1	100										X01BR008	Basal-I
STAT5A	APOPTOSIS	-1	100	FALSE			FALSE	FALSE			up	N	X01BR008	Basal-I
STAT5A	PROLIFERATION	1	100	FALSE			FALSE	FALSE			up	N	X01BR008	Basal-I
STK11	BRSK1	1	100	TRUE	phosphorylation		FALSE	FALSE			up	N	X01BR008	Basal-I
STK11	BRSK2	1	100	TRUE	phosphorylation		FALSE	FALSE			up	N	X01BR008	Basal-I
STK11	MARK1	1	100	TRUE	phosphorylation		FALSE	FALSE			up	N	X01BR008	Basal-I
STK11	MARK2	1	100	TRUE	phosphorylation		FALSE	FALSE			up	N	X01BR008	Basal-I
STK11	MARK3	1	100	TRUE	phosphorylation		FALSE	FALSE			up	N	X01BR008	Basal-I
STK11	MARK4	1	100	TRUE	phosphorylation		FALSE	FALSE			up	N	X01BR008	Basal-I
STK11	MELK	1	100	TRUE	phosphorylation		FALSE	FALSE			up	N	X01BR008	Basal-I
STK11	PRKAA2	-1	100	TRUE	phosphorylation		FALSE	FALSE			up	N	X01BR008	Basal-I
STK11	PTEN	1	100	TRUE	phosphorylation	Ser385	TRUE	FALSE	-0.79		down	N	X01BR008	Basal-I
STK11	SNRK	1	100	TRUE	phosphorylation		FALSE	FALSE			up	N	X01BR008	Basal-I
STK11	YAP1	-1	100	TRUE	phosphorylation		FALSE	FALSE			up	N	X01BR008	Basal-I
STK38	AAK1	1	100	TRUE	phosphorylation	Ser637	TRUE	FALSE	0.13		up	N	X01BR008	Basal-I
STK38	YAP1	1	100	TRUE	phosphorylation		FALSE	FALSE			up	N	X01BR008	Basal-I
SULT1E1	X17BETA_ESTRADIOL	1	100	TRUE	chemical modification		FALSE	FALSE			up	N	X01BR008	Basal-I
TBK1	ESR1	1	100	TRUE	phosphorylation		FALSE	FALSE			up	N	X01BR008	Basal-I
TBK1	RELA	-1	100	TRUE	phosphorylation		FALSE	FALSE			up	N	X01BR008	Basal-I
TFAP2A	SULT1E1	1	100	FALSE	transcriptional regulation		FALSE	FALSE			up	N	X01BR008	Basal-I
TNF	RIPK2	1	100	FALSE	transcriptional regulation		FALSE	FALSE			up	N	X01BR008	Basal-I
TRAF6	KLF4	1	83.3333	TRUE	ubiquitination		FALSE	FALSE			up	N	X01BR008	Basal-I
TRAF6	MAP3K7	1	83.3333	TRUE	ubiquitination		FALSE	FALSE			up	N	X01BR008	Basal-I
VHL	HIF_1_COMPLEX	-1	50	TRUE	ubiquitination		FALSE	FALSE			up	N	X01BR008	Basal-I
VRK3	DUSP3	1	100	TRUE	binding		FALSE	FALSE			up	N	X01BR008	Basal-I
WNK3	WNK1	1	100	TRUE	phosphorylation	Ser382*	TRUE	TRUE	-2.29*	S382	down	Y	X01BR008	Basal-I
X17BETA_ESTRADIOL	ESR2	1	100	TRUE	chemical activation		FALSE	FALSE			up	N	X01BR008	Basal-I
X2_OXOGLUTARATE_2__	KDM6A	1	100	TRUE	chemical activation		FALSE	FALSE			up	N	X01BR008	Basal-I
YAP1	APOPTOSIS	-1	100	FALSE			FALSE	FALSE			up	N	X01BR008	Basal-I
YAP1	PROLIFERATION	1	100										X01BR008	Basal-I
ABL1	ATR	1	100	TRUE	phosphorylation		FALSE	FALSE			up	N	X01BR009	Basal-I
ABL1	CDK5	1	100	TRUE	phosphorylation		FALSE	FALSE			up	N	X01BR009	Basal-I
ABL1	HIPK2	1	100	TRUE	phosphorylation		FALSE	FALSE			up	N	X01BR009	Basal-I
ABL1	YAP1	1	100	TRUE	phosphorylation		FALSE	FALSE			up	N	X01BR009	Basal-I
ADAM17	TNF	1	47	TRUE	cleavage		FALSE	FALSE			up	N	X01BR009	Basal-I
AMPK	CTBP1	-1	51	TRUE	phosphorylation		FALSE	FALSE			up	N	X01BR009	Basal-I
AMPK	FOXO4	1	100	TRUE	phosphorylation		FALSE	FALSE			up	N	X01BR009	Basal-I
AMPK	HNF4A	-1	100	TRUE	phosphorylation		FALSE	FALSE			up	N	X01BR009	Basal-I
AMPK	MTOR	1	100	TRUE	phosphorylation		FALSE	FALSE			up	N	X01BR009	Basal-I
AMPK	RAF1	-1	100	TRUE	phosphorylation		FALSE	FALSE			up	N	X01BR009	Basal-I
AMPK	TP53	1	100	TRUE	phosphorylation	Ser15	TRUE	FALSE	1.77		up	N	X01BR009	Basal-I
APC_C	AURKA	-1	100	TRUE	polyubiquitination		FALSE	FALSE			up	N	X01BR009	Basal-I
APC_C	IRS2	-1	100	TRUE	polyubiquitination		FALSE	FALSE			up	N	X01BR009	Basal-I
AR	PROLIFERATION	1	100										X01BR009	Basal-I
ATF4	DYRK3	-1	100	TRUE	transcriptional regulation		FALSE	FALSE			up	N	X01BR009	Basal-I
ATR	CHEK1	-1	100	TRUE	phosphorylation		FALSE	FALSE			up	N	X01BR009	Basal-I
ATR	PRKDC	1	100	TRUE	phosphorylation		FALSE	FALSE			up	N	X01BR009	Basal-I
ATR	SP1	1	100	TRUE	phosphorylation		FALSE	FALSE			up	N	X01BR009	Basal-I
ATR	TP53	1	100	TRUE	phosphorylation	Ser15	TRUE	FALSE	1.77		up	N	X01BR009	Basal-I
AURKA	GSK3B	-1	100	TRUE	phosphorylation		FALSE	FALSE			up	N	X01BR009	Basal-I
AURKA	PAX8	1	100	TRUE	phosphorylation		FALSE	FALSE			up	N	X01BR009	Basal-I
AURKA	TP53	-1	100	TRUE	phosphorylation		FALSE	FALSE			up	N	X01BR009	Basal-I
AURKA	YAP1	-1	100	TRUE	phosphorylation		FALSE	FALSE			up	N	X01BR009	Basal-I
BRAF	NANOG	1	48	TRUE	phosphorylation		FALSE	FALSE			up	N	X01BR009	Basal-I
BRAF	NFE2L2	1	100	FALSE	transcriptional regulation		FALSE	FALSE			up	N	X01BR009	Basal-I
BRAF	TTK	1	100	TRUE	phosphorylation		FALSE	FALSE			up	N	X01BR009	Basal-I
CAMK4	PROLIFERATION	1	100	FALSE			FALSE	FALSE			up	N	X01BR009	Basal-I
CAMKK2	CAMK4	1	100	TRUE	phosphorylation		FALSE	FALSE			up	N	X01BR009	Basal-I
CAMKK2	PRKAA2	-1	100	TRUE	phosphorylation		FALSE	FALSE			up	N	X01BR009	Basal-I
CCNA2	CYCLINA2_CDK2	1	100	TRUE	binding		FALSE	FALSE			up	N	X01BR009	Basal-I
CDK4	FOXO1	-1	100	TRUE	phosphorylation		FALSE	FALSE			up	N	X01BR009	Basal-I
CDK4	PROLIFERATION	1	100										X01BR009	Basal-I
CDK4	RUNX3	-1	100	TRUE	phosphorylation		FALSE	FALSE			up	N	X01BR009	Basal-I
CDK4	TFEB	1	100	TRUE	phosphorylation		FALSE	FALSE			up	N	X01BR009	Basal-I
CDK4	TP53	1	100	TRUE	phosphorylation		FALSE	FALSE			up	N	X01BR009	Basal-I
CDK4	TSC2	-1	100	TRUE	phosphorylation		FALSE	FALSE			up	N	X01BR009	Basal-I
CDK5	AR	1	100	TRUE	phosphorylation		FALSE	FALSE			up	N	X01BR009	Basal-I
CDK5	CAMKK2	-1	100	TRUE	phosphorylation		FALSE	FALSE			up	N	X01BR009	Basal-I
CDK5	CCDC88A	1	100	TRUE	phosphorylation	Ser1675*	TRUE	TRUE	2.33*	S1675	up	Y	X01BR009	Basal-I
CDK5	FOXO1	-1	100	TRUE	phosphorylation		FALSE	FALSE			up	N	X01BR009	Basal-I
CDK5	FZR1	1	100	TRUE	phosphorylation	Ser40;Thr121	TRUE	FALSE	0.28;0.04		up	N	X01BR009	Basal-I
CDK5	HIF1A	1	100	TRUE	phosphorylation		FALSE	FALSE			up	N	X01BR009	Basal-I
CDK5	MYC	1	100	TRUE	phosphorylation		FALSE	FALSE			up	N	X01BR009	Basal-I
CDK5	NFE2L2	1	100	TRUE	phosphorylation		FALSE	FALSE			up	N	X01BR009	Basal-I
CDK5	TP53	1	100	TRUE	phosphorylation	Ser15	TRUE	FALSE	1.77		up	N	X01BR009	Basal-I
CDK6	CELL CYCLE EXIT	-1	100										X01BR009	Basal-I
CDK6	PROLIFERATION	1	100										X01BR009	Basal-I
CDK6	TFEB	1	100	TRUE	phosphorylation		FALSE	FALSE			up	N	X01BR009	Basal-I
CDK6	TP53	1	100	TRUE	phosphorylation		FALSE	FALSE			up	N	X01BR009	Basal-I
CDK6	TSC2	-1	100	TRUE	phosphorylation		FALSE	FALSE			up	N	X01BR009	Basal-I
CDK7	CDK12	1	100	TRUE	phosphorylation	Thr893	TRUE	FALSE	0.81		up	N	X01BR009	Basal-I
CDK7	CDK4	1	100	TRUE	phosphorylation		FALSE	FALSE			up	N	X01BR009	Basal-I
CDK7	CDK9	1	100	TRUE	phosphorylation		FALSE	FALSE			up	N	X01BR009	Basal-I
CDK7	POU5F1	1	50	TRUE	phosphorylation		FALSE	FALSE			up	N	X01BR009	Basal-I
CDK7	TP53	1	100	TRUE	phosphorylation	Ser392*	TRUE	TRUE	2.35*	S392	up	Y	X01BR009	Basal-I
CDK8	STAT1	1	100	TRUE	phosphorylation	Ser727	TRUE	FALSE	0.23		up	N	X01BR009	Basal-I
CDK9	AR	1	100	TRUE	phosphorylation		FALSE	FALSE			up	N	X01BR009	Basal-I
CDK9	TP53	1	100	TRUE	phosphorylation	Ser315;Ser392*	TRUE	TRUE	0.72;2.35*	;S392	up	Y	X01BR009	Basal-I
CHEK1	OGT	1	100	TRUE	phosphorylation	Ser20	TRUE	FALSE	-0.41		down	N	X01BR009	Basal-I
CHEK1	TP53	-1	100	TRUE	phosphorylation		FALSE	FALSE			up	N	X01BR009	Basal-I
CIITA	RFX5	1	100	TRUE	binding		FALSE	FALSE			up	N	X01BR009	Basal-I
CLOCK	NR0B2	1	100	TRUE	transcriptional regulation		FALSE	FALSE			up	N	X01BR009	Basal-I
CSK	FGR	-1	50	TRUE	phosphorylation		FALSE	FALSE			up	N	X01BR009	Basal-I
CSNK2A1	HDAC1	1	49	TRUE	phosphorylation	Ser421	TRUE	FALSE	-0.86		down	N	X01BR009	Basal-I
CSNK2A1	MECOM	1	100	TRUE	phosphorylation	Ser726	TRUE	FALSE	-0.37		down	N	X01BR009	Basal-I
CSNK2A1	MYC	-1	100	TRUE	phosphorylation		FALSE	FALSE			up	N	X01BR009	Basal-I
CSNK2A1	PTPN1	1	95	TRUE	phosphorylation		FALSE	FALSE			up	N	X01BR009	Basal-I
CSNK2A1	SP1	-1	100	TRUE	phosphorylation		FALSE	FALSE			up	N	X01BR009	Basal-I
CSNK2A1	TP53	-1	100	TRUE	phosphorylation		FALSE	FALSE			up	N	X01BR009	Basal-I
CTBP1	VDR	-1	51	FALSE	transcriptional regulation		FALSE	FALSE			up	N	X01BR009	Basal-I
CYCLINA2_CDK2	CDK7	1	100	TRUE	phosphorylation	Thr170	TRUE	FALSE	0.04		up	N	X01BR009	Basal-I
CYCLINA2_CDK2	SP1	1	100	TRUE	phosphorylation	Ser59	TRUE	FALSE	0.06		up	N	X01BR009	Basal-I
CYCLINA2_CDK2	TP53	1	100	TRUE	phosphorylation	Ser315	TRUE	FALSE	0.72		up	N	X01BR009	Basal-I
CYCLIND_CDK4	PROLIFERATION	1	100	FALSE			FALSE	FALSE			up	N	X01BR009	Basal-I
CYCLIND_CDK4	TSC2	1	100	TRUE	phosphorylation	Ser1452	TRUE	FALSE	-0.5		down	N	X01BR009	Basal-I
CYCLINE_CDK2	PRKAR1A	1	100	TRUE	phosphorylation		FALSE	FALSE			up	N	X01BR009	Basal-I
CYCLINE_CDK2	SNAI2	-1	100	TRUE	phosphorylation		FALSE	FALSE			up	N	X01BR009	Basal-I
DYRK1B	HNF1A	1	100	TRUE	phosphorylation		FALSE	FALSE			up	N	X01BR009	Basal-I
EIF2S1	ATF4	-1	31	TRUE	transcriptional regulation		FALSE	FALSE			up	N	X01BR009	Basal-I
EIF2S1	ATF4	1	23	FALSE	transcriptional regulation		FALSE	FALSE			up	N	X01BR009	Basal-I
ELK1	PRKCA	1	100	TRUE	transcriptional regulation		FALSE	FALSE			up	N	X01BR009	Basal-I
ERG	MYC	1	100	FALSE	transcriptional regulation		FALSE	FALSE			up	N	X01BR009	Basal-I
FAM20C	PCSK7	1	100	TRUE	phosphorylation		FALSE	FALSE			up	N	X01BR009	Basal-I
FBXO25	ELK1	-1	50	TRUE	binding		FALSE	FALSE			up	N	X01BR009	Basal-I
FGR	NFE2L2	-1	50	TRUE	phosphorylation		FALSE	FALSE			up	N	X01BR009	Basal-I
FGR	RIPK2	1	50	TRUE	phosphorylation		FALSE	FALSE			up	N	X01BR009	Basal-I
FZR1	APC_C	1	100	TRUE	binding		FALSE	FALSE			up	N	X01BR009	Basal-I
FZR1	AURKA	-1	100	TRUE	binding		FALSE	FALSE			up	N	X01BR009	Basal-I
GATA3	ERG	1	48	FALSE	transcriptional regulation		FALSE	FALSE			up	N	X01BR009	Basal-I
GSK3B	CAMKK2	-1	100	TRUE	phosphorylation		FALSE	FALSE			up	N	X01BR009	Basal-I
GSK3B	CDX2	-1	100	TRUE	phosphorylation		FALSE	FALSE			up	N	X01BR009	Basal-I
GSK3B	CIITA	1	100	TRUE	phosphorylation		FALSE	FALSE			up	N	X01BR009	Basal-I
GSK3B	CLOCK	-1	100	TRUE	phosphorylation		FALSE	FALSE			up	N	X01BR009	Basal-I
GSK3B	CYCLIND_CDK4	-1	100	TRUE	phosphorylation		FALSE	FALSE			up	N	X01BR009	Basal-I
GSK3B	MARK2	-1	100	TRUE	phosphorylation	Ser212	TRUE	FALSE	0.86		up	N	X01BR009	Basal-I
GSK3B	MYC	1	100	TRUE	phosphorylation		FALSE	FALSE			up	N	X01BR009	Basal-I
GSK3B	NFATC2	-1	100	TRUE	phosphorylation		FALSE	FALSE			up	N	X01BR009	Basal-I
GSK3B	NFKB_P65_P50	1	100	TRUE	phosphorylation		FALSE	FALSE			up	N	X01BR009	Basal-I
GSK3B	PROLIFERATION	-1	100	FALSE			FALSE	FALSE			up	N	X01BR009	Basal-I
GSK3B	PSEN1	-1	100	TRUE	phosphorylation		FALSE	FALSE			up	N	X01BR009	Basal-I
GSK3B	TP53	1	100	TRUE	phosphorylation		FALSE	FALSE			up	N	X01BR009	Basal-I
HDAC1	NFKB_P65_P50	-1	49	TRUE	binding		FALSE	FALSE			up	N	X01BR009	Basal-I
HDAC1	SNAI2	-1	49	FALSE	transcriptional regulation		FALSE	FALSE			up	N	X01BR009	Basal-I
HDAC1	VDR	-1	49	FALSE	transcriptional regulation		FALSE	FALSE			up	N	X01BR009	Basal-I
HIF1A	EPITHELIAL_MESENCHYMAL_TRANSITION	1	100	FALSE			FALSE	FALSE			up	N	X01BR009	Basal-I
HIF1A	HIF_1_COMPLEX	1	100	TRUE	binding		FALSE	FALSE			up	N	X01BR009	Basal-I
HIF3A	EPAS1	-1	100	TRUE	transcriptional regulation		FALSE	FALSE			up	N	X01BR009	Basal-I
HIF3A	HIF1A	-1	100	TRUE	transcriptional regulation		FALSE	FALSE			up	N	X01BR009	Basal-I
HIPK2	APOPTOSIS	1	100	FALSE			FALSE	FALSE			up	N	X01BR009	Basal-I
HIPK2	CTBP1	-1	51	TRUE	phosphorylation		FALSE	FALSE			up	N	X01BR009	Basal-I
HIPK2	PROLIFERATION	-1	100										X01BR009	Basal-I
HIPK2	TP53	1	100	TRUE	phosphorylation		FALSE	FALSE			up	N	X01BR009	Basal-I
MAP3K7	HIPK2	1	100	TRUE	phosphorylation		FALSE	FALSE			up	N	X01BR009	Basal-I
MAP3K7	NLK	1	100	TRUE	phosphorylation		FALSE	FALSE			up	N	X01BR009	Basal-I
MAP3K7	PRKAA2	1	100	TRUE	phosphorylation		FALSE	FALSE			up	N	X01BR009	Basal-I
MAPK1	ADAM17	1	48	TRUE	phosphorylation	Thr735	TRUE	FALSE	-1.42		down	N	X01BR009	Basal-I
MAPK1	AR	-1	100	TRUE	phosphorylation	Ser516	TRUE	FALSE	-0.88		down	N	X01BR009	Basal-I
MAPK1	BRAF	-1	100	TRUE	phosphorylation	Ser151;Thr401	TRUE	FALSE	-0.3;-0.47		down	N	X01BR009	Basal-I
MAPK1	CIITA	-1	100	TRUE	phosphorylation		FALSE	FALSE			up	N	X01BR009	Basal-I
MAPK1	CSNK2A1	1	100	TRUE	phosphorylation		FALSE	FALSE			up	N	X01BR009	Basal-I
MAPK1	CYCLINE_CDK2	1	100	TRUE	phosphorylation		FALSE	FALSE			up	N	X01BR009	Basal-I
MAPK1	DYRK1B	1	100	TRUE	phosphorylation		FALSE	FALSE			up	N	X01BR009	Basal-I
MAPK1	EIF2S1	-1	31	TRUE	phosphorylation		FALSE	FALSE			up	N	X01BR009	Basal-I
MAPK1	EIF2S1	1	23	TRUE	phosphorylation		FALSE	FALSE			up	N	X01BR009	Basal-I
MAPK1	GSK3B	-1	100	TRUE	phosphorylation		FALSE	FALSE			up	N	X01BR009	Basal-I
MAPK1	MAPKAPK2	1	51	TRUE	phosphorylation	Thr222;Thr334	TRUE	FALSE	-1.57;-1.32		down	N	X01BR009	Basal-I
MAPK1	MAPKAPK5	1	100	TRUE	phosphorylation	Thr182	TRUE	FALSE	-0.38		down	N	X01BR009	Basal-I
MAPK1	MYC	-1	100	TRUE	phosphorylation	Ser77	TRUE	FALSE	-0.23		down	N	X01BR009	Basal-I
MAPK1	MYCN	-1	100	TRUE	phosphorylation		FALSE	FALSE			up	N	X01BR009	Basal-I
MAPK1	NR5A1	1	100	TRUE	phosphorylation		FALSE	FALSE			up	N	X01BR009	Basal-I
MAPK1	POU5F1	-1	50	TRUE	phosphorylation		FALSE	FALSE			up	N	X01BR009	Basal-I
MAPK1	RPS6KA3	1	46	TRUE	phosphorylation		FALSE	FALSE			up	N	X01BR009	Basal-I
MAPK1	SNAI2	-1	100	TRUE	phosphorylation		FALSE	FALSE			up	N	X01BR009	Basal-I
MAPK1	SP1	-1	100	TRUE	phosphorylation		FALSE	FALSE			up	N	X01BR009	Basal-I
MAPK1	SP3	1	100	TRUE	phosphorylation	Ser73*	TRUE	TRUE	-2.2*	S73	down	Y	X01BR009	Basal-I
MAPK1	TFEB	-1	100	TRUE	phosphorylation		FALSE	FALSE			up	N	X01BR009	Basal-I
MAPK1	TP53	-1	100	TRUE	phosphorylation		FALSE	FALSE			up	N	X01BR009	Basal-I
MAPK1	TSC2	1	100	TRUE	phosphorylation	Ser664	TRUE	FALSE	-0.31		down	N	X01BR009	Basal-I
MAPK3	ADAM17	1	18	TRUE	phosphorylation	Thr735	TRUE	FALSE	-1.42		down	N	X01BR009	Basal-I
MAPK3	AR	-1	49	TRUE	phosphorylation	Ser516	TRUE	FALSE	-0.88		down	N	X01BR009	Basal-I
MAPK3	BRAF	-1	49	TRUE	phosphorylation	Ser151;Thr401	TRUE	FALSE	-0.3;-0.47		down	N	X01BR009	Basal-I
MAPK3	CIITA	-1	49	TRUE	phosphorylation		FALSE	FALSE			up	N	X01BR009	Basal-I
MAPK3	GSK3B	-1	49	TRUE	phosphorylation		FALSE	FALSE			up	N	X01BR009	Basal-I
MAPK3	MYC	-1	49	TRUE	phosphorylation	Ser77	TRUE	FALSE	-0.23		down	N	X01BR009	Basal-I
MAPK3	MYCN	-1	49	TRUE	phosphorylation		FALSE	FALSE			up	N	X01BR009	Basal-I
MAPK3	POU5F1	-1	24	TRUE	phosphorylation		FALSE	FALSE			up	N	X01BR009	Basal-I
MAPK3	RAF1	1	49	TRUE	phosphorylation	Ser296	TRUE	FALSE	-0.16		down	N	X01BR009	Basal-I
MAPK3	RPS6KA1	-1	49	TRUE	phosphorylation	Ser380	TRUE	FALSE	-0.71		down	N	X01BR009	Basal-I
MAPK3	RPS6KA3	1	19	TRUE	phosphorylation		FALSE	FALSE			up	N	X01BR009	Basal-I
MAPK3	SP1	-1	49	TRUE	phosphorylation		FALSE	FALSE			up	N	X01BR009	Basal-I
MAPK3	SP3	1	49	TRUE	phosphorylation	Ser73*	TRUE	TRUE	-2.2*	S73	down	Y	X01BR009	Basal-I
MAPK3	TAL1	-1	23	TRUE	phosphorylation		FALSE	FALSE			up	N	X01BR009	Basal-I
MAPK3	TP53	-1	49	TRUE	phosphorylation		FALSE	FALSE			up	N	X01BR009	Basal-I
MAPK3	TSC2	1	49	TRUE	phosphorylation	Ser664	TRUE	FALSE	-0.31		down	N	X01BR009	Basal-I
MAPK8	CDK4	1	50	TRUE	phosphorylation		FALSE	FALSE			up	N	X01BR009	Basal-I
MAPK8	CTBP1	-1	28	TRUE	phosphorylation		FALSE	FALSE			up	N	X01BR009	Basal-I
MAPK8	ELK1	1	50	TRUE	phosphorylation		FALSE	FALSE			up	N	X01BR009	Basal-I
MAPK8	FOXO4	1	50	TRUE	phosphorylation		FALSE	FALSE			up	N	X01BR009	Basal-I
MAPK8	MYC	1	50	TRUE	phosphorylation	Ser71;Ser86	TRUE	FALSE	0.4;0.4		up	N	X01BR009	Basal-I
MAPK8	NFATC2	-1	50	TRUE	phosphorylation		FALSE	FALSE			up	N	X01BR009	Basal-I
MAPK8	NFE2L2	1	50	TRUE	phosphorylation		FALSE	FALSE			up	N	X01BR009	Basal-I
MAPK8	SP1	1	50	TRUE	phosphorylation		FALSE	FALSE			up	N	X01BR009	Basal-I
MAPK8	STAT1	1	50	TRUE	phosphorylation		FALSE	FALSE			up	N	X01BR009	Basal-I
MAPK8	TP53	1	50	TRUE	phosphorylation		FALSE	FALSE			up	N	X01BR009	Basal-I
MAPK8	TWIST1	1	50	TRUE	phosphorylation		FALSE	FALSE			up	N	X01BR009	Basal-I
MAPKAPK2	POU5F1	-1	26	TRUE	phosphorylation		FALSE	FALSE			up	N	X01BR009	Basal-I
MAPKAPK2	RPS6KA1	-1	51	TRUE	phosphorylation	Ser380	TRUE	FALSE	-0.71		down	N	X01BR009	Basal-I
MAPKAPK2	RPS6KA3	1	27	TRUE	phosphorylation		FALSE	FALSE			up	N	X01BR009	Basal-I
MAPKAPK2	TP53	-1	51	TRUE	phosphorylation		FALSE	FALSE			up	N	X01BR009	Basal-I
MAPKAPK2	TSC2	1	51	TRUE	phosphorylation	Ser1254	TRUE	FALSE	-1.3		down	N	X01BR009	Basal-I
MAPKAPK5	MAPK4	1	100	TRUE	phosphorylation		FALSE	FALSE			up	N	X01BR009	Basal-I
MAPKAPK5	TP53	-1	100	TRUE	phosphorylation		FALSE	FALSE			up	N	X01BR009	Basal-I
MARK2	EIF2S1	-1	31	TRUE	phosphorylation		FALSE	FALSE			up	N	X01BR009	Basal-I
MARK2	EIF2S1	1	23	TRUE	phosphorylation		FALSE	FALSE			up	N	X01BR009	Basal-I
MECOM	GATA1	1	100	TRUE	transcriptional regulation		FALSE	FALSE			up	N	X01BR009	Basal-I
MTOR	AR	1	100	TRUE	phosphorylation		FALSE	FALSE			up	N	X01BR009	Basal-I
MTOR	MYC	1	100	TRUE	phosphorylation		FALSE	FALSE			up	N	X01BR009	Basal-I
MTOR	MYCN	1	100	TRUE	phosphorylation		FALSE	FALSE			up	N	X01BR009	Basal-I
MTOR	PROLIFERATION	1	100	FALSE			FALSE	FALSE			up	N	X01BR009	Basal-I
MTOR	RPS6	1	100	TRUE	phosphorylation	Ser236*	TRUE	TRUE	2.46*	S236	up	Y	X01BR009	Basal-I
MTOR	TFEB	1	100	TRUE	phosphorylation	Ser122	TRUE	FALSE	0.21		up	N	X01BR009	Basal-I
MTOR	YAP1	1	100	TRUE	phosphorylation		FALSE	FALSE			up	N	X01BR009	Basal-I
MYC	CCNA2	1	100	FALSE	transcriptional regulation		FALSE	FALSE			up	N	X01BR009	Basal-I
MYC	CDK4	1	100	TRUE	transcriptional regulation		FALSE	FALSE			up	N	X01BR009	Basal-I
MYC	CDK6	1	100	FALSE	transcriptional regulation		FALSE	FALSE			up	N	X01BR009	Basal-I
MYC	CELL CYCLE EXIT	-1	100	FALSE			FALSE	FALSE			up	N	X01BR009	Basal-I
MYC	CLK3	1	100	TRUE	transcriptional regulation		FALSE	FALSE			up	N	X01BR009	Basal-I
MYC	IMMORTALITY	1	100	FALSE			FALSE	FALSE			up	N	X01BR009	Basal-I
MYC	NFE2L2	1	100	FALSE	transcriptional regulation		FALSE	FALSE			up	N	X01BR009	Basal-I
MYC	PROLIFERATION	1	100										X01BR009	Basal-I
NANOG	CDX2	-1	48	FALSE	transcriptional regulation		FALSE	FALSE			up	N	X01BR009	Basal-I
NANOG	PAX6	-1	48	FALSE	transcriptional regulation		FALSE	FALSE			up	N	X01BR009	Basal-I
NFKB_P65_P50	PROLIFERATION	1	100	FALSE			FALSE	FALSE			up	N	X01BR009	Basal-I
NFKB_P65_P50	SP1	1	100	TRUE	binding		FALSE	FALSE			up	N	X01BR009	Basal-I
NLK	FOXO1	-1	100	TRUE	phosphorylation	Ser329	TRUE	FALSE	0.1		up	N	X01BR009	Basal-I
NLK	PROLIFERATION	-1	100	FALSE			FALSE	FALSE			up	N	X01BR009	Basal-I
NLK	YAP1	1	100	TRUE	phosphorylation		FALSE	FALSE			up	N	X01BR009	Basal-I
NR0B2	AR	-1	100	TRUE	binding		FALSE	FALSE			up	N	X01BR009	Basal-I
NR0B2	ESR2	-1	100	FALSE	transcriptional regulation		FALSE	FALSE			up	N	X01BR009	Basal-I
NUAK1	TP53	-1	100	TRUE	phosphorylation		FALSE	FALSE			up	N	X01BR009	Basal-I
OGT	PFKP	-1	100	TRUE	glycosylation		FALSE	FALSE			up	N	X01BR009	Basal-I
PCSK7	ATF6	1	100	TRUE	phosphorylation		FALSE	FALSE			up	N	X01BR009	Basal-I
PCSK7	PPP2CA	1	99	TRUE	phosphorylation		FALSE	FALSE			up	N	X01BR009	Basal-I
PFKP	ATG4B	-1	100	TRUE	phosphorylation		FALSE	FALSE			up	N	X01BR009	Basal-I
PINK1	HIF3A	-1	100	TRUE	phosphorylation		FALSE	FALSE			up	N	X01BR009	Basal-I
POU5F1	CDX2	-1	50	FALSE	transcriptional regulation		FALSE	FALSE			up	N	X01BR009	Basal-I
POU5F1	PAX6	-1	50	FALSE	transcriptional regulation		FALSE	FALSE			up	N	X01BR009	Basal-I
PPP2CA	CHEK1	-1	99	TRUE	dephosphorylation		FALSE	FALSE			up	N	X01BR009	Basal-I
PPP2CA	MAPK1	-1	99	TRUE	dephosphorylation	Thr185	TRUE	FALSE	0.83		up	N	X01BR009	Basal-I
PPP2CA	MAPK3	-1	48	TRUE	dephosphorylation	Thr202	TRUE	FALSE	0.65		up	N	X01BR009	Basal-I
PPP2CA	SP1	1	99	TRUE	dephosphorylation	Ser59	TRUE	FALSE	0.06		up	N	X01BR009	Basal-I
PPP2CA	TP53	1	99	TRUE	dephosphorylation		FALSE	FALSE			up	N	X01BR009	Basal-I
PPP2CA	TRAF2	-1	99	TRUE	dephosphorylation		FALSE	FALSE			up	N	X01BR009	Basal-I
PRKAA2	AMPK	1	100	TRUE	binding		FALSE	FALSE			up	N	X01BR009	Basal-I
PRKAA2	HIPK2	1	100	TRUE	phosphorylation		FALSE	FALSE			up	N	X01BR009	Basal-I
PRKAA2	HNF4A	-1	100	TRUE	phosphorylation		FALSE	FALSE			up	N	X01BR009	Basal-I
PRKAA2	MYC	1	100	TRUE	phosphorylation		FALSE	FALSE			up	N	X01BR009	Basal-I
PRKAA2	PINK1	1	100	TRUE	phosphorylation		FALSE	FALSE			up	N	X01BR009	Basal-I
PRKACA	CAMKK2	-1	100	TRUE	phosphorylation		FALSE	FALSE			up	N	X01BR009	Basal-I
PRKACA	CDK18	1	100	TRUE	phosphorylation		FALSE	FALSE			up	N	X01BR009	Basal-I
PRKACA	CSK	1	50	TRUE	phosphorylation		FALSE	FALSE			up	N	X01BR009	Basal-I
PRKACA	GATA3	1	48	TRUE	phosphorylation		FALSE	FALSE			up	N	X01BR009	Basal-I
PRKACA	GSK3B	1	100	TRUE	phosphorylation	Ser9	TRUE	FALSE	0.54		up	N	X01BR009	Basal-I
PRKACA	HIF1A	1	100	TRUE	phosphorylation		FALSE	FALSE			up	N	X01BR009	Basal-I
PRKACA	MARK2	-1	100	TRUE	phosphorylation	Ser409	TRUE	FALSE	0.33		up	N	X01BR009	Basal-I
PRKACA	NFKB_P65_P50	1	100	TRUE	phosphorylation		FALSE	FALSE			up	N	X01BR009	Basal-I
PRKACA	RAF1	-1	100	TRUE	phosphorylation	Ser43;Ser621	TRUE	FALSE	0.58;0.54		up	N	X01BR009	Basal-I
PRKACA	SNAI2	1	100	TRUE	phosphorylation		FALSE	FALSE			up	N	X01BR009	Basal-I
PRKACA	TAL1	1	50	TRUE	phosphorylation		FALSE	FALSE			up	N	X01BR009	Basal-I
PRKACA	TP53	1	100	TRUE	phosphorylation		FALSE	FALSE			up	N	X01BR009	Basal-I
PRKAR1A	PRKACA	-1	100	TRUE	binding		FALSE	FALSE			up	N	X01BR009	Basal-I
PRKCA	AR	1	100	TRUE	phosphorylation		FALSE	FALSE			up	N	X01BR009	Basal-I
PRKCA	GSK3B	1	100	TRUE	phosphorylation	Ser9	TRUE	FALSE	0.54		up	N	X01BR009	Basal-I
PRKCA	NFE2L2	1	100	TRUE	phosphorylation		FALSE	FALSE			up	N	X01BR009	Basal-I
PRKCA	PTPN6	-1	100	TRUE	phosphorylation		FALSE	FALSE			up	N	X01BR009	Basal-I
PRKCA	RAF1	-1	100	TRUE	phosphorylation	Ser43	TRUE	FALSE	0.58		up	N	X01BR009	Basal-I
PRKCA	TP53	1	100	TRUE	phosphorylation		FALSE	FALSE			up	N	X01BR009	Basal-I
PRKCA	TWIST1	1	100	TRUE	phosphorylation		FALSE	FALSE			up	N	X01BR009	Basal-I
PRKCD	EIF2S1	1	29	TRUE	phosphorylation		FALSE	FALSE			up	N	X01BR009	Basal-I
PRKCD	FBXO25	-1	48	TRUE	phosphorylation		FALSE	FALSE			up	N	X01BR009	Basal-I
PRKCD	GSK3B	1	95	TRUE	phosphorylation	Ser9	TRUE	FALSE	0.54		up	N	X01BR009	Basal-I
PRKCD	MAPK8	1	47	TRUE	phosphorylation		FALSE	FALSE			up	N	X01BR009	Basal-I
PRKCD	MARK2	-1	95	TRUE	phosphorylation		FALSE	FALSE			up	N	X01BR009	Basal-I
PRKCD	NFE2L2	1	95	TRUE	phosphorylation		FALSE	FALSE			up	N	X01BR009	Basal-I
PRKCD	PTPRA	1	91	TRUE	phosphorylation	Ser189;Ser180	TRUE	FALSE	0.72;0.72		up	N	X01BR009	Basal-I
PRKCD	RPS6	1	95	TRUE	phosphorylation	Ser236*	TRUE	TRUE	2.46*	S236	up	Y	X01BR009	Basal-I
PRKCD	STAT1	1	95	TRUE	phosphorylation	Ser727	TRUE	FALSE	0.23		up	N	X01BR009	Basal-I
PRKCD	TP53	1	95	TRUE	phosphorylation		FALSE	FALSE			up	N	X01BR009	Basal-I
PRKCD	TSC2	-1	95	TRUE	phosphorylation		FALSE	FALSE			up	N	X01BR009	Basal-I
PRKDC	TP53	1	100	TRUE	phosphorylation	Ser15	TRUE	FALSE	1.77		up	N	X01BR009	Basal-I
PSEN1	PROLIFERATION	-1	100										X01BR009	Basal-I
PTPN1	ABL1	-1	95	TRUE	dephosphorylation		FALSE	FALSE			up	N	X01BR009	Basal-I
PTPN1	PRKCD	-1	95	TRUE	dephosphorylation		FALSE	FALSE			up	N	X01BR009	Basal-I
PTPN6	MAP3K7	-1	100	TRUE	dephosphorylation		FALSE	FALSE			up	N	X01BR009	Basal-I
Perturbation	CDK14	-1	46	NA			FALSE	FALSE			up	N	X01BR009	Basal-I
Perturbation	CDK14	1	35	NA			FALSE	FALSE			up	N	X01BR009	Basal-I
Perturbation	CDK19	-1	46	NA			FALSE	FALSE			up	N	X01BR009	Basal-I
Perturbation	CDK19	1	35	NA			FALSE	FALSE			up	N	X01BR009	Basal-I
Perturbation	CDK8	-1	46	NA			FALSE	FALSE			up	N	X01BR009	Basal-I
Perturbation	CDK8	1	35	NA			FALSE	FALSE			up	N	X01BR009	Basal-I
Perturbation	FAM20C	-1	46	NA			FALSE	FALSE			up	N	X01BR009	Basal-I
Perturbation	FAM20C	1	35	NA			FALSE	FALSE			up	N	X01BR009	Basal-I
Perturbation	HIPK1	-1	46	NA			FALSE	FALSE			up	N	X01BR009	Basal-I
Perturbation	HIPK1	1	35	NA			FALSE	FALSE			up	N	X01BR009	Basal-I
Perturbation	MAST2	-1	35	NA			FALSE	FALSE			up	N	X01BR009	Basal-I
Perturbation	MAST2	1	46	NA			FALSE	FALSE			up	N	X01BR009	Basal-I
Perturbation	RIPK3	-1	35	NA			FALSE	FALSE			up	N	X01BR009	Basal-I
Perturbation	RIPK3	1	46	NA			FALSE	FALSE			up	N	X01BR009	Basal-I
Perturbation	TNIK	-1	46	NA			FALSE	FALSE			up	N	X01BR009	Basal-I
Perturbation	TNIK	1	35	NA			FALSE	FALSE			up	N	X01BR009	Basal-I
Perturbation	VRK2	-1	46	NA			FALSE	FALSE			up	N	X01BR009	Basal-I
Perturbation	VRK2	1	35	NA			FALSE	FALSE			up	N	X01BR009	Basal-I
Perturbation	WNK3	-1	35	NA			FALSE	FALSE			up	N	X01BR009	Basal-I
Perturbation	WNK3	1	46	NA			FALSE	FALSE			up	N	X01BR009	Basal-I
RFX5	RFX_COMPLEX	1	100	TRUE	binding		FALSE	FALSE			up	N	X01BR009	Basal-I
RPS6KA1	CHEK1	-1	100	TRUE	phosphorylation	Ser280	TRUE	FALSE	1.28		up	N	X01BR009	Basal-I
RPS6KA1	GSK3B	1	100	TRUE	phosphorylation	Ser9	TRUE	FALSE	0.54		up	N	X01BR009	Basal-I
RPS6KA1	RPS6	1	100	TRUE	phosphorylation	Ser236*;Ser240*	TRUE	TRUE	2.46*;2.35*	S236;S240	up	Y	X01BR009	Basal-I
RPS6KA1	STK11	-1	100	TRUE	phosphorylation		FALSE	FALSE			up	N	X01BR009	Basal-I
RPS6KA1	TSC2	-1	100	TRUE	phosphorylation		FALSE	FALSE			up	N	X01BR009	Basal-I
RPS6KA3	ATF4	1	46	TRUE	phosphorylation		FALSE	FALSE			up	N	X01BR009	Basal-I
RPS6KA3	GSK3B	-1	46	TRUE	phosphorylation		FALSE	FALSE			up	N	X01BR009	Basal-I
STAT1	CIITA	1	100	TRUE	transcriptional regulation		FALSE	FALSE			up	N	X01BR009	Basal-I
STAT1	PROLIFERATION	-1	100	FALSE			FALSE	FALSE			up	N	X01BR009	Basal-I
STK11	BRSK1	1	100	TRUE	phosphorylation		FALSE	FALSE			up	N	X01BR009	Basal-I
STK11	BRSK2	1	100	TRUE	phosphorylation		FALSE	FALSE			up	N	X01BR009	Basal-I
STK11	MARK1	1	100	TRUE	phosphorylation		FALSE	FALSE			up	N	X01BR009	Basal-I
STK11	MARK2	1	100	TRUE	phosphorylation		FALSE	FALSE			up	N	X01BR009	Basal-I
STK11	MARK3	1	100	TRUE	phosphorylation		FALSE	FALSE			up	N	X01BR009	Basal-I
STK11	MARK4	1	100	TRUE	phosphorylation		FALSE	FALSE			up	N	X01BR009	Basal-I
STK11	MELK	1	100	TRUE	phosphorylation		FALSE	FALSE			up	N	X01BR009	Basal-I
STK11	NUAK1	1	100	TRUE	phosphorylation		FALSE	FALSE			up	N	X01BR009	Basal-I
STK11	PRKAA2	-1	100	TRUE	phosphorylation		FALSE	FALSE			up	N	X01BR009	Basal-I
STK11	SNRK	1	100	TRUE	phosphorylation		FALSE	FALSE			up	N	X01BR009	Basal-I
STK11	TP53	-1	100	TRUE	phosphorylation		FALSE	FALSE			up	N	X01BR009	Basal-I
STK11	YAP1	-1	100	TRUE	phosphorylation		FALSE	FALSE			up	N	X01BR009	Basal-I
TAL1	ERG	1	50	FALSE	transcriptional regulation		FALSE	FALSE			up	N	X01BR009	Basal-I
TNF	RIPK2	1	47	FALSE	transcriptional regulation		FALSE	FALSE			up	N	X01BR009	Basal-I
TP53	APOPTOSIS	1	100										X01BR009	Basal-I
TP53	CELL CYCLE EXIT	1	100	FALSE			FALSE	FALSE			up	N	X01BR009	Basal-I
TP53	PROLIFERATION	-1	100										X01BR009	Basal-I
TRAF2	APOPTOSIS	1	100	FALSE			FALSE	FALSE			up	N	X01BR009	Basal-I
TSC2	PROLIFERATION	-1	100										X01BR009	Basal-I
TTK	ABL1	1	100	TRUE	phosphorylation		FALSE	FALSE			up	N	X01BR009	Basal-I
TTK	MAD2L1	1	100	TRUE	phosphorylation		FALSE	FALSE			up	N	X01BR009	Basal-I
TTK	TP53	1	100	TRUE	phosphorylation		FALSE	FALSE			up	N	X01BR009	Basal-I
TWIST1	SNAI2	1	100	FALSE	transcriptional regulation		FALSE	FALSE			up	N	X01BR009	Basal-I
YAP1	CCNA2	1	100	FALSE	transcriptional regulation		FALSE	FALSE			up	N	X01BR009	Basal-I
YAP1	PROLIFERATION	1	100										X01BR009	Basal-I
ABL1	BTK	1	100	TRUE	phosphorylation		FALSE	FALSE			up	N	X01BR010	HER2-I
ABL1	HIPK2	1	100	TRUE	phosphorylation		FALSE	FALSE			up	N	X01BR010	HER2-I
ABL1	MDM2	-1	100	TRUE	phosphorylation		FALSE	FALSE			up	N	X01BR010	HER2-I
ABL1	YAP1	1	100	TRUE	phosphorylation		FALSE	FALSE			up	N	X01BR010	HER2-I
AKT2	HSF1	-1	100	TRUE	phosphorylation		FALSE	FALSE			up	N	X01BR010	HER2-I
AKT2	PTPN1	-1	100	TRUE	phosphorylation		FALSE	FALSE			up	N	X01BR010	HER2-I
ALK	CDK9	1	100	TRUE	phosphorylation		FALSE	FALSE			up	N	X01BR010	HER2-I
AR	PROLIFERATION	1	100										X01BR010	HER2-I
AURKA	YAP1	-1	100	TRUE	phosphorylation		FALSE	FALSE			up	N	X01BR010	HER2-I
AURKB	TP53BP1	1	100	TRUE	phosphorylation	Ser1342	TRUE	FALSE	-0.01		down	N	X01BR010	HER2-I
AXL	LYN	1	100	TRUE	phosphorylation		FALSE	FALSE			up	N	X01BR010	HER2-I
AXL	YES1	1	100	TRUE	phosphorylation		FALSE	FALSE			up	N	X01BR010	HER2-I
BMX	FGFR1	1	100	TRUE	phosphorylation		FALSE	FALSE			up	N	X01BR010	HER2-I
BMX	PTK2	1	100	TRUE	phosphorylation	Tyr576	TRUE	FALSE	1		up	N	X01BR010	HER2-I
BRSK1	PRKAA1	1	100	TRUE	phosphorylation		FALSE	FALSE			up	N	X01BR010	HER2-I
BRSK2	PRKAA1	1	100	TRUE	phosphorylation		FALSE	FALSE			up	N	X01BR010	HER2-I
BTK	BMX	1	100	TRUE	phosphorylation		FALSE	FALSE			up	N	X01BR010	HER2-I
CAPN2	CDK5R1	1	100	TRUE	cleavage		FALSE	FALSE			up	N	X01BR010	HER2-I
CBL	ABL1	-1	100	TRUE	ubiquitination		FALSE	FALSE			up	N	X01BR010	HER2-I
CBL	EPHA2	-1	100	TRUE	binding		FALSE	FALSE			up	N	X01BR010	HER2-I
CBL	ERBB2	-1	100	TRUE	ubiquitination		FALSE	FALSE			up	N	X01BR010	HER2-I
CBL	FLT3	-1	100	TRUE	binding		FALSE	FALSE			up	N	X01BR010	HER2-I
CBL	KIT	-1	100	TRUE	ubiquitination		FALSE	FALSE			up	N	X01BR010	HER2-I
CBL	PDGFRA	-1	100	TRUE	ubiquitination		FALSE	FALSE			up	N	X01BR010	HER2-I
CCNA2	CYCLINA2_CDK2	1	100	TRUE	binding		FALSE	FALSE			up	N	X01BR010	HER2-I
CDK7	CDK9	1	100	TRUE	phosphorylation		FALSE	FALSE			up	N	X01BR010	HER2-I
CDK8	STAT1	1	100	TRUE	phosphorylation		FALSE	FALSE			up	N	X01BR010	HER2-I
CDK9	AR	1	100	TRUE	phosphorylation		FALSE	FALSE			up	N	X01BR010	HER2-I
CDK9	MDM2	-1	100	TRUE	phosphorylation	Ser166	TRUE	FALSE	0.7		up	N	X01BR010	HER2-I
CEBPD	CXCL1	1	100	FALSE	transcriptional regulation		FALSE	FALSE			up	N	X01BR010	HER2-I
CHEK1	AURKB	1	100	TRUE	phosphorylation		FALSE	FALSE			up	N	X01BR010	HER2-I
CHEK1	NEK11	1	100	TRUE	phosphorylation		FALSE	FALSE			up	N	X01BR010	HER2-I
CHEK2	AURKB	1	100	TRUE	phosphorylation		FALSE	FALSE			up	N	X01BR010	HER2-I
CHUK	CYLD	1	100	TRUE	phosphorylation	Ser422	TRUE	FALSE	-1.27		down	N	X01BR010	HER2-I
CHUK	IKBKB	1	100	TRUE	phosphorylation		FALSE	FALSE			up	N	X01BR010	HER2-I
CHUK	MYC	-1	100	TRUE	phosphorylation		FALSE	FALSE			up	N	X01BR010	HER2-I
CIITA	RFX5	1	100	TRUE	binding		FALSE	FALSE			up	N	X01BR010	HER2-I
CSK	PTPRC	1	100	TRUE	phosphorylation		FALSE	FALSE			up	N	X01BR010	HER2-I
CULLIN_1_RBX1_SKP1	AURKB	-1	100	TRUE	polyubiquitination		FALSE	FALSE			up	N	X01BR010	HER2-I
CULLIN_1_RBX1_SKP1	CHEK1	-1	100	TRUE	polyubiquitination		FALSE	FALSE			up	N	X01BR010	HER2-I
CULLIN_1_RBX1_SKP1	CHUK	-1	100	TRUE	polyubiquitination		FALSE	FALSE			up	N	X01BR010	HER2-I
CULLIN_1_RBX1_SKP1	IKBKB	-1	100	TRUE	polyubiquitination		FALSE	FALSE			up	N	X01BR010	HER2-I
CULLIN_1_RBX1_SKP1	MDM2	-1	100	TRUE	ubiquitination		FALSE	FALSE			up	N	X01BR010	HER2-I
CXCL1	GLI2	1	100	FALSE	transcriptional regulation		FALSE	FALSE			up	N	X01BR010	HER2-I
CXCL1	PRKACA	-1	100	TRUE	binding		FALSE	FALSE			up	N	X01BR010	HER2-I
CYCLINA2_CDK2	CDK7	1	100	TRUE	phosphorylation	Ser164;Thr170	TRUE	FALSE	0.26;0.47		up	N	X01BR010	HER2-I
CYP19A1	X17BETA_ESTRADIOL	1	100	TRUE	chemical modification		FALSE	FALSE			up	N	X01BR010	HER2-I
DAB2IP	AR	-1	100	TRUE	binding		FALSE	FALSE			up	N	X01BR010	HER2-I
DAB2IP	GATA1	1	100	TRUE	binding		FALSE	FALSE			up	N	X01BR010	HER2-I
DAB2IP	KIT	-1	100	FALSE	transcriptional regulation		FALSE	FALSE			up	N	X01BR010	HER2-I
DAXX	IMMORTALITY	-1	100	FALSE			FALSE	FALSE			up	N	X01BR010	HER2-I
DAXX	MDM2	1	100	TRUE	binding		FALSE	FALSE			up	N	X01BR010	HER2-I
DAXX	TGFBR2	1	100	TRUE	binding		FALSE	FALSE			up	N	X01BR010	HER2-I
DUSP3	MAPK3	-1	100	TRUE	dephosphorylation		FALSE	FALSE			up	N	X01BR010	HER2-I
DYRK1B	APOPTOSIS	-1	100	FALSE			FALSE	FALSE			up	N	X01BR010	HER2-I
DYRK2	HSF1	-1	100	TRUE	phosphorylation		FALSE	FALSE			up	N	X01BR010	HER2-I
EPHA2	YES1	1	100	TRUE	phosphorylation		FALSE	FALSE			up	N	X01BR010	HER2-I
FBXW7	CULLIN_1_RBX1_SKP1	1	100	TRUE	binding		FALSE	FALSE			up	N	X01BR010	HER2-I
FBXW7	DAB2IP	-1	100	TRUE	ubiquitination		FALSE	FALSE			up	N	X01BR010	HER2-I
FRK	PTEN	1	100	TRUE	phosphorylation		FALSE	FALSE			up	N	X01BR010	HER2-I
FRK	YAP1	1	100	TRUE	phosphorylation		FALSE	FALSE			up	N	X01BR010	HER2-I
GATA1	CEBPA	-1	100	FALSE	transcriptional regulation		FALSE	FALSE			up	N	X01BR010	HER2-I
GATA1	KIT	-1	100	FALSE	transcriptional regulation		FALSE	FALSE			up	N	X01BR010	HER2-I
GRK2	EDNRA	-1	100	TRUE	phosphorylation	Ser404*	TRUE	TRUE	2.22*	S404	up	Y	X01BR010	HER2-I
GRK2	MAPK14	-1	100	TRUE	phosphorylation		FALSE	FALSE			up	N	X01BR010	HER2-I
GSK3A	MYC	1	100	TRUE	phosphorylation		FALSE	FALSE			up	N	X01BR010	HER2-I
HIF1A	EPITHELIAL_MESENCHYMAL_TRANSITION	1	100										X01BR010	HER2-I
HIF1A	HIF_1_COMPLEX	1	100	TRUE	binding		FALSE	FALSE			up	N	X01BR010	HER2-I
HIPK1	DAXX	-1	100	TRUE	phosphorylation		FALSE	FALSE			up	N	X01BR010	HER2-I
HIPK2	PROLIFERATION	-1	100	FALSE			FALSE	FALSE			up	N	X01BR010	HER2-I
IKBKB	APOPTOSIS	-1	100	FALSE			FALSE	FALSE			up	N	X01BR010	HER2-I
IKBKB	CYLD	1	100	TRUE	phosphorylation	Ser418*;Ser422	TRUE	TRUE	-2.81*;-1.27	S418;	down	Y	X01BR010	HER2-I
IKBKB	MYC	-1	100	TRUE	phosphorylation		FALSE	FALSE			up	N	X01BR010	HER2-I
IKBKE	GSK3A	-1	100	TRUE	phosphorylation		FALSE	FALSE			up	N	X01BR010	HER2-I
IKBKE	TRAF2	1	100	TRUE	phosphorylation	Ser11*	TRUE	TRUE	-2.13*	S11	down	Y	X01BR010	HER2-I
IKBKE	YAP1	-1	100	TRUE	phosphorylation		FALSE	FALSE			up	N	X01BR010	HER2-I
JAK3	APOPTOSIS	-1	100	FALSE			FALSE	FALSE			up	N	X01BR010	HER2-I
JAK3	PROLIFERATION	1	100	FALSE			FALSE	FALSE			up	N	X01BR010	HER2-I
JAK3	STAT1	1	100	TRUE	phosphorylation		FALSE	FALSE			up	N	X01BR010	HER2-I
KIT	PROLIFERATION	-1	100										X01BR010	HER2-I
KIT	STAT1	1	100	TRUE	phosphorylation		FALSE	FALSE			up	N	X01BR010	HER2-I
KLHL3	WNK1	-1	100	TRUE	binding		FALSE	FALSE			up	N	X01BR010	HER2-I
KLHL3	WNK4	-1	100	TRUE	binding		FALSE	FALSE			up	N	X01BR010	HER2-I
LRRK2	AUTOPHAGY	1	100	FALSE			FALSE	FALSE			up	N	X01BR010	HER2-I
LYN	ABL1	1	100	TRUE	phosphorylation		FALSE	FALSE			up	N	X01BR010	HER2-I
LYN	BTK	1	100	TRUE	phosphorylation		FALSE	FALSE			up	N	X01BR010	HER2-I
LYN	CBL	-1	100	TRUE	phosphorylation	Tyr371	TRUE	FALSE	0.35		up	N	X01BR010	HER2-I
LYN	PRKCD	1	100	TRUE	phosphorylation		FALSE	FALSE			up	N	X01BR010	HER2-I
LYN	PTEN	1	100	TRUE	phosphorylation		FALSE	FALSE			up	N	X01BR010	HER2-I
MAPK1	CEBPA	1	100	TRUE	phosphorylation		FALSE	FALSE			up	N	X01BR010	HER2-I
MAPK1	CIITA	1	100	TRUE	phosphorylation		FALSE	FALSE			up	N	X01BR010	HER2-I
MAPK1	DYRK1B	1	100	TRUE	phosphorylation		FALSE	FALSE			up	N	X01BR010	HER2-I
MAPK1	ERBB2	1	100	TRUE	phosphorylation	Thr701	TRUE	FALSE	0.92		up	N	X01BR010	HER2-I
MAPK1	HIF1A	1	100	TRUE	phosphorylation		FALSE	FALSE			up	N	X01BR010	HER2-I
MAPK1	MDM2	-1	100	TRUE	phosphorylation	Ser166	TRUE	FALSE	0.7		up	N	X01BR010	HER2-I
MAPK1	MYC	1	100	TRUE	phosphorylation		FALSE	FALSE			up	N	X01BR010	HER2-I
MAPK1	MYCN	1	100	TRUE	phosphorylation		FALSE	FALSE			up	N	X01BR010	HER2-I
MAPK1	PAK1	-1	100	TRUE	phosphorylation	Thr212	TRUE	FALSE	0.37		up	N	X01BR010	HER2-I
MAPK1	POU5F1	-1	100	TRUE	phosphorylation		FALSE	FALSE			up	N	X01BR010	HER2-I
MAPK1	SNAI2	-1	100	TRUE	phosphorylation		FALSE	FALSE			up	N	X01BR010	HER2-I
MAPK1	SOX10	-1	100	TRUE	phosphorylation		FALSE	FALSE			up	N	X01BR010	HER2-I
MAPK1	SREBF2	1	100	TRUE	phosphorylation		FALSE	FALSE			up	N	X01BR010	HER2-I
MAPK1	STK11	-1	100	TRUE	phosphorylation		FALSE	FALSE			up	N	X01BR010	HER2-I
MAPK1	TWIST1	1	100	TRUE	phosphorylation	Ser68	TRUE	FALSE	0.69		up	N	X01BR010	HER2-I
MAPK14	ADAM17	1	100	TRUE	phosphorylation	Thr735*	TRUE	TRUE	-2.5*	T735	down	Y	X01BR010	HER2-I
MAPK14	ATF6	-1	100	TRUE	phosphorylation		FALSE	FALSE			up	N	X01BR010	HER2-I
MAPK14	FGFR1	-1	100	TRUE	phosphorylation		FALSE	FALSE			up	N	X01BR010	HER2-I
MAPK14	HSF1	1	100	TRUE	phosphorylation		FALSE	FALSE			up	N	X01BR010	HER2-I
MAPK14	MAPKAPK5	1	100	TRUE	phosphorylation	Thr182	TRUE	FALSE	-0.07		down	N	X01BR010	HER2-I
MAPK3	ADAM17	1	100	TRUE	phosphorylation	Thr735*	TRUE	TRUE	-2.5*	T735	down	Y	X01BR010	HER2-I
MAPK3	AR	-1	100	TRUE	phosphorylation	Ser516	TRUE	FALSE	-0.15		down	N	X01BR010	HER2-I
MAPK3	ARHGEF2	1	100	TRUE	phosphorylation		FALSE	FALSE			up	N	X01BR010	HER2-I
MAPK3	CAPN2	1	100	TRUE	phosphorylation		FALSE	FALSE			up	N	X01BR010	HER2-I
MAPK3	CEBPA	-1	100	TRUE	phosphorylation		FALSE	FALSE			up	N	X01BR010	HER2-I
MAPK3	CIITA	-1	100	TRUE	phosphorylation		FALSE	FALSE			up	N	X01BR010	HER2-I
MAPK3	FBXW7	-1	100	TRUE	phosphorylation		FALSE	FALSE			up	N	X01BR010	HER2-I
MAPK3	FGFR1	-1	100	TRUE	phosphorylation		FALSE	FALSE			up	N	X01BR010	HER2-I
MAPK3	GRK2	-1	100	TRUE	phosphorylation	Ser670	TRUE	FALSE	-0.33		down	N	X01BR010	HER2-I
MAPK3	HSF1	1	100	TRUE	phosphorylation		FALSE	FALSE			up	N	X01BR010	HER2-I
MAPK3	MTORC1	1	100	TRUE	phosphorylation		FALSE	FALSE			up	N	X01BR010	HER2-I
MAPK3	MYC	-1	100	TRUE	phosphorylation	Ser77	TRUE	FALSE	-0.41		down	N	X01BR010	HER2-I
MAPK3	MYCN	-1	100	TRUE	phosphorylation		FALSE	FALSE			up	N	X01BR010	HER2-I
MAPK3	PKM	1	100	TRUE	phosphorylation	Ser37	TRUE	FALSE	-0.36		down	N	X01BR010	HER2-I
MAPK3	RAF1	-1	100	TRUE	phosphorylation		FALSE	FALSE			up	N	X01BR010	HER2-I
MAPK3	RPS6KB1	1	100	TRUE	phosphorylation	Ser441	TRUE	FALSE	-1.34		down	N	X01BR010	HER2-I
MAPK8	FOXO4	1	100	TRUE	phosphorylation		FALSE	FALSE			up	N	X01BR010	HER2-I
MAPK8	HSF1	-1	100	TRUE	phosphorylation		FALSE	FALSE			up	N	X01BR010	HER2-I
MAPK8	MYC	1	100	TRUE	phosphorylation		FALSE	FALSE			up	N	X01BR010	HER2-I
MAPK8	NFATC2	-1	100	TRUE	phosphorylation		FALSE	FALSE			up	N	X01BR010	HER2-I
MAPK8	NFE2L2	1	100	TRUE	phosphorylation		FALSE	FALSE			up	N	X01BR010	HER2-I
MAPK8	STAT1	1	100	TRUE	phosphorylation		FALSE	FALSE			up	N	X01BR010	HER2-I
MAPK8	TWIST1	1	100	TRUE	phosphorylation	Ser68	TRUE	FALSE	0.69		up	N	X01BR010	HER2-I
MAPKAPK5	EEF2K	1	100	TRUE	phosphorylation		FALSE	FALSE			up	N	X01BR010	HER2-I
MARK2	PTK2	-1	100	TRUE	phosphorylation		FALSE	FALSE			up	N	X01BR010	HER2-I
MARK3	ARHGEF2	1	100	TRUE	phosphorylation	Ser151*	TRUE	TRUE	-2.66*	S151	down	Y	X01BR010	HER2-I
MDM2	DYRK2	-1	100	TRUE	ubiquitination		FALSE	FALSE			up	N	X01BR010	HER2-I
MDM2	HIF1A	-1	100	TRUE	ubiquitination		FALSE	FALSE			up	N	X01BR010	HER2-I
MECOM	TEK	1	100	TRUE	transcriptional regulation		FALSE	FALSE			up	N	X01BR010	HER2-I
MTORC1	AUTOPHAGY	-1	100	FALSE			FALSE	FALSE			up	N	X01BR010	HER2-I
MTORC1	PROLIFERATION	1	100	FALSE			FALSE	FALSE			up	N	X01BR010	HER2-I
MTORC1	RPS6KB1	1	100	TRUE	phosphorylation		FALSE	FALSE			up	N	X01BR010	HER2-I
MTORC1	TFEB	-1	100	TRUE	phosphorylation		FALSE	FALSE			up	N	X01BR010	HER2-I
MYC	CCNA2	1	100	FALSE	transcriptional regulation		FALSE	FALSE			up	N	X01BR010	HER2-I
MYC	CELL CYCLE EXIT	-1	100	FALSE			FALSE	FALSE			up	N	X01BR010	HER2-I
MYC	IMMORTALITY	1	100	FALSE			FALSE	FALSE			up	N	X01BR010	HER2-I
MYC	NFE2L2	1	100	FALSE	transcriptional regulation		FALSE	FALSE			up	N	X01BR010	HER2-I
MYC	PROLIFERATION	1	100	FALSE			FALSE	FALSE			up	N	X01BR010	HER2-I
NEK2	NPM1	1	100	TRUE	phosphorylation		FALSE	FALSE			up	N	X01BR010	HER2-I
NEK2	YAP1	1	100	TRUE	phosphorylation		FALSE	FALSE			up	N	X01BR010	HER2-I
NPM1	FBXW7	1	100	TRUE	binding		FALSE	FALSE			up	N	X01BR010	HER2-I
NTRK1	ABL1	1	100	TRUE	binding		FALSE	FALSE			up	N	X01BR010	HER2-I
PAK1	AURKA	1	100	TRUE	phosphorylation		FALSE	FALSE			up	N	X01BR010	HER2-I
PDGFRA	PTK2	1	100	TRUE	phosphorylation		FALSE	FALSE			up	N	X01BR010	HER2-I
PIK3CG	SET	-1	100	TRUE	phosphorylation		FALSE	FALSE			up	N	X01BR010	HER2-I
PKM	MDM2	1	100	TRUE	phosphorylation		FALSE	FALSE			up	N	X01BR010	HER2-I
PKM	RBBP8	1	100	TRUE	phosphorylation		FALSE	FALSE			up	N	X01BR010	HER2-I
POU5F1	SOX17_POU5F1	1	100	TRUE	binding		FALSE	FALSE			up	N	X01BR010	HER2-I
PPM1A	IKBKB	-1	100	TRUE	dephosphorylation		FALSE	FALSE			up	N	X01BR010	HER2-I
PPM1A	IKBKE	-1	100	TRUE	dephosphorylation		FALSE	FALSE			up	N	X01BR010	HER2-I
PPM1A	MAPK14	-1	100	TRUE	dephosphorylation		FALSE	FALSE			up	N	X01BR010	HER2-I
PPM1A	PAK1	-1	100	TRUE	dephosphorylation		FALSE	FALSE			up	N	X01BR010	HER2-I
PPM1A	YAP1	1	100	TRUE	dephosphorylation		FALSE	FALSE			up	N	X01BR010	HER2-I
PPP1CA	MAPK1	-1	100	TRUE	dephosphorylation		FALSE	FALSE			up	N	X01BR010	HER2-I
PPP1CA	MDM2	1	100	TRUE	dephosphorylation		FALSE	FALSE			up	N	X01BR010	HER2-I
PPP1CA	MECOM	-1	100	TRUE	dephosphorylation		FALSE	FALSE			up	N	X01BR010	HER2-I
PPP1CA	NEK2	-1	100	TRUE	dephosphorylation		FALSE	FALSE			up	N	X01BR010	HER2-I
PPP1R1B	PPP1CA	-1	100	TRUE	binding		FALSE	FALSE			up	N	X01BR010	HER2-I
PPP2CB	AKT2	-1	100	TRUE	dephosphorylation		FALSE	FALSE			up	N	X01BR010	HER2-I
PPP2CB	CHEK2	1	100	TRUE	dephosphorylation		FALSE	FALSE			up	N	X01BR010	HER2-I
PPP2CB	MAPK1	-1	100	TRUE	dephosphorylation		FALSE	FALSE			up	N	X01BR010	HER2-I
PPP2CB	MDM2	1	100	TRUE	dephosphorylation		FALSE	FALSE			up	N	X01BR010	HER2-I
PPP2CB	MYC	-1	100	TRUE	dephosphorylation	Ser62	TRUE	FALSE	-0.41		down	N	X01BR010	HER2-I
PPP2CB	PRKCD	-1	100	TRUE	dephosphorylation		FALSE	FALSE			up	N	X01BR010	HER2-I
PRKAA1	EEF2K	1	100	TRUE	phosphorylation		FALSE	FALSE			up	N	X01BR010	HER2-I
PRKAA1	NFE2L2	-1	100	TRUE	phosphorylation		FALSE	FALSE			up	N	X01BR010	HER2-I
PRKAA1	PRKAB1	1	100	TRUE	phosphorylation	Ser108	TRUE	FALSE	-0.06		down	N	X01BR010	HER2-I
PRKAA1	RAF1	-1	100	TRUE	phosphorylation		FALSE	FALSE			up	N	X01BR010	HER2-I
PRKAA1	YAP1	-1	100	TRUE	phosphorylation		FALSE	FALSE			up	N	X01BR010	HER2-I
PRKACA	CAMKK1	1	100	TRUE	phosphorylation		FALSE	FALSE			up	N	X01BR010	HER2-I
PRKACA	CAPN2	-1	100	TRUE	phosphorylation		FALSE	FALSE			up	N	X01BR010	HER2-I
PRKACA	CDK18	1	100	TRUE	phosphorylation		FALSE	FALSE			up	N	X01BR010	HER2-I
PRKACA	CSK	1	100	TRUE	phosphorylation		FALSE	FALSE			up	N	X01BR010	HER2-I
PRKACA	ERBB2	1	100	TRUE	phosphorylation		FALSE	FALSE			up	N	X01BR010	HER2-I
PRKACA	GLI2	-1	100	TRUE	phosphorylation		FALSE	FALSE			up	N	X01BR010	HER2-I
PRKACA	GRK2	1	100	TRUE	phosphorylation		FALSE	FALSE			up	N	X01BR010	HER2-I
PRKACA	HIF1A	1	100	TRUE	phosphorylation		FALSE	FALSE			up	N	X01BR010	HER2-I
PRKACA	KLHL3	1	100	TRUE	phosphorylation		FALSE	FALSE			up	N	X01BR010	HER2-I
PRKACA	LRRK2	-1	100	TRUE	phosphorylation		FALSE	FALSE			up	N	X01BR010	HER2-I
PRKACA	MARK2	-1	100	TRUE	phosphorylation		FALSE	FALSE			up	N	X01BR010	HER2-I
PRKACA	PIK3CG	-1	100	TRUE	phosphorylation		FALSE	FALSE			up	N	X01BR010	HER2-I
PRKACA	PPP1R1B	1	100	TRUE	phosphorylation		FALSE	FALSE			up	N	X01BR010	HER2-I
PRKACA	PRKAA1	-1	100	TRUE	phosphorylation	Ser496	TRUE	FALSE	1.09		up	N	X01BR010	HER2-I
PRKACA	RAF1	1	100	TRUE	phosphorylation	Ser621	TRUE	FALSE	0.29		up	N	X01BR010	HER2-I
PRKACA	SNAI2	-1	100	TRUE	phosphorylation		FALSE	FALSE			up	N	X01BR010	HER2-I
PRKCD	GRK2	1	100	TRUE	phosphorylation		FALSE	FALSE			up	N	X01BR010	HER2-I
PRKCD	MAPK8	1	100	TRUE	phosphorylation		FALSE	FALSE			up	N	X01BR010	HER2-I
PRKCD	MARK2	-1	100	TRUE	phosphorylation		FALSE	FALSE			up	N	X01BR010	HER2-I
PRKCD	NFE2L2	1	100	TRUE	phosphorylation		FALSE	FALSE			up	N	X01BR010	HER2-I
PRKCD	PRKD1	-1	100	TRUE	phosphorylation		FALSE	FALSE			up	N	X01BR010	HER2-I
PRKCD	RPS6	1	100	TRUE	phosphorylation	Ser236*	TRUE	TRUE	2.92*	S236	up	Y	X01BR010	HER2-I
PRKCD	STAT1	1	100	TRUE	phosphorylation		FALSE	FALSE			up	N	X01BR010	HER2-I
PRKD1	SSH1	1	100	TRUE	phosphorylation		FALSE	FALSE			up	N	X01BR010	HER2-I
PTEN	NR5A1	-1	100	TRUE	dephosphorylation		FALSE	FALSE			up	N	X01BR010	HER2-I
PTEN	PPM1A	1	100	TRUE	binding		FALSE	FALSE			up	N	X01BR010	HER2-I
PTPN1	ABL1	-1	100	TRUE	dephosphorylation		FALSE	FALSE			up	N	X01BR010	HER2-I
PTPN1	EPHA3	-1	100	TRUE	dephosphorylation		FALSE	FALSE			up	N	X01BR010	HER2-I
PTPN1	NTRK1	-1	100	TRUE	dephosphorylation		FALSE	FALSE			up	N	X01BR010	HER2-I
PTPN1	PRKCD	-1	100	TRUE	dephosphorylation		FALSE	FALSE			up	N	X01BR010	HER2-I
PTPN1	PTK2	-1	100	TRUE	dephosphorylation		FALSE	FALSE			up	N	X01BR010	HER2-I
PTPN1	TYK2	-1	100	TRUE	dephosphorylation		FALSE	FALSE			up	N	X01BR010	HER2-I
PTPRC	JAK3	1	100	TRUE	dephosphorylation		FALSE	FALSE			up	N	X01BR010	HER2-I
Perturbation	ALK	1	100	NA			FALSE	FALSE			up	N	X01BR010	HER2-I
Perturbation	AXL	1	100	NA			FALSE	FALSE			up	N	X01BR010	HER2-I
Perturbation	CDK19	1	100	NA			FALSE	FALSE			up	N	X01BR010	HER2-I
Perturbation	CDK8	1	100	NA			FALSE	FALSE			up	N	X01BR010	HER2-I
Perturbation	CSF1R	1	100	NA			FALSE	FALSE			up	N	X01BR010	HER2-I
Perturbation	DDR1	1	100	NA			FALSE	FALSE			up	N	X01BR010	HER2-I
Perturbation	EPHB1	1	100	NA			FALSE	FALSE			up	N	X01BR010	HER2-I
Perturbation	FES	1	100	NA			FALSE	FALSE			up	N	X01BR010	HER2-I
Perturbation	FRK	1	100	NA			FALSE	FALSE			up	N	X01BR010	HER2-I
Perturbation	HIPK1	1	100	NA			FALSE	FALSE			up	N	X01BR010	HER2-I
Perturbation	IRAK4	-1	100	NA			FALSE	FALSE			up	N	X01BR010	HER2-I
Perturbation	LTK	1	100	NA			FALSE	FALSE			up	N	X01BR010	HER2-I
Perturbation	MAST2	-1	100	NA			FALSE	FALSE			up	N	X01BR010	HER2-I
Perturbation	MERTK	1	100	NA			FALSE	FALSE			up	N	X01BR010	HER2-I
Perturbation	NEK10	1	100	NA			FALSE	FALSE			up	N	X01BR010	HER2-I
Perturbation	NEK6	1	100	NA			FALSE	FALSE			up	N	X01BR010	HER2-I
Perturbation	RIPK3	-1	100	NA			FALSE	FALSE			up	N	X01BR010	HER2-I
Perturbation	SRMS	1	100	NA			FALSE	FALSE			up	N	X01BR010	HER2-I
Perturbation	TRPM7	1	100	NA			FALSE	FALSE			up	N	X01BR010	HER2-I
Perturbation	TYRO3	1	100	NA			FALSE	FALSE			up	N	X01BR010	HER2-I
Perturbation	UHMK1	-1	100	NA			FALSE	FALSE			up	N	X01BR010	HER2-I
RFX5	RFX_COMPLEX	1	100	TRUE	binding		FALSE	FALSE			up	N	X01BR010	HER2-I
RIPK1	DAB2IP	1	100	TRUE	phosphorylation		FALSE	FALSE			up	N	X01BR010	HER2-I
RIPK3	DAXX	1	100	TRUE	phosphorylation	Ser668	TRUE	FALSE	-0.97		down	N	X01BR010	HER2-I
RPS6KB1	EEF2K	1	100	TRUE	phosphorylation		FALSE	FALSE			up	N	X01BR010	HER2-I
RPS6KB1	PROLIFERATION	-1	100										X01BR010	HER2-I
SET	PPP2CB	-1	100	TRUE	binding		FALSE	FALSE			up	N	X01BR010	HER2-I
SMAD3_SMAD4	CEBPD	-1	100	TRUE	binding		FALSE	FALSE			up	N	X01BR010	HER2-I
SNAI2	VDR	-1	100	FALSE	transcriptional regulation		FALSE	FALSE			up	N	X01BR010	HER2-I
STAT1	CIITA	1	100	TRUE	transcriptional regulation		FALSE	FALSE			up	N	X01BR010	HER2-I
STAT1	PROLIFERATION	-1	100										X01BR010	HER2-I
STK11	BRSK1	1	100	TRUE	phosphorylation		FALSE	FALSE			up	N	X01BR010	HER2-I
STK11	BRSK2	1	100	TRUE	phosphorylation		FALSE	FALSE			up	N	X01BR010	HER2-I
STK11	MARK1	1	100	TRUE	phosphorylation		FALSE	FALSE			up	N	X01BR010	HER2-I
STK11	MARK2	1	100	TRUE	phosphorylation		FALSE	FALSE			up	N	X01BR010	HER2-I
STK11	MARK3	1	100	TRUE	phosphorylation		FALSE	FALSE			up	N	X01BR010	HER2-I
STK11	MARK4	1	100	TRUE	phosphorylation		FALSE	FALSE			up	N	X01BR010	HER2-I
STK11	MELK	1	100	TRUE	phosphorylation		FALSE	FALSE			up	N	X01BR010	HER2-I
STK11	NUAK1	1	100	TRUE	phosphorylation		FALSE	FALSE			up	N	X01BR010	HER2-I
STK11	PRKAA1	1	100	TRUE	phosphorylation		FALSE	FALSE			up	N	X01BR010	HER2-I
STK11	PTEN	-1	100	TRUE	phosphorylation		FALSE	FALSE			up	N	X01BR010	HER2-I
STK11	SNRK	1	100	TRUE	phosphorylation		FALSE	FALSE			up	N	X01BR010	HER2-I
STK11	YAP1	-1	100	TRUE	phosphorylation		FALSE	FALSE			up	N	X01BR010	HER2-I
TGFBR2	VPS39	1	100	TRUE	binding		FALSE	FALSE			up	N	X01BR010	HER2-I
TRAF2	RIPK1	1	100	TRUE	binding;ubiquitination		FALSE	FALSE			up	N	X01BR010	HER2-I
TRPM7	EEF2K	-1	100	TRUE	phosphorylation		FALSE	FALSE			up	N	X01BR010	HER2-I
TYK2	DUSP3	1	100	TRUE	phosphorylation		FALSE	FALSE			up	N	X01BR010	HER2-I
TYK2	PROLIFERATION	-1	100	FALSE			FALSE	FALSE			up	N	X01BR010	HER2-I
TYK2	STAT1	1	100	TRUE	phosphorylation		FALSE	FALSE			up	N	X01BR010	HER2-I
VPS39	SMAD3_SMAD4	-1	100	TRUE	binding		FALSE	FALSE			up	N	X01BR010	HER2-I
WNK1	OXSR1	1	100	TRUE	phosphorylation	Ser325;Thr185*	TRUE	TRUE	-0.29;-2.07*	;T185	down	Y	X01BR010	HER2-I
X17BETA_ESTRADIOL	ESR2	1	100	TRUE	chemical activation		FALSE	FALSE			up	N	X01BR010	HER2-I
YAP1	APOPTOSIS	-1	100										X01BR010	HER2-I
YAP1	CCNA2	1	100	FALSE	transcriptional regulation		FALSE	FALSE			up	N	X01BR010	HER2-I
YAP1	PROLIFERATION	1	100										X01BR010	HER2-I
YES1	APOPTOSIS	-1	100	FALSE			FALSE	FALSE			up	N	X01BR010	HER2-I
YES1	ERBB2	1	100	TRUE	phosphorylation		FALSE	FALSE			up	N	X01BR010	HER2-I
YES1	PROLIFERATION	1	100	FALSE			FALSE	FALSE			up	N	X01BR010	HER2-I
YES1	PTK2	1	100	TRUE	phosphorylation		FALSE	FALSE			up	N	X01BR010	HER2-I
YES1	YAP1	1	100	TRUE	phosphorylation		FALSE	FALSE			up	N	X01BR010	HER2-I
ADRB2	GNAS	1	100	TRUE	binding		FALSE	FALSE			up	N	X01BR015	LumA-I
AKT2	CREB1	1	67.1429	TRUE	phosphorylation		FALSE	FALSE			up	N	X01BR015	LumA-I
AKT2	MAP3K5	-1	68.5714	TRUE	phosphorylation		FALSE	FALSE			up	N	X01BR015	LumA-I
AKT2	POU5F1	1	100	TRUE	phosphorylation		FALSE	FALSE			up	N	X01BR015	LumA-I
AKT2	PTPN1	-1	100	TRUE	phosphorylation		FALSE	FALSE			up	N	X01BR015	LumA-I
AKT2	STK3	-1	100	TRUE	phosphorylation		FALSE	FALSE			up	N	X01BR015	LumA-I
AKT2	TSC2	-1	100	TRUE	phosphorylation	Ser939;Thr1462*	TRUE	TRUE	0.59;2.07*	;T1462	up	Y	X01BR015	LumA-I
AKT3	APOPTOSIS	-1	100	FALSE			FALSE	FALSE			up	N	X01BR015	LumA-I
AKT3	AUTOPHAGY	-1	100	FALSE			FALSE	FALSE			up	N	X01BR015	LumA-I
AKT3	FOXO3	-1	100	TRUE	phosphorylation		FALSE	FALSE			up	N	X01BR015	LumA-I
ALDH2	HDAC3	1	60	TRUE	binding		FALSE	FALSE			up	N	X01BR015	LumA-I
AMPK	ALDH2	1	60	TRUE	phosphorylation		FALSE	FALSE			up	N	X01BR015	LumA-I
AMPK	CTBP1	-1	97.1429	TRUE	phosphorylation		FALSE	FALSE			up	N	X01BR015	LumA-I
AMPK	EEF2K	1	100	TRUE	phosphorylation		FALSE	FALSE			up	N	X01BR015	LumA-I
AMPK	FOXO3	1	100	TRUE	phosphorylation	Ser555	TRUE	FALSE	1.05		up	N	X01BR015	LumA-I
AMPK	MTOR	1	100	TRUE	phosphorylation		FALSE	FALSE			up	N	X01BR015	LumA-I
AMPK	MTORC1	-1	60	TRUE	phosphorylation		FALSE	FALSE			up	N	X01BR015	LumA-I
AR	PROLIFERATION	1	100										X01BR015	LumA-I
ATM	CBL	1	100	TRUE	phosphorylation		FALSE	FALSE			up	N	X01BR015	LumA-I
ATM	CHEK1	1	100	TRUE	phosphorylation		FALSE	FALSE			up	N	X01BR015	LumA-I
ATM	CREB1	-1	67.1429	TRUE	phosphorylation		FALSE	FALSE			up	N	X01BR015	LumA-I
ATM	HNF1A	1	100	TRUE	phosphorylation		FALSE	FALSE			up	N	X01BR015	LumA-I
ATM	MDM2	1	100	TRUE	phosphorylation		FALSE	FALSE			up	N	X01BR015	LumA-I
ATM	MECOM	1	40	TRUE	phosphorylation	Ser1039	TRUE	FALSE	-0.46		down	N	X01BR015	LumA-I
ATM	YAP1	-1	100	TRUE	phosphorylation		FALSE	FALSE			up	N	X01BR015	LumA-I
CALCINEURIN	NFATC2	1	4.28571	TRUE	dephosphorylation;relocalization	Ser217;Ser326	TRUE;FALSE	FALSE	-1.64;-0.05		down	N	X01BR015	LumA-I
CALCIUM_2__	CAMK2A	1	70	TRUE	chemical activation		FALSE	FALSE			up	N	X01BR015	LumA-I
CALCIUM_2__	CAMK2G	1	100	TRUE	chemical activation		FALSE	FALSE			up	N	X01BR015	LumA-I
CAMK2A	ETS1	1	70	TRUE	phosphorylation		FALSE	FALSE			up	N	X01BR015	LumA-I
CAMK2G	MAP3K7	1	100	TRUE	phosphorylation		FALSE	FALSE			up	N	X01BR015	LumA-I
CAMK2G	STAT1	1	100	TRUE	phosphorylation	Ser727	TRUE	FALSE	0.07		up	N	X01BR015	LumA-I
CAMKK2	AMPK	1	100	TRUE	phosphorylation		FALSE	FALSE			up	N	X01BR015	LumA-I
CAMKK2	SIRT1	1	100	TRUE	phosphorylation		FALSE	FALSE			up	N	X01BR015	LumA-I
CBL	ERBB2	-1	100	TRUE	ubiquitination		FALSE	FALSE			up	N	X01BR015	LumA-I
CBL	FLT3	-1	100	TRUE	binding		FALSE	FALSE			up	N	X01BR015	LumA-I
CBL	PDGFRA	-1	100	TRUE	ubiquitination		FALSE	FALSE			up	N	X01BR015	LumA-I
CBL	PDGFRB	-1	100	TRUE	polyubiquitination		FALSE	FALSE			up	N	X01BR015	LumA-I
CCNA2	CYCLINA2_CDK2	1	4.28571	TRUE	binding		FALSE	FALSE			up	N	X01BR015	LumA-I
CCND1	CYCLIND_CDK4	1	32.8571	TRUE	binding		FALSE	FALSE			up	N	X01BR015	LumA-I
CDK5	AR	-1	100	TRUE	phosphorylation		FALSE	FALSE			up	N	X01BR015	LumA-I
CDK5	ATM	1	100	TRUE	phosphorylation		FALSE	FALSE			up	N	X01BR015	LumA-I
CDK5	CAMKK2	-1	100	TRUE	phosphorylation	Ser133	TRUE	FALSE	-0.1		down	N	X01BR015	LumA-I
CDK5	CDK5_CDK5R1	1	100	TRUE	binding		FALSE	FALSE			up	N	X01BR015	LumA-I
CDK5	MYC	-1	100	TRUE	phosphorylation		FALSE	FALSE			up	N	X01BR015	LumA-I
CDK5	NFE2L2	-1	100	TRUE	phosphorylation		FALSE	FALSE			up	N	X01BR015	LumA-I
CDK5	STAT3	-1	100	TRUE	phosphorylation		FALSE	FALSE			up	N	X01BR015	LumA-I
CDK5	VIM	1	100	TRUE	phosphorylation		FALSE	FALSE			up	N	X01BR015	LumA-I
CDK7	CDK9	1	4.28571	TRUE	phosphorylation		FALSE	FALSE			up	N	X01BR015	LumA-I
CDK7	POU5F1	1	4.28571	TRUE	phosphorylation		FALSE	FALSE			up	N	X01BR015	LumA-I
CDK8	STAT1	1	100	TRUE	phosphorylation	Ser727	TRUE	FALSE	0.07		up	N	X01BR015	LumA-I
CDK9	AR	1	31.4286	TRUE	phosphorylation		FALSE	FALSE			up	N	X01BR015	LumA-I
CDK9	MDM2	-1	31.4286	TRUE	phosphorylation	Ser166	TRUE	FALSE	0.16		up	N	X01BR015	LumA-I
CDK9	SIRT1	1	31.4286	TRUE	phosphorylation		FALSE	FALSE			up	N	X01BR015	LumA-I
CDKN2A	CYCLIND_CDK4	-1	34.2857	TRUE	binding		FALSE	FALSE			up	N	X01BR015	LumA-I
CDKN2A	IMMORTALITY	-1	100	FALSE			FALSE	FALSE			up	N	X01BR015	LumA-I
CDKN2A	MDM2	-1	34.2857	TRUE	relocalization		FALSE	FALSE			up	N	X01BR015	LumA-I
CDKN2A	PROLIFERATION	-1	100	FALSE			FALSE	FALSE			up	N	X01BR015	LumA-I
CHEK1	TNK1	-1	100	TRUE	phosphorylation	Ser502*	TRUE	TRUE	-2.29*	S502	down	Y	X01BR015	LumA-I
CIC	SWI_SNF_COMPLEX	1	12.8571	TRUE	binding		FALSE	FALSE			up	N	X01BR015	LumA-I
CIITA	RFX5	1	100	TRUE	binding		FALSE	FALSE			up	N	X01BR015	LumA-I
CREB1	CYP19A1	1	64.2857	FALSE	transcriptional regulation		FALSE	FALSE			up	N	X01BR015	LumA-I
CREB1	SNAI2	-1	1.42857	FALSE	transcriptional regulation		FALSE	FALSE			up	N	X01BR015	LumA-I
CSNK1A1	CDK5	1	100	TRUE	phosphorylation		FALSE	FALSE			up	N	X01BR015	LumA-I
CSNK1A1	CREB1	-1	67.1429	TRUE	phosphorylation		FALSE	FALSE			up	N	X01BR015	LumA-I
CSNK1A1	FOXO3	-1	100	TRUE	phosphorylation		FALSE	FALSE			up	N	X01BR015	LumA-I
CSNK1A1	HSP90AB1	1	100	TRUE	phosphorylation	Ser718	TRUE	FALSE	-0.23		down	N	X01BR015	LumA-I
CSNK1A1	MYC	-1	100	TRUE	phosphorylation		FALSE	FALSE			up	N	X01BR015	LumA-I
CTBP1	CDKN2A	-1	34.2857	FALSE	transcriptional regulation		FALSE	FALSE			up	N	X01BR015	LumA-I
CTBP1	VDR	-1	97.1429	FALSE	transcriptional regulation		FALSE	FALSE			up	N	X01BR015	LumA-I
CYCLINA2_CDK2	CDK7	1	4.28571	TRUE	phosphorylation		FALSE	FALSE			up	N	X01BR015	LumA-I
CYCLIND_CDK4	PROLIFERATION	1	100	FALSE			FALSE	FALSE			up	N	X01BR015	LumA-I
CYCLIND_CDK4	TSC2	1	100	TRUE	phosphorylation	Ser1452	TRUE	FALSE	-1.67		down	N	X01BR015	LumA-I
CYP19A1	ESTRONE	1	62.8571	TRUE	chemical modification		FALSE	FALSE			up	N	X01BR015	LumA-I
CYP19A1	X17BETA_ESTRADIOL	1	34.2857	TRUE	chemical modification		FALSE	FALSE			up	N	X01BR015	LumA-I
DAB2	DAB2IP	1	100	TRUE	binding		FALSE	FALSE			up	N	X01BR015	LumA-I
DAB2IP	AR	-1	100	TRUE	binding		FALSE	FALSE			up	N	X01BR015	LumA-I
DAB2IP	GATA1	1	100	TRUE	binding		FALSE	FALSE			up	N	X01BR015	LumA-I
DAB2IP	JAK2	-1	100	TRUE	binding		FALSE	FALSE			up	N	X01BR015	LumA-I
DAB2IP	MAP3K5	1	68.5714	TRUE	binding		FALSE	FALSE			up	N	X01BR015	LumA-I
DAB2IP	PP2CA_R1A_BD	1	100	TRUE	binding		FALSE	FALSE			up	N	X01BR015	LumA-I
DAB2IP	STAT3	-1	100	TRUE	binding		FALSE	FALSE			up	N	X01BR015	LumA-I
DAPK1	CAMKK2	-1	100	TRUE	phosphorylation	Ser511	TRUE	FALSE	-1.23		down	N	X01BR015	LumA-I
EEF2K	STAT3	1	100	TRUE	phosphorylation	Tyr705	TRUE	FALSE	1.45		up	N	X01BR015	LumA-I
ESTRONE	ESR2	1	62.8571	TRUE	chemical activation		FALSE	FALSE			up	N	X01BR015	LumA-I
FAM83G	CSNK1A1	1	100	TRUE	binding		FALSE	FALSE			up	N	X01BR015	LumA-I
FGFR3	PTEN	1	100	TRUE	phosphorylation		FALSE	FALSE			up	N	X01BR015	LumA-I
FGFR3	STAT1	1	100	TRUE	phosphorylation		FALSE	FALSE			up	N	X01BR015	LumA-I
FGFR3	STAT3	1	100	TRUE	phosphorylation	Tyr705	TRUE	FALSE	1.45		up	N	X01BR015	LumA-I
FGFR4	STAT1	1	100	TRUE	phosphorylation		FALSE	FALSE			up	N	X01BR015	LumA-I
FGFR4	STAT3	1	100	TRUE	phosphorylation	Tyr705	TRUE	FALSE	1.45		up	N	X01BR015	LumA-I
FOXO3	AUTOPHAGY	1	100	FALSE			FALSE	FALSE			up	N	X01BR015	LumA-I
FOXO3	PROLIFERATION	-1	100										X01BR015	LumA-I
GNAS	HCK	1	100	TRUE	binding		FALSE	FALSE			up	N	X01BR015	LumA-I
GRK2	ADRB2	-1	98.5714	TRUE	phosphorylation		FALSE	FALSE			up	N	X01BR015	LumA-I
GRK3	ADRB2	-1	100	TRUE	phosphorylation		FALSE	FALSE			up	N	X01BR015	LumA-I
GTF2I	USF1	1	94.2857	TRUE	binding		FALSE	FALSE			up	N	X01BR015	LumA-I
HCK	STAT3	1	100	TRUE	phosphorylation	Tyr705	TRUE	FALSE	1.45		up	N	X01BR015	LumA-I
HIF1A	EPITHELIAL_MESENCHYMAL_TRANSITION	1	100										X01BR015	LumA-I
HIF1A	HIF_1_COMPLEX	1	100	TRUE	binding		FALSE	FALSE			up	N	X01BR015	LumA-I
JAK2	APOPTOSIS	-1	100	FALSE			FALSE	FALSE			up	N	X01BR015	LumA-I
JAK2	GTF2I	1	94.2857	TRUE	phosphorylation		FALSE	FALSE			up	N	X01BR015	LumA-I
JAK2	MAP3K5	-1	68.5714	TRUE	phosphorylation		FALSE	FALSE			up	N	X01BR015	LumA-I
JAK2	MYC	1	100	TRUE;FALSE	binding;transcriptional regulation		FALSE	FALSE			up	N	X01BR015	LumA-I
JAK2	PROLIFERATION	-1	100	FALSE			FALSE	FALSE			up	N	X01BR015	LumA-I
JAK2	PROLIFERATION	1	100	FALSE			FALSE	FALSE			up	N	X01BR015	LumA-I
JAK2	STAT1	1	100	TRUE	phosphorylation		FALSE	FALSE			up	N	X01BR015	LumA-I
JAK2	STAT3	1	100	TRUE	phosphorylation	Tyr705	TRUE	FALSE	1.45		up	N	X01BR015	LumA-I
JAK3	APOPTOSIS	-1	100	FALSE			FALSE	FALSE			up	N	X01BR015	LumA-I
JAK3	PROLIFERATION	1	100	FALSE			FALSE	FALSE			up	N	X01BR015	LumA-I
JAK3	STAT1	1	94.2857	TRUE	phosphorylation		FALSE	FALSE			up	N	X01BR015	LumA-I
JAK3	STAT3	1	94.2857	TRUE	phosphorylation		FALSE	FALSE			up	N	X01BR015	LumA-I
JUN	APOPTOSIS	-1	100										X01BR015	LumA-I
JUN	CYP19A1	1	32.8571	FALSE	transcriptional regulation		FALSE	FALSE			up	N	X01BR015	LumA-I
JUN	PROLIFERATION	1	100										X01BR015	LumA-I
JUN	RCAN1	1	1.42857	FALSE	transcriptional regulation		FALSE	FALSE			up	N	X01BR015	LumA-I
KLF4	PBX1	1	14.2857	TRUE	binding		FALSE	FALSE			up	N	X01BR015	LumA-I
LETM1	CALCIUM_2__	1	100	TRUE	relocalization		FALSE	FALSE			up	N	X01BR015	LumA-I
LRRK2	HDAC3	1	40	TRUE	phosphorylation	Ser424*	TRUE	TRUE	2.28*	S424	up	Y	X01BR015	LumA-I
MAP2K4	MAPK8	1	41.4286	TRUE	phosphorylation		FALSE	FALSE			up	N	X01BR015	LumA-I
MAP2K4	MAPK9	1	7.14286	TRUE	phosphorylation		FALSE	FALSE			up	N	X01BR015	LumA-I
MAP2K6	MAPK9	1	4.28571	TRUE	phosphorylation		FALSE	FALSE			up	N	X01BR015	LumA-I
MAP3K5	MAPK14	1	68.5714	TRUE	phosphorylation	Tyr182	TRUE	FALSE	-1.34		down	N	X01BR015	LumA-I
MAP3K7	MAP2K4	1	48.5714	TRUE	phosphorylation		FALSE	FALSE			up	N	X01BR015	LumA-I
MAP3K7	MAP2K6	1	4.28571	TRUE	phosphorylation		FALSE	FALSE			up	N	X01BR015	LumA-I
MAP3K7	MAP3K14	1	100	TRUE	phosphorylation		FALSE	FALSE			up	N	X01BR015	LumA-I
MAPK14	ATF6	-1	100	TRUE	phosphorylation		FALSE	FALSE			up	N	X01BR015	LumA-I
MAPK14	BAZ1B	1	100	TRUE	phosphorylation	Ser158*	TRUE	TRUE	-2.47*	S158	down	Y	X01BR015	LumA-I
[truncated: 36,804 more rows]
