# Supplementary material for: PatientProfiler: building patient-specific signaling models from proteogenomic data
Source: Mol Syst Biol. 2025 Oct 10;21(12):1845–65. doi: 10.1038/s44320-025-00160-y (PMC12672659; doi:10.1038/s44320-025-00160-y)
Supplement: Supplementary file 8 — Source data Fig. 3 [file 44320_2025_160_MOESM8_ESM.zip › Figure 3/3C/3C.xls]

## Sheet: 3C
patient_ID,gene_name,final_score,NMF.Cluster
CPT000814,APOPTOSIS,-8.07913471732362,Basal-I
CPT000814,AUTOPHAGY,7.790469489055501,Basal-I
CPT000814,CELL CYCLE EXIT,-14.21424498451386,Basal-I
CPT000814,EPITHELIAL_MESENCHYMAL_TRANSITION,3.417831382935961,Basal-I
CPT000814,IMMORTALITY,11.87845342062409,Basal-I
CPT000814,PROLIFERATION,30.1625175814651,Basal-I
CPT001846,APOPTOSIS,-12.36007975007739,Basal-I
CPT001846,AUTOPHAGY,0,Basal-I
CPT001846,CELL CYCLE EXIT,-12.0684914901772,Basal-I
CPT001846,EPITHELIAL_MESENCHYMAL_TRANSITION,5.211272350722551,Basal-I
CPT001846,IMMORTALITY,11.0684914901772,Basal-I
CPT001846,PROLIFERATION,18.06378163078362,Basal-I
X01BR001,APOPTOSIS,-9.042354128033274,Basal-I
X01BR001,AUTOPHAGY,2.664835373411167,Basal-I
X01BR001,CELL CYCLE EXIT,-12.17642936039964,Basal-I
X01BR001,EPITHELIAL_MESENCHYMAL_TRANSITION,5.617972375045206,Basal-I
X01BR001,IMMORTALITY,12.17642936039964,Basal-I
X01BR001,PROLIFERATION,14.82047241245466,Basal-I
X01BR008,APOPTOSIS,-3.3676011489478,Basal-I
X01BR008,CELL CYCLE EXIT,-33.89259327319442,Basal-I
X01BR008,EPITHELIAL_MESENCHYMAL_TRANSITION,3.555353202419445,Basal-I
X01BR008,IMMORTALITY,13.05099063438425,Basal-I
X01BR008,PROLIFERATION,24.43497499072789,Basal-I
X01BR009,APOPTOSIS,2.371291159943975,Basal-I
X01BR009,CELL CYCLE EXIT,-13.71328588562196,Basal-I
X01BR009,EPITHELIAL_MESENCHYMAL_TRANSITION,5.943127759787231,Basal-I
X01BR009,IMMORTALITY,11.87990940255496,Basal-I
X01BR009,PROLIFERATION,15.98919605174023,Basal-I
X01BR010,APOPTOSIS,-9.473628704300056,HER2-I
X01BR010,AUTOPHAGY,-1.240934299310847,HER2-I
X01BR010,CELL CYCLE EXIT,-10.56858674042622,HER2-I
X01BR010,EPITHELIAL_MESENCHYMAL_TRANSITION,3.71330649063119,HER2-I
X01BR010,IMMORTALITY,10.56858674042622,HER2-I
X01BR010,PROLIFERATION,9.215323261679448,HER2-I
X01BR015,APOPTOSIS,-9.155903122807876,LumA-I
X01BR015,AUTOPHAGY,5.829608086167213,LumA-I
X01BR015,CELL CYCLE EXIT,-11.71500226191315,LumA-I
X01BR015,EPITHELIAL_MESENCHYMAL_TRANSITION,5.43329224248273,LumA-I
X01BR015,IMMORTALITY,11.71500226191315,LumA-I
X01BR015,PROLIFERATION,20.66548403855084,LumA-I
X01BR017,APOPTOSIS,-17.79277633392028,Basal-I
X01BR017,AUTOPHAGY,2.473400490476952,Basal-I
X01BR017,CELL CYCLE EXIT,-9.597118728790456,Basal-I
X01BR017,EPITHELIAL_MESENCHYMAL_TRANSITION,7.342924161356449,Basal-I
X01BR017,IMMORTALITY,12.33818197846391,Basal-I
X01BR017,PROLIFERATION,18.81192054306932,Basal-I
X01BR018,APOPTOSIS,-17.84353559749285,Basal-I
X01BR018,AUTOPHAGY,0,Basal-I
X01BR018,CELL CYCLE EXIT,-12.54220990060416,Basal-I
X01BR018,EPITHELIAL_MESENCHYMAL_TRANSITION,6.751319460767976,Basal-I
X01BR018,IMMORTALITY,12.54220990060416,Basal-I
X01BR018,PROLIFERATION,32.76347787207451,Basal-I
X01BR020,APOPTOSIS,1.135921159042323,Basal-I
X01BR020,CELL CYCLE EXIT,-37.27441575562706,Basal-I
X01BR020,EPITHELIAL_MESENCHYMAL_TRANSITION,5.1788800172351674,Basal-I
X01BR020,IMMORTALITY,12.4436529504574,Basal-I
X01BR020,PROLIFERATION,46.93327869467149,Basal-I
X01BR023,APOPTOSIS,-3.385844109241359,LumB-I
X01BR023,AUTOPHAGY,2.133103649829724,LumB-I
X01BR023,CELL CYCLE EXIT,-6.038151485135264,LumB-I
X01BR023,EPITHELIAL_MESENCHYMAL_TRANSITION,3.029104565947937,LumB-I
X01BR023,IMMORTALITY,10.25949866121973,LumB-I
X01BR023,PROLIFERATION,-0.3002636126866856,LumB-I
X01BR025,APOPTOSIS,1.302457638809416,LumB-I
X01BR025,AUTOPHAGY,4.790747802207837,LumB-I
X01BR025,CELL CYCLE EXIT,-11.31237349316213,LumB-I
X01BR025,EPITHELIAL_MESENCHYMAL_TRANSITION,3.298208896947785,LumB-I
X01BR025,IMMORTALITY,10.86819977643834,LumB-I
X01BR025,PROLIFERATION,10.54359504740293,LumB-I
X01BR026,APOPTOSIS,-6.216788096292717,Basal-I
X01BR026,AUTOPHAGY,2.274946165362343,Basal-I
X01BR026,CELL CYCLE EXIT,-12.54839695526109,Basal-I
X01BR026,EPITHELIAL_MESENCHYMAL_TRANSITION,5.716464569085768,Basal-I
X01BR026,IMMORTALITY,11.54839695526109,Basal-I
X01BR026,PROLIFERATION,14.59576104407288,Basal-I
X01BR027,AUTOPHAGY,4.907328764666521,Basal-I
X01BR027,CELL CYCLE EXIT,-25.6635008156068,Basal-I
X01BR027,IMMORTALITY,12.77221805233609,Basal-I
X01BR027,PROLIFERATION,15.53972752622976,Basal-I
X01BR030,APOPTOSIS,-1.015107236139053,LumA-I
X01BR030,AUTOPHAGY,2.741307570135799,LumA-I
X01BR030,CELL CYCLE EXIT,-5.18010496896998,LumA-I
X01BR030,EPITHELIAL_MESENCHYMAL_TRANSITION,4.164659317335305,LumA-I
X01BR030,IMMORTALITY,10.60551542162948,LumA-I
X01BR030,PROLIFERATION,11.05269309016257,LumA-I
X01BR031,APOPTOSIS,-17.80540561595118,Basal-I
X01BR031,AUTOPHAGY,-5.657323529286423,Basal-I
X01BR031,CELL CYCLE EXIT,-22.46903735949059,Basal-I
X01BR031,EPITHELIAL_MESENCHYMAL_TRANSITION,5.055795440477443,Basal-I
X01BR031,IMMORTALITY,12.26463604012242,Basal-I
X01BR031,PROLIFERATION,30.76828626104006,Basal-I
X01BR032,APOPTOSIS,-5.427579384186837,LumB-I
X01BR032,AUTOPHAGY,-8.281332048642366,LumB-I
X01BR032,CELL CYCLE EXIT,-7.981759941540625,LumB-I
X01BR032,EPITHELIAL_MESENCHYMAL_TRANSITION,3.648367875952591,LumB-I
X01BR032,IMMORTALITY,10.47458362777428,LumB-I
X01BR032,PROLIFERATION,4.419022509037763,LumB-I
X01BR033,APOPTOSIS,-7.581836874712981,LumA-I
X01BR033,AUTOPHAGY,2.471205266519114,LumA-I
X01BR033,CELL CYCLE EXIT,-11.99064417607496,LumA-I
X01BR033,EPITHELIAL_MESENCHYMAL_TRANSITION,6.552268492293035,LumA-I
X01BR033,IMMORTALITY,11.99064417607496,LumA-I
X01BR033,PROLIFERATION,14.46367797856972,LumA-I
X01BR040,APOPTOSIS,-8.278070247572039,Basal-I
X01BR040,AUTOPHAGY,5.538357258799495,Basal-I
X01BR040,CELL CYCLE EXIT,-12.53909030349652,Basal-I
X01BR040,EPITHELIAL_MESENCHYMAL_TRANSITION,3.467444693775132,Basal-I
X01BR040,IMMORTALITY,12.53909030349652,Basal-I
X01BR040,PROLIFERATION,11.8426259162456,Basal-I
X01BR042,APOPTOSIS,-15.90912979912069,Basal-I
X01BR042,AUTOPHAGY,3.202607121676115,Basal-I
X01BR042,CELL CYCLE EXIT,-12.23871371729421,Basal-I
X01BR042,EPITHELIAL_MESENCHYMAL_TRANSITION,2.576391118946374,Basal-I
X01BR042,IMMORTALITY,12.23871371729421,Basal-I
X01BR042,PROLIFERATION,22.64952405809844,Basal-I
X01BR043,APOPTOSIS,-4.517401866799283,Basal-I
X01BR043,AUTOPHAGY,0.8028363795553444,Basal-I
X01BR043,CELL CYCLE EXIT,-11.76197652908304,Basal-I
X01BR043,EPITHELIAL_MESENCHYMAL_TRANSITION,4.895576181694498,Basal-I
X01BR043,IMMORTALITY,11.76197652908304,Basal-I
X01BR043,PROLIFERATION,6.802026208099221e-4,Basal-I
X03BR002,APOPTOSIS,4.3504462988205566,LumA-I
X03BR002,AUTOPHAGY,0.2884293629278396,LumA-I
X03BR002,CELL CYCLE EXIT,3.410971115344021,LumA-I
X03BR002,IMMORTALITY,10.12871983907065,LumA-I
X03BR002,PROLIFERATION,2.978979379567294,LumA-I
X03BR002,EPITHELIAL_MESENCHYMAL_TRANSITION,3.210648029786324,LumA-I
X03BR004,APOPTOSIS,0.3340783790672881,LumA-I
X03BR004,AUTOPHAGY,6.577133976060949,LumA-I
X03BR004,CELL CYCLE EXIT,-3.648594476884672,LumA-I
X03BR004,EPITHELIAL_MESENCHYMAL_TRANSITION,5.741079660978476,LumA-I
X03BR004,IMMORTALITY,10.26856307782461,LumA-I
X03BR004,PROLIFERATION,8.361164699442963,LumA-I
X03BR005,APOPTOSIS,-6.978101476145861,LumA-I
X03BR005,AUTOPHAGY,4.431572163562928,LumA-I
X03BR005,CELL CYCLE EXIT,-0.6213986733717438,LumA-I
X03BR005,EPITHELIAL_MESENCHYMAL_TRANSITION,7.100085220327029,LumA-I
X03BR005,IMMORTALITY,10.41850035280728,LumA-I
X03BR005,PROLIFERATION,21.74413368009266,LumA-I
X03BR006,APOPTOSIS,8.133288456242244,Basal-I
X03BR006,CELL CYCLE EXIT,-31.29139126340099,Basal-I
X03BR006,EPITHELIAL_MESENCHYMAL_TRANSITION,4.67923085220335,Basal-I
X03BR006,IMMORTALITY,11.90730150989655,Basal-I
X03BR006,PROLIFERATION,19.95563781248076,Basal-I
X03BR010,APOPTOSIS,0.1893304186156652,LumB-I
X03BR010,AUTOPHAGY,2.762738954399658,LumB-I
X03BR010,CELL CYCLE EXIT,-4.249909143075836,LumB-I
X03BR010,EPITHELIAL_MESENCHYMAL_TRANSITION,3.021979193783757,LumB-I
X03BR010,IMMORTALITY,10.35041933769739,LumB-I
X03BR010,PROLIFERATION,4.686277360958979,LumB-I
X03BR011,APOPTOSIS,11.81662716706038,LumB-I
X03BR011,AUTOPHAGY,-4.138972069839164,LumB-I
X03BR011,CELL CYCLE EXIT,-3.620526146796354,LumB-I
X03BR011,EPITHELIAL_MESENCHYMAL_TRANSITION,3.475181892241792,LumB-I
X03BR011,IMMORTALITY,10.72282306189687,LumB-I
X03BR011,PROLIFERATION,16.11162345257335,LumB-I
X03BR013,APOPTOSIS,-4.820057710080631,LumA-I
X03BR013,AUTOPHAGY,5.228570069228697,LumA-I
X03BR013,CELL CYCLE EXIT,6.221110518454453,LumA-I
X03BR013,EPITHELIAL_MESENCHYMAL_TRANSITION,6.509646064237748,LumA-I
X03BR013,IMMORTALITY,11.4505657331201,LumA-I
X03BR013,PROLIFERATION,2.640471194004488,LumA-I
X05BR001,APOPTOSIS,-4.322601078194865,HER2-I
X05BR001,AUTOPHAGY,3.125120587478697,HER2-I
X05BR001,CELL CYCLE EXIT,-3.81168817430712,HER2-I
X05BR001,EPITHELIAL_MESENCHYMAL_TRANSITION,7.0542300694717,HER2-I
X05BR001,IMMORTALITY,12.02754987730567,HER2-I
X05BR001,PROLIFERATION,28.11598235082579,HER2-I
X05BR003,APOPTOSIS,6.819251882415715,LumA-I
X05BR003,AUTOPHAGY,3.490209269987994,LumA-I
X05BR003,CELL CYCLE EXIT,-3.348654961401185,LumA-I
X05BR003,EPITHELIAL_MESENCHYMAL_TRANSITION,5.533711133466918,LumA-I
X05BR003,IMMORTALITY,10.64815693149419,LumA-I
X05BR003,PROLIFERATION,21.11764499582779,LumA-I
X05BR004,APOPTOSIS,-7.759029419022488,LumA-I
X05BR004,AUTOPHAGY,-4.575607225965533,LumA-I
X05BR004,CELL CYCLE EXIT,-10.53218717941424,LumA-I
X05BR004,EPITHELIAL_MESENCHYMAL_TRANSITION,4.459867311911711,LumA-I
X05BR004,IMMORTALITY,10.53218717941424,LumA-I
X05BR004,PROLIFERATION,17.79346273121192,LumA-I
X05BR005,APOPTOSIS,0.6606075573237535,LumA-I
X05BR005,AUTOPHAGY,-3.995632730151227,LumA-I
X05BR005,CELL CYCLE EXIT,4.506461004354527,LumA-I
X05BR005,IMMORTALITY,10.46434386612117,LumA-I
X05BR005,PROLIFERATION,-0.3106844002971427,LumA-I
X05BR005,EPITHELIAL_MESENCHYMAL_TRANSITION,4.92125066059563,LumA-I
X05BR009,APOPTOSIS,-1.541770909181241,LumA-I
X05BR009,AUTOPHAGY,1.417569399852535,LumA-I
X05BR009,CELL CYCLE EXIT,-0.3832943962552537,LumA-I
X05BR009,EPITHELIAL_MESENCHYMAL_TRANSITION,5.156845308350151,LumA-I
X05BR009,IMMORTALITY,10.44150649884452,LumA-I
X05BR009,PROLIFERATION,15.52563861490981,LumA-I
X05BR016,AUTOPHAGY,-6.206830932536688,LumB-I
X05BR016,CELL CYCLE EXIT,-7.278461537537167,LumB-I
X05BR016,EPITHELIAL_MESENCHYMAL_TRANSITION,3.642405846397302,LumB-I
X05BR016,IMMORTALITY,11.80988391301991,LumB-I
X05BR016,PROLIFERATION,12.9849133555646,LumB-I
X05BR026,APOPTOSIS,-8.305349823582103,LumA-I
X05BR026,AUTOPHAGY,3.040538521343907,LumA-I
X05BR026,CELL CYCLE EXIT,23.70304002519637,LumA-I
X05BR026,EPITHELIAL_MESENCHYMAL_TRANSITION,5.733332067509748,LumA-I
X05BR026,IMMORTALITY,10.87068818427935,LumA-I
X05BR026,PROLIFERATION,-0.102084970674428,LumA-I
X05BR029,APOPTOSIS,8.122086729213144,Basal-I
X05BR029,AUTOPHAGY,4.167246320973735,Basal-I
X05BR029,CELL CYCLE EXIT,-32.53193740599888,Basal-I
X05BR029,EPITHELIAL_MESENCHYMAL_TRANSITION,2.042093831227323,Basal-I
X05BR029,IMMORTALITY,11.53667675852646,Basal-I
X05BR029,PROLIFERATION,20.53285471343312,Basal-I
X05BR038,APOPTOSIS,-6.131063839443861,LumA-I
X05BR038,AUTOPHAGY,2.523957147017544,LumA-I
X05BR038,CELL CYCLE EXIT,-7.338762451386785,LumA-I
X05BR038,EPITHELIAL_MESENCHYMAL_TRANSITION,5.210515797752234,LumA-I
X05BR038,IMMORTALITY,10.47298589855354,LumA-I
X05BR038,PROLIFERATION,6.52223205497884,LumA-I
X05BR042,APOPTOSIS,-2.057489940635965,Basal-I
X05BR042,AUTOPHAGY,7.655729745872969,Basal-I
X05BR042,CELL CYCLE EXIT,-25.94340507680603,Basal-I
X05BR042,EPITHELIAL_MESENCHYMAL_TRANSITION,4.080161113673157,Basal-I
X05BR042,IMMORTALITY,12.76705991694465,Basal-I
X05BR042,PROLIFERATION,33.57125590297279,Basal-I
X05BR043,APOPTOSIS,-4.298570376163745,Basal-I
X05BR043,AUTOPHAGY,6.668787944483352,Basal-I
X05BR043,CELL CYCLE EXIT,-28.26014577415841,Basal-I
X05BR043,EPITHELIAL_MESENCHYMAL_TRANSITION,6.18004976133403,Basal-I
X05BR043,IMMORTALITY,11.15320898907833,Basal-I
X05BR043,PROLIFERATION,37.41705637741415,Basal-I
X05BR044,APOPTOSIS,-5.352576850724459,HER2-I
X05BR044,AUTOPHAGY,2.271429268639036,HER2-I
X05BR044,CELL CYCLE EXIT,-0.7945679026013828,HER2-I
X05BR044,IMMORTALITY,10.3511894636886,HER2-I
X05BR044,PROLIFERATION,-6.231808049485989,HER2-I
X05BR044,EPITHELIAL_MESENCHYMAL_TRANSITION,3.50560890948385,HER2-I
X05BR045,APOPTOSIS,-8.794443400422836,Basal-I
X05BR045,AUTOPHAGY,0,Basal-I
X05BR045,CELL CYCLE EXIT,-11.68375347063414,Basal-I
X05BR045,EPITHELIAL_MESENCHYMAL_TRANSITION,3.68329934550635,Basal-I
X05BR045,IMMORTALITY,11.68375347063414,Basal-I
X05BR045,PROLIFERATION,16.53581635739053,Basal-I
X06BR003,APOPTOSIS,0.05525822786462831,HER2-I
X06BR003,AUTOPHAGY,0.08074354759753533,HER2-I
X06BR003,CELL CYCLE EXIT,-3.470919031364413,HER2-I
X06BR003,EPITHELIAL_MESENCHYMAL_TRANSITION,3.930175782933156,HER2-I
X06BR003,IMMORTALITY,11.36098962338391,HER2-I
X06BR003,PROLIFERATION,4.010731463437415,HER2-I
X06BR005,APOPTOSIS,-14.89052793980704,LumB-I
X06BR005,AUTOPHAGY,-4.440218800220416,LumB-I
X06BR005,CELL CYCLE EXIT,20.25024924771327,LumB-I
X06BR005,EPITHELIAL_MESENCHYMAL_TRANSITION,4.313040600645837,LumB-I
X06BR005,IMMORTALITY,0,LumB-I
X06BR005,PROLIFERATION,-8.01980798070256,LumB-I
X06BR006,APOPTOSIS,-22.13412185584345,LumA-I
X06BR006,AUTOPHAGY,2.855583035473791,LumA-I
X06BR006,CELL CYCLE EXIT,-4.501123820746179,LumA-I
X06BR006,EPITHELIAL_MESENCHYMAL_TRANSITION,4.87882901202248,LumA-I
X06BR006,IMMORTALITY,11.52213977349387,LumA-I
X06BR006,PROLIFERATION,12.54185002293733,LumA-I
X06BR014,CELL CYCLE EXIT,2.377697405098589,LumB-I
X06BR014,EPITHELIAL_MESENCHYMAL_TRANSITION,4.050997636512577,LumB-I
X06BR014,IMMORTALITY,8.10536820975001,LumB-I
X06BR014,PROLIFERATION,12.20923786189592,LumB-I
X09BR001,APOPTOSIS,12.59246563181843,LumB-I
X09BR001,AUTOPHAGY,-2.611301896134358,LumB-I
X09BR001,CELL CYCLE EXIT,-6.386156653400617,LumB-I
X09BR001,EPITHELIAL_MESENCHYMAL_TRANSITION,3.087463194494716,LumB-I
X09BR001,IMMORTALITY,10.29768965621715,LumB-I
X09BR001,PROLIFERATION,-14.50310657353252,LumB-I
X09BR004,APOPTOSIS,6.536518499150932,Basal-I
X09BR004,AUTOPHAGY,2.903878478529933,Basal-I
X09BR004,CELL CYCLE EXIT,-30.34124255630844,Basal-I
X09BR004,EPITHELIAL_MESENCHYMAL_TRANSITION,3.231186566472994,Basal-I
X09BR004,IMMORTALITY,11.74574439713608,Basal-I
X09BR004,PROLIFERATION,16.10161133247519,Basal-I
X09BR005,AUTOPHAGY,5.038012229323728,HER2-I
X09BR005,CELL CYCLE EXIT,-1.247249972811792,HER2-I
X09BR005,EPITHELIAL_MESENCHYMAL_TRANSITION,4.932994911812877,HER2-I
X09BR005,IMMORTALITY,11.15267880865023,HER2-I
X09BR005,PROLIFERATION,-0.6633395360009371,HER2-I
X09BR007,APOPTOSIS,-10.29238600171037,LumB-I
X09BR007,AUTOPHAGY,2.734420952128852,LumB-I
X09BR007,CELL CYCLE EXIT,-4.742835065497458,LumB-I
X09BR007,EPITHELIAL_MESENCHYMAL_TRANSITION,5.89517160477301,LumB-I
X09BR007,IMMORTALITY,10.59990138816225,LumB-I
X09BR007,PROLIFERATION,11.10171861802812,LumB-I
X11BR003,APOPTOSIS,-10.59386817358475,Basal-I
X11BR003,AUTOPHAGY,0.0898580778958955,Basal-I
X11BR003,CELL CYCLE EXIT,-15.86318752451017,Basal-I
X11BR003,IMMORTALITY,12.97517278221919,Basal-I
X11BR003,PROLIFERATION,-21.10690925597689,Basal-I
X11BR003,EPITHELIAL_MESENCHYMAL_TRANSITION,4.535157465803921,Basal-I
X11BR004,APOPTOSIS,-17.54610238319676,HER2-I
X11BR004,AUTOPHAGY,-2.395385995948634,HER2-I
X11BR004,CELL CYCLE EXIT,-8.952275343370612,HER2-I
X11BR004,EPITHELIAL_MESENCHYMAL_TRANSITION,7.279543766045936,HER2-I
X11BR004,IMMORTALITY,11.11787968598226,HER2-I
X11BR004,PROLIFERATION,11.97637391401393,HER2-I
X11BR006,APOPTOSIS,-9.378997112568864,LumA-I
X11BR006,AUTOPHAGY,1.087259779483612,LumA-I
X11BR006,CELL CYCLE EXIT,0.9177862162745196,LumA-I
X11BR006,EPITHELIAL_MESENCHYMAL_TRANSITION,6.902460570652808,LumA-I
X11BR006,IMMORTALITY,11.5137697567462,LumA-I
X11BR006,PROLIFERATION,21.40020626864617,LumA-I
X11BR009,APOPTOSIS,14.6042800398806,LumB-I
X11BR009,AUTOPHAGY,2.681302773511667,LumB-I
X11BR009,CELL CYCLE EXIT,-10.91275270895235,LumB-I
X11BR009,EPITHELIAL_MESENCHYMAL_TRANSITION,3.786177737350757,LumB-I
X11BR009,IMMORTALITY,10.83905852881907,LumB-I
X11BR009,PROLIFERATION,-9.452419481670415,LumB-I
X11BR010,APOPTOSIS,2.471749416063365,HER2-I
X11BR010,AUTOPHAGY,3.175029349436912,HER2-I
X11BR010,CELL CYCLE EXIT,2.111195249442343,HER2-I
X11BR010,EPITHELIAL_MESENCHYMAL_TRANSITION,6.189378305642566,HER2-I
X11BR010,IMMORTALITY,10.48710466943199,HER2-I
X11BR010,PROLIFERATION,1.581980157683264,HER2-I
X11BR011,APOPTOSIS,-16.17477193806154,HER2-I
X11BR011,AUTOPHAGY,-2.40704426662841,HER2-I
X11BR011,CELL CYCLE EXIT,-3.492374079063281,HER2-I
X11BR011,EPITHELIAL_MESENCHYMAL_TRANSITION,4.913214887867993,HER2-I
X11BR011,IMMORTALITY,10.98363860689899,HER2-I
X11BR011,PROLIFERATION,21.72511850246122,HER2-I
X11BR012,APOPTOSIS,4.788096539628404,LumB-I
X11BR012,AUTOPHAGY,-0.7770173075172924,LumB-I
X11BR012,CELL CYCLE EXIT,-6.542568006782017,LumB-I
X11BR012,EPITHELIAL_MESENCHYMAL_TRANSITION,3.323049010374746,LumB-I
X11BR012,IMMORTALITY,10.47025577525265,LumB-I
X11BR012,PROLIFERATION,-1.316753390825924,LumB-I
X11BR013,APOPTOSIS,-4.799178152290571,LumB-I
X11BR013,AUTOPHAGY,1.126183352698815,LumB-I
X11BR013,CELL CYCLE EXIT,-11.77923849008646,LumB-I
X11BR013,EPITHELIAL_MESENCHYMAL_TRANSITION,5.040683097310953,LumB-I
X11BR013,IMMORTALITY,11.77923849008646,LumB-I
X11BR013,PROLIFERATION,20.84125280641921,LumB-I
X11BR014,APOPTOSIS,-19.01740437882806,LumA-I
X11BR014,AUTOPHAGY,-2.322547057688998,LumA-I
X11BR014,CELL CYCLE EXIT,20.79544914979174,LumA-I
X11BR014,EPITHELIAL_MESENCHYMAL_TRANSITION,5.604761821654172,LumA-I
X11BR014,IMMORTALITY,10.61022903470012,LumA-I
X11BR014,PROLIFERATION,18.44669118208107,LumA-I
X11BR015,APOPTOSIS,3.338325984888665,LumB-I
X11BR015,AUTOPHAGY,5.09763461438126,LumB-I
X11BR015,CELL CYCLE EXIT,-29.12867680480596,LumB-I
X11BR015,EPITHELIAL_MESENCHYMAL_TRANSITION,3.275715654395972,LumB-I
X11BR015,IMMORTALITY,11.40744222005147,LumB-I
X11BR015,PROLIFERATION,1.516574234174352,LumB-I
X11BR016,APOPTOSIS,-16.86311636479125,Basal-I
X11BR016,CELL CYCLE EXIT,-44.11631428368885,Basal-I
X11BR016,EPITHELIAL_MESENCHYMAL_TRANSITION,4.521619816290411,Basal-I
X11BR016,IMMORTALITY,12.51152816865074,Basal-I
X11BR016,PROLIFERATION,37.09069194948908,Basal-I
X11BR017,APOPTOSIS,5.510768035012854,HER2-I
X11BR017,AUTOPHAGY,3.277139857637327,HER2-I
X11BR017,CELL CYCLE EXIT,-11.11993585568418,HER2-I
X11BR017,EPITHELIAL_MESENCHYMAL_TRANSITION,6.204995283688736,HER2-I
X11BR017,IMMORTALITY,11.11993585568418,HER2-I
X11BR017,PROLIFERATION,9.10646916092999,HER2-I
X11BR018,APOPTOSIS,-16.93407196709451,LumA-I
X11BR018,AUTOPHAGY,2.482033338130191,LumA-I
X11BR018,CELL CYCLE EXIT,14.30280167874816,LumA-I
X11BR018,EPITHELIAL_MESENCHYMAL_TRANSITION,5.383969612969254,LumA-I
X11BR018,IMMORTALITY,11.09906561115855,LumA-I
X11BR018,PROLIFERATION,6.081659837325897,LumA-I
X11BR019,APOPTOSIS,-19.47825846091107,LumB-I
X11BR019,AUTOPHAGY,-17.89617336230809,LumB-I
X11BR019,CELL CYCLE EXIT,-10.94626417058274,LumB-I
X11BR019,EPITHELIAL_MESENCHYMAL_TRANSITION,2.193311382628626,LumB-I
X11BR019,IMMORTALITY,10.94626417058274,LumB-I
X11BR019,PROLIFERATION,-4.548972753271162,LumB-I
X11BR020,AUTOPHAGY,3.274760811425659,HER2-I
X11BR020,CELL CYCLE EXIT,-0.8628769409296915,HER2-I
X11BR020,EPITHELIAL_MESENCHYMAL_TRANSITION,5.590672449309374,HER2-I
X11BR020,IMMORTALITY,11.16001576106221,HER2-I
X11BR020,PROLIFERATION,16.37374207268916,HER2-I
X11BR022,AUTOPHAGY,2.244457128786678,LumA-I
X11BR022,CELL CYCLE EXIT,-10.97352525355769,LumA-I
X11BR022,EPITHELIAL_MESENCHYMAL_TRANSITION,3.912543815186502,LumA-I
X11BR022,IMMORTALITY,10.97352525355769,LumA-I
X11BR022,PROLIFERATION,24.92839711012804,LumA-I
X11BR022,APOPTOSIS,2.244457128786678,LumA-I
X11BR023,APOPTOSIS,-4.211613985586999,Basal-I
X11BR023,CELL CYCLE EXIT,-34.16557242851238,Basal-I
X11BR023,IMMORTALITY,12.26647226928658,Basal-I
X11BR023,PROLIFERATION,35.46497652269657,Basal-I
X11BR023,EPITHELIAL_MESENCHYMAL_TRANSITION,4.154063318602585,Basal-I
X11BR024,APOPTOSIS,-17.95591438026529,Basal-I
X11BR024,AUTOPHAGY,4.239309736718386,Basal-I
X11BR024,CELL CYCLE EXIT,-34.45630431796916,Basal-I
X11BR024,EPITHELIAL_MESENCHYMAL_TRANSITION,5.175555597329478,Basal-I
X11BR024,IMMORTALITY,12.29887934572904,Basal-I
X11BR024,PROLIFERATION,36.61286194707672,Basal-I
X11BR025,APOPTOSIS,1.115373799874203,LumB-I
X11BR025,AUTOPHAGY,5.794199977692635,LumB-I
X11BR025,CELL CYCLE EXIT,-11.1525296802718,LumB-I
X11BR025,EPITHELIAL_MESENCHYMAL_TRANSITION,3.319319896646909,LumB-I
X11BR025,IMMORTALITY,11.1525296802718,LumB-I
X11BR025,PROLIFERATION,1.64990834206763,LumB-I
X11BR027,APOPTOSIS,-3.760320654259527,LumB-I
X11BR027,AUTOPHAGY,-7.398840805902129,LumB-I
X11BR027,CELL CYCLE EXIT,-5.57236245163371,LumB-I
X11BR027,EPITHELIAL_MESENCHYMAL_TRANSITION,0.9540660362816067,LumB-I
X11BR027,IMMORTALITY,10.55784873466995,LumB-I
X11BR027,PROLIFERATION,12.34970196796302,LumB-I
X11BR028,APOPTOSIS,-8.373674938615952,HER2-I
X11BR028,AUTOPHAGY,2.400312175211667,HER2-I
X11BR028,CELL CYCLE EXIT,-11.38730299727412,HER2-I
X11BR028,EPITHELIAL_MESENCHYMAL_TRANSITION,5.580102595916012,HER2-I
X11BR028,IMMORTALITY,11.38730299727412,HER2-I
X11BR028,PROLIFERATION,17.83222800595085,HER2-I
X11BR030,APOPTOSIS,0.9209470765316312,HER2-I
X11BR030,AUTOPHAGY,-3.298993006970555,HER2-I
X11BR030,CELL CYCLE EXIT,-5.396299270125169,HER2-I
X11BR030,EPITHELIAL_MESENCHYMAL_TRANSITION,4.492646486494535,HER2-I
X11BR030,IMMORTALITY,11.3275990756538,HER2-I
X11BR030,PROLIFERATION,5.984513268326399,HER2-I
X11BR031,AUTOPHAGY,3.125178947826154,HER2-I
X11BR031,CELL CYCLE EXIT,18.13656246242722,HER2-I
X11BR031,EPITHELIAL_MESENCHYMAL_TRANSITION,5.775814178990809,HER2-I
X11BR031,IMMORTALITY,0,HER2-I
X11BR031,PROLIFERATION,3.061058738741692,HER2-I
X11BR031,APOPTOSIS,1.045456843320466,HER2-I
X11BR032,APOPTOSIS,-17.56730067667307,LumA-I
X11BR032,AUTOPHAGY,2.864317424806565,LumA-I
X11BR032,CELL CYCLE EXIT,31.68330940397492,LumA-I
X11BR032,EPITHELIAL_MESENCHYMAL_TRANSITION,5.285999765430813,LumA-I
X11BR032,IMMORTALITY,0,LumA-I
X11BR032,PROLIFERATION,-6.281415137451642,LumA-I
X11BR036,APOPTOSIS,-1.045201578305805,Basal-I
X11BR036,CELL CYCLE EXIT,-23.71983916425366,Basal-I
X11BR036,EPITHELIAL_MESENCHYMAL_TRANSITION,3.293129387027666,Basal-I
X11BR036,IMMORTALITY,10.83059512313864,Basal-I
X11BR036,PROLIFERATION,18.88374555361208,Basal-I
X11BR038,APOPTOSIS,-16.92608317270633,HER2-I
X11BR038,AUTOPHAGY,2.523197109403256,HER2-I
X11BR038,CELL CYCLE EXIT,-1.755633106742723,HER2-I
X11BR038,EPITHELIAL_MESENCHYMAL_TRANSITION,6.28942640482975,HER2-I
X11BR038,IMMORTALITY,11.92454557378617,HER2-I
X11BR038,PROLIFERATION,17.45250066854796,HER2-I
X11BR040,APOPTOSIS,6.074445671707187,LumA-I
X11BR040,AUTOPHAGY,-4.059649655611122,LumA-I
X11BR040,CELL CYCLE EXIT,6.547579529001267,LumA-I
X11BR040,EPITHELIAL_MESENCHYMAL_TRANSITION,4.500140884185388,LumA-I
X11BR040,IMMORTALITY,10.35381202418772,LumA-I
X11BR040,PROLIFERATION,-5.278979192004726,LumA-I
X11BR042,APOPTOSIS,0.2670493665691462,HER2-I
X11BR042,AUTOPHAGY,2.477572524245415,HER2-I
X11BR042,CELL CYCLE EXIT,-11.22738022286824,HER2-I
X11BR042,EPITHELIAL_MESENCHYMAL_TRANSITION,5.946130470653161,HER2-I
X11BR042,IMMORTALITY,11.22738022286824,HER2-I
X11BR042,PROLIFERATION,23.40282732332769,HER2-I
X11BR043,APOPTOSIS,8.198882120791101,LumB-I
X11BR043,AUTOPHAGY,4.40286668872634,LumB-I
X11BR043,CELL CYCLE EXIT,-20.9203264417253,LumB-I
X11BR043,EPITHELIAL_MESENCHYMAL_TRANSITION,5.098866331152568,LumB-I
X11BR043,IMMORTALITY,11.9340318945468,LumB-I
X11BR043,PROLIFERATION,24.0185364532102,LumB-I
X11BR044,APOPTOSIS,-5.789737861808833,LumB-I
X11BR044,AUTOPHAGY,-2.455348582839495,LumB-I
X11BR044,CELL CYCLE EXIT,-24.09241221599165,LumB-I
X11BR044,EPITHELIAL_MESENCHYMAL_TRANSITION,3.662218895567746,LumB-I
X11BR044,IMMORTALITY,12.00128569777062,LumB-I
X11BR044,PROLIFERATION,23.521270973408,LumB-I
X11BR047,APOPTOSIS,-8.79613358041711,LumA-I
X11BR047,AUTOPHAGY,0.1323047020799755,LumA-I
X11BR047,CELL CYCLE EXIT,15.22278795280425,LumA-I
X11BR047,EPITHELIAL_MESENCHYMAL_TRANSITION,4.655749565567094,LumA-I
X11BR047,IMMORTALITY,11.19563634486218,LumA-I
X11BR047,PROLIFERATION,5.159840358897412,LumA-I
X11BR049,APOPTOSIS,1.780338277040772,LumB-I
X11BR049,AUTOPHAGY,12.89194453975997,LumB-I
X11BR049,CELL CYCLE EXIT,-13.42505902047995,LumB-I
X11BR049,EPITHELIAL_MESENCHYMAL_TRANSITION,5.366217678161561,LumB-I
X11BR049,IMMORTALITY,10.90959486729951,LumB-I
X11BR049,PROLIFERATION,11.50743996743524,LumB-I
X11BR050,APOPTOSIS,-15.82028544194038,LumA-I
X11BR050,AUTOPHAGY,3.590596413986995,LumA-I
X11BR050,CELL CYCLE EXIT,11.84011362234412,LumA-I
X11BR050,EPITHELIAL_MESENCHYMAL_TRANSITION,6.444128671541747,LumA-I
X11BR050,IMMORTALITY,10.46478123028281,LumA-I
X11BR050,PROLIFERATION,12.40114593925129,LumA-I
X11BR051,APOPTOSIS,6.734649486753443,LumB-I
X11BR051,AUTOPHAGY,2.462147358567284,LumB-I
X11BR051,CELL CYCLE EXIT,-7.943180826170474,LumB-I
X11BR051,EPITHELIAL_MESENCHYMAL_TRANSITION,3.985381759137648,LumB-I
X11BR051,IMMORTALITY,10.43295216750972,LumB-I
X11BR051,PROLIFERATION,-2.402178555878832,LumB-I
X11BR053,APOPTOSIS,3.722018304796471,LumB-I
X11BR053,AUTOPHAGY,-0.1624428360721457,LumB-I
X11BR053,CELL CYCLE EXIT,-19.9563215921582,LumB-I
X11BR053,EPITHELIAL_MESENCHYMAL_TRANSITION,5.193086876079574,LumB-I
X11BR053,IMMORTALITY,10.26956849479045,LumB-I
X11BR053,PROLIFERATION,-2.695372453317594,LumB-I
X11BR054,APOPTOSIS,-3.970237853063153,LumB-I
X11BR054,AUTOPHAGY,2.134495103924408,LumB-I
X11BR054,CELL CYCLE EXIT,-12.48288618340304,LumB-I
X11BR054,EPITHELIAL_MESENCHYMAL_TRANSITION,1.994339701705676,LumB-I
X11BR054,IMMORTALITY,10.38178453402255,LumB-I
X11BR054,PROLIFERATION,10.10936659055151,LumB-I
X11BR055,APOPTOSIS,-10.52669701594053,LumA-I
X11BR055,AUTOPHAGY,5.001119462201695,LumA-I
X11BR055,CELL CYCLE EXIT,11.50466048683307,LumA-I
X11BR055,EPITHELIAL_MESENCHYMAL_TRANSITION,5.186637965073551,LumA-I
X11BR055,IMMORTALITY,10.96303382986055,LumA-I
X11BR055,PROLIFERATION,11.95919065005809,LumA-I
X11BR056,APOPTOSIS,-11.98253872266525,HER2-I
X11BR056,AUTOPHAGY,-0.1033757532363864,HER2-I
X11BR056,CELL CYCLE EXIT,3.076468477041711,HER2-I
X11BR056,EPITHELIAL_MESENCHYMAL_TRANSITION,5.474990826799912,HER2-I
X11BR056,IMMORTALITY,11.19532333512154,HER2-I
X11BR056,PROLIFERATION,8.913390116930008,HER2-I
X11BR058,APOPTOSIS,-6.016234546417134,HER2-I
X11BR058,AUTOPHAGY,4.729071206028236,HER2-I
X11BR058,CELL CYCLE EXIT,8.519945927527267,HER2-I
X11BR058,EPITHELIAL_MESENCHYMAL_TRANSITION,20.48599531616791,HER2-I
X11BR058,IMMORTALITY,10.91218224672035,HER2-I
X11BR058,PROLIFERATION,15.64468286351291,HER2-I
X11BR059,APOPTOSIS,-8.341438907403052,HER2-I
X11BR059,AUTOPHAGY,3.262909666542058,HER2-I
X11BR059,CELL CYCLE EXIT,-4.336344227450063,HER2-I
X11BR059,EPITHELIAL_MESENCHYMAL_TRANSITION,1.846354163372772,HER2-I
X11BR059,IMMORTALITY,11.64342476590631,HER2-I
X11BR059,PROLIFERATION,16.21357173069343,HER2-I
X11BR060,APOPTOSIS,2.610952421880719,HER2-I
X11BR060,AUTOPHAGY,4.927982530565211,HER2-I
X11BR060,CELL CYCLE EXIT,-8.821602148858437,HER2-I
X11BR060,EPITHELIAL_MESENCHYMAL_TRANSITION,5.983016658522012,HER2-I
X11BR060,IMMORTALITY,11.00253011360551,HER2-I
X11BR060,PROLIFERATION,3.537046336930135,HER2-I
X11BR072,AUTOPHAGY,3.521875146841921,LumA-I
X11BR072,CELL CYCLE EXIT,-0.5607698236979637,LumA-I
X11BR072,EPITHELIAL_MESENCHYMAL_TRANSITION,5.094927119069555,LumA-I
X11BR072,IMMORTALITY,10.25126835833413,LumA-I
X11BR072,PROLIFERATION,9.297814329444867,LumA-I
X11BR073,AUTOPHAGY,3.287009121354876,LumB-I
X11BR073,CELL CYCLE EXIT,-11.80779872748214,LumB-I
X11BR073,EPITHELIAL_MESENCHYMAL_TRANSITION,4.242656440816968,LumB-I
X11BR073,IMMORTALITY,11.80779872748214,LumB-I
X11BR073,PROLIFERATION,12.14767127847495,LumB-I
X11BR074,AUTOPHAGY,-6.213210105547526,LumA-I
X11BR074,CELL CYCLE EXIT,-3.536900178162345,LumA-I
X11BR074,EPITHELIAL_MESENCHYMAL_TRANSITION,4.719100235579166,LumA-I
X11BR074,IMMORTALITY,10.46983382557418,LumA-I
X11BR074,PROLIFERATION,8.565692932523241,LumA-I
X11BR075,AUTOPHAGY,2.819704820294446,LumB-I
X11BR075,CELL CYCLE EXIT,-10.4569955013289,LumB-I
X11BR075,EPITHELIAL_MESENCHYMAL_TRANSITION,5.195813244405173,LumB-I
X11BR075,IMMORTALITY,10.4569955013289,LumB-I
X11BR075,PROLIFERATION,12.41612870336656,LumB-I
X11BR080,APOPTOSIS,-8.106183526872385,Basal-I
X11BR080,AUTOPHAGY,3.124577724646648,Basal-I
X11BR080,CELL CYCLE EXIT,-21.34428511445203,Basal-I
X11BR080,EPITHELIAL_MESENCHYMAL_TRANSITION,4.840908497729775,Basal-I
X11BR080,IMMORTALITY,11.92581395270496,Basal-I
X11BR080,PROLIFERATION,39.18175918272316,Basal-I
X13BR009,APOPTOSIS,1.632245406572002,LumB-I
X13BR009,AUTOPHAGY,-3.385519833449154,LumB-I
X13BR009,CELL CYCLE EXIT,-11.39441578604324,LumB-I
X13BR009,EPITHELIAL_MESENCHYMAL_TRANSITION,4.376411264208081,LumB-I
X13BR009,IMMORTALITY,11.39441578604324,LumB-I
X13BR009,PROLIFERATION,7.390672157454977,LumB-I
X14BR005,APOPTOSIS,-4.321977578269347,LumB-I
X14BR005,AUTOPHAGY,2.716919426492401,LumB-I
X14BR005,CELL CYCLE EXIT,-10.96704894151426,LumB-I
X14BR005,EPITHELIAL_MESENCHYMAL_TRANSITION,3.09286246034682,LumB-I
X14BR005,IMMORTALITY,10.96704894151426,LumB-I
X14BR005,PROLIFERATION,11.60628227811181,LumB-I
X14BR008,AUTOPHAGY,2.715305340353944,LumA-I
X14BR008,CELL CYCLE EXIT,2.221893226231042,LumA-I
X14BR008,EPITHELIAL_MESENCHYMAL_TRANSITION,5.218447323067319,LumA-I
X14BR008,IMMORTALITY,9.821736417535089,LumA-I
X14BR008,PROLIFERATION,9.661738922339001,LumA-I
X14BR014,APOPTOSIS,-9.414737177027817,LumA-I
X14BR014,CELL CYCLE EXIT,13.10807099351744,LumA-I
X14BR014,EPITHELIAL_MESENCHYMAL_TRANSITION,4.304961587952739,LumA-I
X14BR014,IMMORTALITY,10.94159142719965,LumA-I
X14BR014,PROLIFERATION,10.30428746609429,LumA-I
X15BR003,APOPTOSIS,-3.389044500639268,LumA-I
X15BR003,AUTOPHAGY,3.735758955164396,LumA-I
X15BR003,CELL CYCLE EXIT,9.685459703485641,LumA-I
X15BR003,EPITHELIAL_MESENCHYMAL_TRANSITION,5.249880808994865,LumA-I
X15BR003,IMMORTALITY,9.91222047195976,LumA-I
X15BR003,PROLIFERATION,-0.386854333479195,LumA-I
X16BR012,APOPTOSIS,3.402128861163395,LumB-I
X16BR012,AUTOPHAGY,-4.74236546327503,LumB-I
X16BR012,CELL CYCLE EXIT,-6.769148260399128,LumB-I
X16BR012,EPITHELIAL_MESENCHYMAL_TRANSITION,3.37666635271388,LumB-I
X16BR012,IMMORTALITY,11.81648518886016,LumB-I
X16BR012,PROLIFERATION,-6.247524763806907,LumB-I
X18BR002,APOPTOSIS,-17.59373776161264,HER2-I
X18BR002,AUTOPHAGY,2.238410318152108,HER2-I
X18BR002,CELL CYCLE EXIT,1.734695931687888,HER2-I
X18BR002,EPITHELIAL_MESENCHYMAL_TRANSITION,6.36970487090959,HER2-I
X18BR002,IMMORTALITY,10.48666292230416,HER2-I
X18BR002,PROLIFERATION,10.38591789665632,HER2-I
X18BR003,APOPTOSIS,-10.68357361705131,LumB-I
X18BR003,AUTOPHAGY,-6.327429598064297,LumB-I
X18BR003,CELL CYCLE EXIT,-6.441845870571989,LumB-I
X18BR003,EPITHELIAL_MESENCHYMAL_TRANSITION,3.366345504314937,LumB-I
X18BR003,IMMORTALITY,11.27503256681192,LumB-I
X18BR003,PROLIFERATION,9.044950792149645,LumB-I
X18BR004,APOPTOSIS,25.4794144886746,LumB-I
X18BR004,AUTOPHAGY,13.32761928371858,LumB-I
X18BR004,CELL CYCLE EXIT,-16.16997700095143,LumB-I
X18BR004,EPITHELIAL_MESENCHYMAL_TRANSITION,3.670250840330836,LumB-I
X18BR004,IMMORTALITY,10.80724573657222,LumB-I
X18BR004,PROLIFERATION,-0.09412011967115141,LumB-I
X18BR006,APOPTOSIS,-0.8339391231042823,LumB-I
X18BR006,AUTOPHAGY,4.863140252465048,LumB-I
X18BR006,CELL CYCLE EXIT,-5.81901522587926,LumB-I
X18BR006,EPITHELIAL_MESENCHYMAL_TRANSITION,5.384831550703916,LumB-I
X18BR006,IMMORTALITY,11.13894565130207,LumB-I
X18BR006,PROLIFERATION,16.26598896971583,LumB-I
X18BR007,APOPTOSIS,-13.070019125079961,LumA-I
X18BR007,AUTOPHAGY,2.97402464960215,LumA-I
X18BR007,CELL CYCLE EXIT,-6.83825944295617,LumA-I
X18BR007,EPITHELIAL_MESENCHYMAL_TRANSITION,5.760324890125545,LumA-I
X18BR007,IMMORTALITY,11.4218002861995,LumA-I
X18BR007,PROLIFERATION,15.76092532292826,LumA-I
X18BR009,APOPTOSIS,-6.446387250724992,HER2-I
X18BR009,AUTOPHAGY,3.474252204407653,HER2-I
X18BR009,CELL CYCLE EXIT,0.4846378119233492,HER2-I
X18BR009,EPITHELIAL_MESENCHYMAL_TRANSITION,4.650907568149265,HER2-I
X18BR009,IMMORTALITY,11.09090484776617,HER2-I
X18BR009,PROLIFERATION,-3.882636840720523,HER2-I
X18BR010,APOPTOSIS,-12.36704479805888,LumA-I
X18BR010,AUTOPHAGY,2.357998153963986,LumA-I
X18BR010,CELL CYCLE EXIT,-4.463243739477976,LumA-I
X18BR010,IMMORTALITY,11.50886272691268,LumA-I
X18BR010,PROLIFERATION,27.49976844780139,LumA-I
X18BR010,EPITHELIAL_MESENCHYMAL_TRANSITION,5.013702263274813,LumA-I
X18BR016,APOPTOSIS,-14.74971548557046,LumA-I
X18BR016,AUTOPHAGY,-9.365351926497954,LumA-I
X18BR016,CELL CYCLE EXIT,-1.323061225627196,LumA-I
X18BR016,EPITHELIAL_MESENCHYMAL_TRANSITION,5.662744555305044,LumA-I
X18BR016,IMMORTALITY,10.41278323164527,LumA-I
X18BR016,PROLIFERATION,25.00388782776472,LumA-I
X18BR017,APOPTOSIS,-15.48015843470078,HER2-I
X18BR017,AUTOPHAGY,2.535833026110919,HER2-I
X18BR017,CELL CYCLE EXIT,17.92954808665824,HER2-I
X18BR017,EPITHELIAL_MESENCHYMAL_TRANSITION,5.238608336497832,HER2-I
X18BR017,IMMORTALITY,10.82939313965885,HER2-I
X18BR017,PROLIFERATION,17.92039680159882,HER2-I
X18BR019,APOPTOSIS,-8.789589076665722,LumB-I
X18BR019,AUTOPHAGY,-2.646118929680044,LumB-I
X18BR019,CELL CYCLE EXIT,-5.714086583861116,LumB-I
X18BR019,EPITHELIAL_MESENCHYMAL_TRANSITION,4.129497585914928,LumB-I
X18BR019,IMMORTALITY,10.45254994081042,LumB-I
X18BR019,PROLIFERATION,25.44550364917993,LumB-I
X20BR001,APOPTOSIS,15.93337065397359,LumB-I
X20BR001,AUTOPHAGY,2.188214920239462,LumB-I
X20BR001,CELL CYCLE EXIT,-6.592102702501034,LumB-I
X20BR001,IMMORTALITY,10.24586088420766,LumB-I
X20BR001,PROLIFERATION,0.6179444740826208,LumB-I
X20BR001,EPITHELIAL_MESENCHYMAL_TRANSITION,2.383960852619005,LumB-I
X20BR002,APOPTOSIS,-13.46341659311183,Basal-I
X20BR002,AUTOPHAGY,0,Basal-I
X20BR002,CELL CYCLE EXIT,-10.98358002177702,Basal-I
X20BR002,EPITHELIAL_MESENCHYMAL_TRANSITION,6.123732652336094,Basal-I
X20BR002,IMMORTALITY,12.25244761318228,Basal-I
X20BR002,PROLIFERATION,39.21684907050122,Basal-I
X20BR005,APOPTOSIS,-2.433426404659075,Basal-I
X20BR005,AUTOPHAGY,7.108028469532135,Basal-I
X20BR005,CELL CYCLE EXIT,-20.04670865991277,Basal-I
X20BR005,EPITHELIAL_MESENCHYMAL_TRANSITION,4.308924136091791,Basal-I
X20BR005,IMMORTALITY,11.4277404406446,Basal-I
X20BR005,PROLIFERATION,18.68496257676911,Basal-I
X20BR006,APOPTOSIS,4.259724606389017,Basal-I
X20BR006,AUTOPHAGY,2.530482258037166,Basal-I
X20BR006,CELL CYCLE EXIT,-17.30654518549494,Basal-I
X20BR006,EPITHELIAL_MESENCHYMAL_TRANSITION,4.127249383418559,Basal-I
X20BR006,IMMORTALITY,11.27607573192028,Basal-I
X20BR006,PROLIFERATION,16.79912359179959,Basal-I
X20BR007,APOPTOSIS,-7.994149046381213,Basal-I
X20BR007,AUTOPHAGY,1.021000806588067,Basal-I
X20BR007,CELL CYCLE EXIT,-26.1437229512203,Basal-I
X20BR007,EPITHELIAL_MESENCHYMAL_TRANSITION,4.997967053283638,Basal-I
X20BR007,IMMORTALITY,10.82339441276615,Basal-I
X20BR007,PROLIFERATION,38.72659909131499,Basal-I
X20BR008,APOPTOSIS,-18.95131840391669,HER2-I
X20BR008,AUTOPHAGY,5.271517329846354,HER2-I
X20BR008,CELL CYCLE EXIT,-6.257273564614963,HER2-I
X20BR008,EPITHELIAL_MESENCHYMAL_TRANSITION,3.641400046394198,HER2-I
X20BR008,IMMORTALITY,7.668686483582786,HER2-I
X20BR008,PROLIFERATION,13.80379900824487,HER2-I
X21BR001,APOPTOSIS,-7.556034739800305,LumB-I
X21BR001,AUTOPHAGY,2.38549540113705,LumB-I
X21BR001,CELL CYCLE EXIT,-10.94811455756696,LumB-I
X21BR001,EPITHELIAL_MESENCHYMAL_TRANSITION,3.918586158716367,LumB-I
X21BR001,IMMORTALITY,10.94811455756696,LumB-I
X21BR001,PROLIFERATION,9.508226460260687,LumB-I
X21BR002,APOPTOSIS,-0.1235763916258596,LumB-I
X21BR002,AUTOPHAGY,-13.69811554392738,LumB-I
X21BR002,CELL CYCLE EXIT,1.535071366680237,LumB-I
X21BR002,IMMORTALITY,10.75677992600619,LumB-I
X21BR002,PROLIFERATION,2.624647763408081,LumB-I
X21BR002,EPITHELIAL_MESENCHYMAL_TRANSITION,3.251721383028414,LumB-I
X21BR010,APOPTOSIS,-17.4744844320569,LumA-I
X21BR010,AUTOPHAGY,-12.30871474171463,LumA-I
X21BR010,CELL CYCLE EXIT,6.925905352543998,LumA-I
X21BR010,EPITHELIAL_MESENCHYMAL_TRANSITION,2.8789917985474762,LumA-I
X21BR010,IMMORTALITY,9.025620979911777,LumA-I
X21BR010,PROLIFERATION,3.123583086453807,LumA-I
X22BR005,APOPTOSIS,-19.5376073994583,LumB-I
X22BR005,AUTOPHAGY,3.027156276968575,LumB-I
X22BR005,CELL CYCLE EXIT,-11.90814704974607,LumB-I
X22BR005,EPITHELIAL_MESENCHYMAL_TRANSITION,3.037628235937341,LumB-I
X22BR005,IMMORTALITY,11.90814704974607,LumB-I
X22BR005,PROLIFERATION,20.28647262221729,LumB-I
X22BR006,APOPTOSIS,-9.836822146042145,LumB-I
X22BR006,AUTOPHAGY,-12.8908557880238,LumB-I
X22BR006,CELL CYCLE EXIT,25.72949923629103,LumB-I
X22BR006,IMMORTALITY,0,LumB-I
X22BR006,PROLIFERATION,-9.628232501960522,LumB-I
X22BR006,EPITHELIAL_MESENCHYMAL_TRANSITION,3.643919712384753,LumB-I
