# Supplementary material for: PatientProfiler: building patient-specific signaling models from proteogenomic data
Source: Mol Syst Biol. 2025 Oct 10;21(12):1845–65. doi: 10.1038/s44320-025-00160-y (PMC12672659; doi:10.1038/s44320-025-00160-y)
Supplement: Supplementary file 8 — Source data Fig. 3 [file 44320_2025_160_MOESM8_ESM.zip › Figure 3/3A/3A.xls]

## Sheet: nodes
SampleID,Node,UNIPROT,carnival_activity,discordant,final_score,method,mf
X01BR010,PROLIFERATION,NA,100.0,false,9.215323,phenoscore,phenotype
X01BR010,IMMORTALITY,NA,100.0,false,10.56859,phenoscore,phenotype
X01BR010,EPITHELIAL_MESENCHYMAL_TRANSITION,NA,100.0,false,3.713306,phenoscore,phenotype
X01BR010,CELL_CYCLE_EXIT,NA,-100.0,false,-10.56859,phenoscore,phenotype
X01BR010,AUTOPHAGY,NA,100.0,false,-1.240934,phenoscore,phenotype
X01BR010,APOPTOSIS,NA,-100.0,false,-9.473629,phenoscore,phenotype
X01BR010,YES1,P07947,100.0,false,2.784589,VIPER,kin
X01BR010,YAP1,P46937-3	P46937-2	P46937,100.0,false,2.649075,VIPER,tf
X01BR010,VPS39,Q96JC1,-100.0,false,NA,CARNIVAL,other
X01BR010,TRAF2,Q12933,-100.0,false,-2.128792,PhosphoScore,other
X01BR010,TGFBR2,P37173,-100.0,false,-2.522165,VIPER,kin
X01BR010,STAT1,P42224,100.0,false,2.294265,VIPER,tf
X01BR010,SMAD3_SMAD4,SIGNOR-C9,100.0,false,NA,CARNIVAL,tf
X01BR010,RIPK3,Q9Y572,-100.0,false,-3.983678,VIPER,kin
X01BR010,RIPK1,Q13546,-100.0,false,-2.15792,VIPER,kin
X01BR010,PTEN,P60484,100.0,false,0.0,constraints,phos
X01BR010,PRKCD,Q05655,100.0,false,NA,CARNIVAL,kin
X01BR010,PRKACA,P17612,100.0,false,NA,CARNIVAL,kin
X01BR010,PRKAA1,Q13131,-100.0,false,-2.094899,VIPER,kin
X01BR010,PPM1A,P35813,100.0,false,NA,CARNIVAL,phos
X01BR010,PAK1,Q13153,-100.0,false,NA,CARNIVAL,kin
X01BR010,MYC,P01106-1	P01106,100.0,false,10.56859,VIPER,tf
X01BR010,MDM2,Q00987,-100.0,false,NA,CARNIVAL,other
X01BR010,MAPK8,P45983,100.0,false,NA,CARNIVAL,kin
X01BR010,LYN,P07948,100.0,false,2.091945,VIPER,kin
X01BR010,LRRK2,Q5S007,-100.0,false,-3.567452,VIPER,kin
X01BR010,KIT,P10721,100.0,false,2.143674,VIPER,kin
X01BR010,IKBKE,Q14164,-100.0,false,-3.473467,VIPER,kin
X01BR010,IKBKB,O14920,-100.0,false,-2.806702,VIPER,kin
X01BR010,HIPK2,Q9H2X6,100.0,false,5.245306,VIPER,kin
X01BR010,HIPK1,Q86Z02,100.0,false,2.491861,VIPER,kin
X01BR010,HIF1A,Q16665,100.0,false,3.713306,VIPER,tf
X01BR010,GSK3A,P49840,100.0,false,2.316518,VIPER,kin
X01BR010,GATA1,P15976,-100.0,false,-2.769074,VIPER,tf
X01BR010,FRK,P42685,100.0,false,2.041353,VIPER,kin
X01BR010,EPHA2,P29317,100.0,false,2.913774,VIPER,kin
X01BR010,DAXX,Q9UER7,-100.0,false,0.0,constraints,tf
X01BR010,DAB2IP,Q5VWQ8,-100.0,false,NA,CARNIVAL,other
X01BR010,CYCLINA2_CDK2,SIGNOR-C83,100.0,false,NA,CARNIVAL,kin
X01BR010,CXCL1,P09341,-100.0,false,NA,CARNIVAL,other
X01BR010,CEBPD,P49716,-100.0,false,NA,CARNIVAL,tf
X01BR010,CDK9,P50750,100.0,false,4.365115,VIPER,kin
X01BR010,CDK8,P49336,100.0,false,6.679667,VIPER,kin
X01BR010,CDK7,P50613,100.0,false,7.170001,VIPER,kin
X01BR010,CCNA2,P20248,100.0,false,NA,CARNIVAL,other
X01BR010,CBL,P22681,-100.0,false,NA,CARNIVAL,other
X01BR010,AXL,P30530,100.0,false,2.069579,VIPER,kin
X01BR010,AURKA,O14965,-100.0,false,-3.296501,VIPER,kin
X01BR010,AR,P10275,100.0,false,2.70779,VIPER+PhosphoScore,tf
X01BR010,ALK,Q9UM73,100.0,false,2.829216,VIPER,kin
X01BR010,ABL1,P00519-2	P00519,100.0,false,2.329872,VIPER,kin

## Sheet: edges
SampleID,SourceName,TargetName,Sign,FC_sign,direct,mechanism,name,aminoacid
X01BR010,YES1,PROLIFERATION,1,up,FALSE,NA,YES1 (interacts with) PROLIFERATION,NA
X01BR010,YES1,APOPTOSIS,-1,up,FALSE,NA,YES1 (interacts with) APOPTOSIS,NA
X01BR010,YES1,YAP1,1,up,TRUE,phosphorylation,YES1 (interacts with) YAP1,NA
X01BR010,YAP1,PROLIFERATION,1,NA,NA,NA,YAP1 (interacts with) PROLIFERATION,NA
X01BR010,YAP1,APOPTOSIS,-1,NA,NA,NA,YAP1 (interacts with) APOPTOSIS,NA
X01BR010,YAP1,CCNA2,1,up,FALSE,transcriptional regulation,YAP1 (interacts with) CCNA2,NA
X01BR010,VPS39,SMAD3_SMAD4,-1,up,TRUE,binding,VPS39 (interacts with) SMAD3_SMAD4,NA
X01BR010,TRAF2,RIPK1,1,up,TRUE,binding	ubiquitination,TRAF2 (interacts with) RIPK1,NA
X01BR010,TGFBR2,VPS39,1,up,TRUE,binding,TGFBR2 (interacts with) VPS39,NA
X01BR010,STAT1,PROLIFERATION,-1,NA,NA,NA,STAT1 (interacts with) PROLIFERATION,NA
X01BR010,SMAD3_SMAD4,CEBPD,-1,up,TRUE,binding,SMAD3_SMAD4 (interacts with) CEBPD,NA
X01BR010,RIPK3,DAXX,1,down,TRUE,phosphorylation,RIPK3 (interacts with) DAXX,Ser668
X01BR010,RIPK1,DAB2IP,1,up,TRUE,phosphorylation,RIPK1 (interacts with) DAB2IP,NA
X01BR010,PTEN,PPM1A,1,up,TRUE,binding,PTEN (interacts with) PPM1A,NA
X01BR010,PRKCD,STAT1,1,up,TRUE,phosphorylation,PRKCD (interacts with) STAT1,NA
X01BR010,PRKCD,MAPK8,1,up,TRUE,phosphorylation,PRKCD (interacts with) MAPK8,NA
X01BR010,PRKACA,PRKAA1,-1,up,TRUE,phosphorylation,PRKACA (interacts with) PRKAA1,Ser496
X01BR010,PRKACA,LRRK2,-1,up,TRUE,phosphorylation,PRKACA (interacts with) LRRK2,NA
X01BR010,PRKACA,HIF1A,1,up,TRUE,phosphorylation,PRKACA (interacts with) HIF1A,NA
X01BR010,PRKAA1,YAP1,-1,up,TRUE,phosphorylation,PRKAA1 (interacts with) YAP1,NA
X01BR010,PPM1A,YAP1,1,up,TRUE,dephosphorylation,PPM1A (interacts with) YAP1,NA
X01BR010,PPM1A,PAK1,-1,up,TRUE,dephosphorylation,PPM1A (interacts with) PAK1,NA
X01BR010,PPM1A,IKBKE,-1,up,TRUE,dephosphorylation,PPM1A (interacts with) IKBKE,NA
X01BR010,PPM1A,IKBKB,-1,up,TRUE,dephosphorylation,PPM1A (interacts with) IKBKB,NA
X01BR010,PAK1,AURKA,1,up,TRUE,phosphorylation,PAK1 (interacts with) AURKA,NA
X01BR010,MYC,PROLIFERATION,1,up,FALSE,NA,MYC (interacts with) PROLIFERATION,NA
X01BR010,MYC,IMMORTALITY,1,up,FALSE,NA,MYC (interacts with) IMMORTALITY,NA
X01BR010,MYC,CELL_CYCLE_EXIT,-1,up,FALSE,NA,MYC (interacts with) CELL_CYCLE_EXIT,NA
X01BR010,MYC,CCNA2,1,up,FALSE,transcriptional regulation,MYC (interacts with) CCNA2,NA
X01BR010,MDM2,HIF1A,-1,up,TRUE,ubiquitination,MDM2 (interacts with) HIF1A,NA
X01BR010,MAPK8,STAT1,1,up,TRUE,phosphorylation,MAPK8 (interacts with) STAT1,NA
X01BR010,MAPK8,MYC,1,up,TRUE,phosphorylation,MAPK8 (interacts with) MYC,NA
X01BR010,LYN,PTEN,1,up,TRUE,phosphorylation,LYN (interacts with) PTEN,NA
X01BR010,LYN,PRKCD,1,up,TRUE,phosphorylation,LYN (interacts with) PRKCD,NA
X01BR010,LYN,CBL,-1,up,TRUE,phosphorylation,LYN (interacts with) CBL,Tyr371
X01BR010,LYN,ABL1,1,up,TRUE,phosphorylation,LYN (interacts with) ABL1,NA
X01BR010,LRRK2,AUTOPHAGY,1,up,FALSE,NA,LRRK2 (interacts with) AUTOPHAGY,NA
X01BR010,KIT,PROLIFERATION,-1,NA,NA,NA,KIT (interacts with) PROLIFERATION,NA
X01BR010,KIT,STAT1,1,up,TRUE,phosphorylation,KIT (interacts with) STAT1,NA
X01BR010,IKBKE,YAP1,-1,up,TRUE,phosphorylation,IKBKE (interacts with) YAP1,NA
X01BR010,IKBKE,TRAF2,1,down,TRUE,phosphorylation,IKBKE (interacts with) TRAF2,Ser11*
X01BR010,IKBKE,GSK3A,-1,up,TRUE,phosphorylation,IKBKE (interacts with) GSK3A,NA
X01BR010,IKBKB,APOPTOSIS,-1,up,FALSE,NA,IKBKB (interacts with) APOPTOSIS,NA
X01BR010,IKBKB,MYC,-1,up,TRUE,phosphorylation,IKBKB (interacts with) MYC,NA
X01BR010,HIPK2,PROLIFERATION,-1,up,FALSE,NA,HIPK2 (interacts with) PROLIFERATION,NA
X01BR010,HIPK1,DAXX,-1,up,TRUE,phosphorylation,HIPK1 (interacts with) DAXX,NA
X01BR010,HIF1A,EPITHELIAL_MESENCHYMAL_TRANSITION,1,NA,NA,NA,HIF1A (interacts with) EPITHELIAL_MESENCHYMAL_TRANSITION,NA
X01BR010,GSK3A,MYC,1,up,TRUE,phosphorylation,GSK3A (interacts with) MYC,NA
X01BR010,GATA1,KIT,-1,up,FALSE,transcriptional regulation,GATA1 (interacts with) KIT,NA
X01BR010,FRK,YAP1,1,up,TRUE,phosphorylation,FRK (interacts with) YAP1,NA
X01BR010,FRK,PTEN,1,up,TRUE,phosphorylation,FRK (interacts with) PTEN,NA
X01BR010,EPHA2,YES1,1,up,TRUE,phosphorylation,EPHA2 (interacts with) YES1,NA
X01BR010,DAXX,IMMORTALITY,-1,up,FALSE,NA,DAXX (interacts with) IMMORTALITY,NA
X01BR010,DAXX,TGFBR2,1,up,TRUE,binding,DAXX (interacts with) TGFBR2,NA
X01BR010,DAXX,MDM2,1,up,TRUE,binding,DAXX (interacts with) MDM2,NA
X01BR010,DAB2IP,KIT,-1,up,FALSE,transcriptional regulation,DAB2IP (interacts with) KIT,NA
X01BR010,DAB2IP,GATA1,1,up,TRUE,binding,DAB2IP (interacts with) GATA1,NA
X01BR010,DAB2IP,AR,-1,up,TRUE,binding,DAB2IP (interacts with) AR,NA
X01BR010,CYCLINA2_CDK2,CDK7,1,up,TRUE,phosphorylation,CYCLINA2_CDK2 (interacts with) CDK7,Ser164	Thr170
X01BR010,CXCL1,PRKACA,-1,up,TRUE,binding,CXCL1 (interacts with) PRKACA,NA
X01BR010,CEBPD,CXCL1,1,up,FALSE,transcriptional regulation,CEBPD (interacts with) CXCL1,NA
X01BR010,CDK9,MDM2,-1,up,TRUE,phosphorylation,CDK9 (interacts with) MDM2,Ser166
X01BR010,CDK9,AR,1,up,TRUE,phosphorylation,CDK9 (interacts with) AR,NA
X01BR010,CDK8,STAT1,1,up,TRUE,phosphorylation,CDK8 (interacts with) STAT1,NA
X01BR010,CDK7,CDK9,1,up,TRUE,phosphorylation,CDK7 (interacts with) CDK9,NA
X01BR010,CCNA2,CYCLINA2_CDK2,1,up,TRUE,binding,CCNA2 (interacts with) CYCLINA2_CDK2,NA
X01BR010,CBL,KIT,-1,up,TRUE,ubiquitination,CBL (interacts with) KIT,NA
X01BR010,CBL,EPHA2,-1,up,TRUE,binding,CBL (interacts with) EPHA2,NA
X01BR010,CBL,ABL1,-1,up,TRUE,ubiquitination,CBL (interacts with) ABL1,NA
X01BR010,AXL,YES1,1,up,TRUE,phosphorylation,AXL (interacts with) YES1,NA
X01BR010,AXL,LYN,1,up,TRUE,phosphorylation,AXL (interacts with) LYN,NA
X01BR010,AURKA,YAP1,-1,up,TRUE,phosphorylation,AURKA (interacts with) YAP1,NA
X01BR010,AR,PROLIFERATION,1,NA,NA,NA,AR (interacts with) PROLIFERATION,NA
X01BR010,ALK,CDK9,1,up,TRUE,phosphorylation,ALK (interacts with) CDK9,NA
X01BR010,ABL1,YAP1,1,up,TRUE,phosphorylation,ABL1 (interacts with) YAP1,NA
X01BR010,ABL1,MDM2,-1,up,TRUE,phosphorylation,ABL1 (interacts with) MDM2,NA
X01BR010,ABL1,HIPK2,1,up,TRUE,phosphorylation,ABL1 (interacts with) HIPK2,NA
