# Supplementary material for: PatientProfiler: building patient-specific signaling models from proteogenomic data
Source: Mol Syst Biol. 2025 Oct 10;21(12):1845–65. doi: 10.1038/s44320-025-00160-y (PMC12672659; doi:10.1038/s44320-025-00160-y)
Supplement: Supplementary file 9 — Source data Fig. 4 [file 44320_2025_160_MOESM9_ESM.zip]

Archive with 22 entries (18 files):
- Figure 4/
- Figure 4/.DS_Store
- __MACOSX/Figure 4/._.DS_Store
- Figure 4/4B/
- Figure 4/4C/
- Figure 4/4A/
- Figure 4/4B/.DS_Store
- __MACOSX/Figure 4/4B/._.DS_Store
- Figure 4/4B/4B.xls
- __MACOSX/Figure 4/4B/._4B.xls
- Figure 4/4B/4B.pdf
- __MACOSX/Figure 4/4B/._4B.pdf
- Figure 4/4C/.DS_Store
- __MACOSX/Figure 4/4C/._.DS_Store
- Figure 4/4C/4C.xls
- __MACOSX/Figure 4/4C/._4C.xls
- Figure 4/4C/4C.pdf
- __MACOSX/Figure 4/4C/._4C.pdf
- Figure 4/4A/.DS_Store
- __MACOSX/Figure 4/4A/._.DS_Store
- Figure 4/4A/4A.pdf
- __MACOSX/Figure 4/4A/._4A.pdf
