# Supplementary material for: PatientProfiler: building patient-specific signaling models from proteogenomic data
Source: Mol Syst Biol. 2025 Oct 10;21(12):1845–65. doi: 10.1038/s44320-025-00160-y (PMC12672659; doi:10.1038/s44320-025-00160-y)
Supplement: Supplementary file 9 — Source data Fig. 4 [file 44320_2025_160_MOESM9_ESM.zip › Figure 4/4B/4B.xls]

## Sheet: 4B
patient_ID	community	NMF.Cluster
X01BR001	community_1	Basal-I
X01BR015	community_1	LumA-I
X01BR017	community_1	Basal-I
X01BR026	community_1	Basal-I
X01BR033	community_1	LumA-I
X06BR006	community_1	LumA-I
X09BR005	community_1	HER2-I
X11BR004	community_1	HER2-I
X11BR018	community_1	LumA-I
X11BR038	community_1	HER2-I
X14BR008	community_1	LumA-I
X18BR003	community_1	LumB-I
X18BR007	community_1	LumA-I
X21BR010	community_1	LumA-I
X22BR005	community_1	LumB-I
X01BR008	community_2	Basal-I
X01BR009	community_2	Basal-I
X01BR020	community_2	Basal-I
X01BR027	community_2	Basal-I
X01BR031	community_2	Basal-I
X03BR006	community_2	Basal-I
X05BR029	community_2	Basal-I
X05BR043	community_2	Basal-I
X05BR045	community_2	Basal-I
X09BR004	community_2	Basal-I
X11BR003	community_2	Basal-I
X11BR012	community_2	LumB-I
X11BR015	community_2	LumB-I
X11BR016	community_2	Basal-I
X11BR023	community_2	Basal-I
X11BR024	community_2	Basal-I
X11BR036	community_2	Basal-I
X11BR043	community_2	LumB-I
X11BR044	community_2	LumB-I
X11BR051	community_2	LumB-I
X11BR053	community_2	LumB-I
X11BR080	community_2	Basal-I
X18BR004	community_2	LumB-I
X20BR005	community_2	Basal-I
X20BR007	community_2	Basal-I
X20BR006	community_2	Basal-I
X21BR001	community_2	LumB-I
X01BR023	community_3	LumB-I
X01BR032	community_3	LumB-I
X05BR004	community_3	LumA-I
X11BR013	community_3	LumB-I
X11BR019	community_3	LumB-I
X14BR005	community_3	LumB-I
X18BR016	community_3	LumA-I
CPT000814	community_4	Basal-I
CPT001846	community_4	Basal-I
X01BR018	community_4	Basal-I
X01BR040	community_4	Basal-I
X01BR042	community_4	Basal-I
X01BR043	community_4	Basal-I
X03BR004	community_4	LumA-I
X05BR042	community_4	Basal-I
X09BR007	community_4	LumB-I
X11BR017	community_4	HER2-I
X11BR030	community_4	HER2-I
X11BR040	community_4	LumA-I
X11BR060	community_4	HER2-I
X11BR073	community_4	LumB-I
X20BR002	community_4	Basal-I
X03BR005	community_5	LumA-I
X03BR002	community_5	LumA-I
X05BR001	community_5	HER2-I
X05BR005	community_5	LumA-I
X05BR026	community_5	LumA-I
X06BR005	community_5	LumB-I
X06BR014	community_5	LumB-I
X05BR044	community_5	HER2-I
X11BR010	community_5	HER2-I
X11BR014	community_5	LumA-I
X11BR022	community_5	LumA-I
X11BR027	community_5	LumB-I
X11BR032	community_5	LumA-I
X11BR031	community_5	HER2-I
X11BR047	community_5	LumA-I
X11BR050	community_5	LumA-I
X11BR055	community_5	LumA-I
X11BR058	community_5	HER2-I
X11BR059	community_5	HER2-I
X11BR056	community_5	HER2-I
X14BR014	community_5	LumA-I
X15BR003	community_5	LumA-I
X18BR017	community_5	HER2-I
X21BR002	community_5	LumB-I
X22BR006	community_5	LumB-I
X01BR010	community_6	HER2-I
X01BR025	community_6	LumB-I
X03BR013	community_6	LumA-I
X03BR010	community_6	LumB-I
X05BR009	community_6	LumA-I
X05BR038	community_6	LumA-I
X06BR003	community_6	HER2-I
X11BR006	community_6	LumA-I
X11BR020	community_6	HER2-I
X11BR028	community_6	HER2-I
X11BR042	community_6	HER2-I
X11BR072	community_6	LumA-I
X18BR002	community_6	HER2-I
X18BR006	community_6	LumB-I
X18BR009	community_6	HER2-I
X18BR010	community_6	LumA-I
X20BR008	community_6	HER2-I
X01BR030	community_7	LumA-I
X03BR011	community_7	LumB-I
X05BR003	community_7	LumA-I
X05BR016	community_7	LumB-I
X11BR009	community_7	LumB-I
X09BR001	community_7	LumB-I
X11BR011	community_7	HER2-I
X11BR025	community_7	LumB-I
X11BR049	community_7	LumB-I
X11BR054	community_7	LumB-I
X11BR074	community_7	LumA-I
X11BR075	community_7	LumB-I
X13BR009	community_7	LumB-I
X16BR012	community_7	LumB-I
X18BR019	community_7	LumB-I
X20BR001	community_7	LumB-I
