# Supplementary material for: PatientProfiler: building patient-specific signaling models from proteogenomic data
Source: Mol Syst Biol. 2025 Oct 10;21(12):1845–65. doi: 10.1038/s44320-025-00160-y (PMC12672659; doi:10.1038/s44320-025-00160-y)
Supplement: Supplementary file 9 — Source data Fig. 4 [file 44320_2025_160_MOESM9_ESM.zip › Figure 4/4C/4C.xls]

## Sheet: 4C
gene_name	final_score	NMF.Cluster	patient_ID	community
APOPTOSIS	-8.07913	Basal-I	CPT000814	community_4
AUTOPHAGY	7.79047	Basal-I	CPT000814	community_4
CELL CYCLE EXIT	-14.2142	Basal-I	CPT000814	community_4
EPITHELIAL_MESENCHYMAL_TRANSITION	3.41783	Basal-I	CPT000814	community_4
IMMORTALITY	11.8785	Basal-I	CPT000814	community_4
PROLIFERATION	30.1625	Basal-I	CPT000814	community_4
APOPTOSIS	-12.3601	Basal-I	CPT001846	community_4
AUTOPHAGY	0	Basal-I	CPT001846	community_4
CELL CYCLE EXIT	-12.0685	Basal-I	CPT001846	community_4
EPITHELIAL_MESENCHYMAL_TRANSITION	5.21127	Basal-I	CPT001846	community_4
IMMORTALITY	11.0685	Basal-I	CPT001846	community_4
PROLIFERATION	18.0638	Basal-I	CPT001846	community_4
APOPTOSIS	-9.04235	Basal-I	X01BR001	community_1
AUTOPHAGY	2.66484	Basal-I	X01BR001	community_1
CELL CYCLE EXIT	-12.1764	Basal-I	X01BR001	community_1
EPITHELIAL_MESENCHYMAL_TRANSITION	5.61797	Basal-I	X01BR001	community_1
IMMORTALITY	12.1764	Basal-I	X01BR001	community_1
PROLIFERATION	14.8205	Basal-I	X01BR001	community_1
APOPTOSIS	-3.3676	Basal-I	X01BR008	community_2
CELL CYCLE EXIT	-33.8926	Basal-I	X01BR008	community_2
EPITHELIAL_MESENCHYMAL_TRANSITION	3.55535	Basal-I	X01BR008	community_2
IMMORTALITY	13.051	Basal-I	X01BR008	community_2
PROLIFERATION	24.435	Basal-I	X01BR008	community_2
APOPTOSIS	2.37129	Basal-I	X01BR009	community_2
CELL CYCLE EXIT	-13.7133	Basal-I	X01BR009	community_2
EPITHELIAL_MESENCHYMAL_TRANSITION	5.94313	Basal-I	X01BR009	community_2
IMMORTALITY	11.8799	Basal-I	X01BR009	community_2
PROLIFERATION	15.9892	Basal-I	X01BR009	community_2
APOPTOSIS	-9.47363	HER2-I	X01BR010	community_6
AUTOPHAGY	-1.24093	HER2-I	X01BR010	community_6
CELL CYCLE EXIT	-10.5686	HER2-I	X01BR010	community_6
EPITHELIAL_MESENCHYMAL_TRANSITION	3.71331	HER2-I	X01BR010	community_6
IMMORTALITY	10.5686	HER2-I	X01BR010	community_6
PROLIFERATION	9.21532	HER2-I	X01BR010	community_6
APOPTOSIS	-9.1559	LumA-I	X01BR015	community_1
AUTOPHAGY	5.82961	LumA-I	X01BR015	community_1
CELL CYCLE EXIT	-11.715	LumA-I	X01BR015	community_1
EPITHELIAL_MESENCHYMAL_TRANSITION	5.43329	LumA-I	X01BR015	community_1
IMMORTALITY	11.715	LumA-I	X01BR015	community_1
PROLIFERATION	20.6655	LumA-I	X01BR015	community_1
APOPTOSIS	-17.7928	Basal-I	X01BR017	community_1
AUTOPHAGY	2.4734	Basal-I	X01BR017	community_1
CELL CYCLE EXIT	-9.59712	Basal-I	X01BR017	community_1
EPITHELIAL_MESENCHYMAL_TRANSITION	7.34292	Basal-I	X01BR017	community_1
IMMORTALITY	12.3382	Basal-I	X01BR017	community_1
PROLIFERATION	18.8119	Basal-I	X01BR017	community_1
APOPTOSIS	-17.8435	Basal-I	X01BR018	community_4
AUTOPHAGY	0	Basal-I	X01BR018	community_4
CELL CYCLE EXIT	-12.5422	Basal-I	X01BR018	community_4
EPITHELIAL_MESENCHYMAL_TRANSITION	6.75132	Basal-I	X01BR018	community_4
IMMORTALITY	12.5422	Basal-I	X01BR018	community_4
PROLIFERATION	32.7635	Basal-I	X01BR018	community_4
APOPTOSIS	1.13592	Basal-I	X01BR020	community_2
CELL CYCLE EXIT	-37.2744	Basal-I	X01BR020	community_2
EPITHELIAL_MESENCHYMAL_TRANSITION	5.17888	Basal-I	X01BR020	community_2
IMMORTALITY	12.4437	Basal-I	X01BR020	community_2
PROLIFERATION	46.9333	Basal-I	X01BR020	community_2
APOPTOSIS	-3.38584	LumB-I	X01BR023	community_3
AUTOPHAGY	2.1331	LumB-I	X01BR023	community_3
CELL CYCLE EXIT	-6.03815	LumB-I	X01BR023	community_3
EPITHELIAL_MESENCHYMAL_TRANSITION	3.0291	LumB-I	X01BR023	community_3
IMMORTALITY	10.2595	LumB-I	X01BR023	community_3
PROLIFERATION	-0.300264	LumB-I	X01BR023	community_3
APOPTOSIS	1.30246	LumB-I	X01BR025	community_6
AUTOPHAGY	4.79075	LumB-I	X01BR025	community_6
CELL CYCLE EXIT	-11.3124	LumB-I	X01BR025	community_6
EPITHELIAL_MESENCHYMAL_TRANSITION	3.29821	LumB-I	X01BR025	community_6
IMMORTALITY	10.8682	LumB-I	X01BR025	community_6
PROLIFERATION	10.5436	LumB-I	X01BR025	community_6
APOPTOSIS	-6.21679	Basal-I	X01BR026	community_1
AUTOPHAGY	2.27495	Basal-I	X01BR026	community_1
CELL CYCLE EXIT	-12.5484	Basal-I	X01BR026	community_1
EPITHELIAL_MESENCHYMAL_TRANSITION	5.71646	Basal-I	X01BR026	community_1
IMMORTALITY	11.5484	Basal-I	X01BR026	community_1
PROLIFERATION	14.5958	Basal-I	X01BR026	community_1
AUTOPHAGY	4.90733	Basal-I	X01BR027	community_2
CELL CYCLE EXIT	-25.6635	Basal-I	X01BR027	community_2
IMMORTALITY	12.7722	Basal-I	X01BR027	community_2
PROLIFERATION	15.5397	Basal-I	X01BR027	community_2
APOPTOSIS	-1.01511	LumA-I	X01BR030	community_7
AUTOPHAGY	2.74131	LumA-I	X01BR030	community_7
CELL CYCLE EXIT	-5.1801	LumA-I	X01BR030	community_7
EPITHELIAL_MESENCHYMAL_TRANSITION	4.16466	LumA-I	X01BR030	community_7
IMMORTALITY	10.6055	LumA-I	X01BR030	community_7
PROLIFERATION	11.0527	LumA-I	X01BR030	community_7
APOPTOSIS	-17.8054	Basal-I	X01BR031	community_2
AUTOPHAGY	-5.65732	Basal-I	X01BR031	community_2
CELL CYCLE EXIT	-22.469	Basal-I	X01BR031	community_2
EPITHELIAL_MESENCHYMAL_TRANSITION	5.0558	Basal-I	X01BR031	community_2
IMMORTALITY	12.2646	Basal-I	X01BR031	community_2
PROLIFERATION	30.7683	Basal-I	X01BR031	community_2
APOPTOSIS	-5.42758	LumB-I	X01BR032	community_3
AUTOPHAGY	-8.28133	LumB-I	X01BR032	community_3
CELL CYCLE EXIT	-7.98176	LumB-I	X01BR032	community_3
EPITHELIAL_MESENCHYMAL_TRANSITION	3.64837	LumB-I	X01BR032	community_3
IMMORTALITY	10.4746	LumB-I	X01BR032	community_3
PROLIFERATION	4.41902	LumB-I	X01BR032	community_3
APOPTOSIS	-7.58184	LumA-I	X01BR033	community_1
AUTOPHAGY	2.47121	LumA-I	X01BR033	community_1
CELL CYCLE EXIT	-11.9906	LumA-I	X01BR033	community_1
EPITHELIAL_MESENCHYMAL_TRANSITION	6.55227	LumA-I	X01BR033	community_1
IMMORTALITY	11.9906	LumA-I	X01BR033	community_1
PROLIFERATION	14.4637	LumA-I	X01BR033	community_1
APOPTOSIS	-8.27807	Basal-I	X01BR040	community_4
AUTOPHAGY	5.53836	Basal-I	X01BR040	community_4
CELL CYCLE EXIT	-12.5391	Basal-I	X01BR040	community_4
EPITHELIAL_MESENCHYMAL_TRANSITION	3.46744	Basal-I	X01BR040	community_4
IMMORTALITY	12.5391	Basal-I	X01BR040	community_4
PROLIFERATION	11.8426	Basal-I	X01BR040	community_4
APOPTOSIS	-15.9091	Basal-I	X01BR042	community_4
AUTOPHAGY	3.20261	Basal-I	X01BR042	community_4
CELL CYCLE EXIT	-12.2387	Basal-I	X01BR042	community_4
EPITHELIAL_MESENCHYMAL_TRANSITION	2.57639	Basal-I	X01BR042	community_4
IMMORTALITY	12.2387	Basal-I	X01BR042	community_4
PROLIFERATION	22.6495	Basal-I	X01BR042	community_4
APOPTOSIS	-4.5174	Basal-I	X01BR043	community_4
AUTOPHAGY	0.802836	Basal-I	X01BR043	community_4
CELL CYCLE EXIT	-11.762	Basal-I	X01BR043	community_4
EPITHELIAL_MESENCHYMAL_TRANSITION	4.89558	Basal-I	X01BR043	community_4
IMMORTALITY	11.762	Basal-I	X01BR043	community_4
PROLIFERATION	0.000680203	Basal-I	X01BR043	community_4
APOPTOSIS	4.35045	LumA-I	X03BR002	community_5
AUTOPHAGY	0.288429	LumA-I	X03BR002	community_5
CELL CYCLE EXIT	3.41097	LumA-I	X03BR002	community_5
IMMORTALITY	10.1287	LumA-I	X03BR002	community_5
PROLIFERATION	2.97898	LumA-I	X03BR002	community_5
EPITHELIAL_MESENCHYMAL_TRANSITION	3.21065	LumA-I	X03BR002	community_5
APOPTOSIS	0.334078	LumA-I	X03BR004	community_4
AUTOPHAGY	6.57713	LumA-I	X03BR004	community_4
CELL CYCLE EXIT	-3.64859	LumA-I	X03BR004	community_4
EPITHELIAL_MESENCHYMAL_TRANSITION	5.74108	LumA-I	X03BR004	community_4
IMMORTALITY	10.2686	LumA-I	X03BR004	community_4
PROLIFERATION	8.36116	LumA-I	X03BR004	community_4
APOPTOSIS	-6.9781	LumA-I	X03BR005	community_5
AUTOPHAGY	4.43157	LumA-I	X03BR005	community_5
CELL CYCLE EXIT	-0.621399	LumA-I	X03BR005	community_5
EPITHELIAL_MESENCHYMAL_TRANSITION	7.10009	LumA-I	X03BR005	community_5
IMMORTALITY	10.4185	LumA-I	X03BR005	community_5
PROLIFERATION	21.7441	LumA-I	X03BR005	community_5
APOPTOSIS	8.13329	Basal-I	X03BR006	community_2
CELL CYCLE EXIT	-31.2914	Basal-I	X03BR006	community_2
EPITHELIAL_MESENCHYMAL_TRANSITION	4.67923	Basal-I	X03BR006	community_2
IMMORTALITY	11.9073	Basal-I	X03BR006	community_2
PROLIFERATION	19.9556	Basal-I	X03BR006	community_2
APOPTOSIS	0.18933	LumB-I	X03BR010	community_6
AUTOPHAGY	2.76274	LumB-I	X03BR010	community_6
CELL CYCLE EXIT	-4.24991	LumB-I	X03BR010	community_6
EPITHELIAL_MESENCHYMAL_TRANSITION	3.02198	LumB-I	X03BR010	community_6
IMMORTALITY	10.3504	LumB-I	X03BR010	community_6
PROLIFERATION	4.68628	LumB-I	X03BR010	community_6
APOPTOSIS	11.8166	LumB-I	X03BR011	community_7
AUTOPHAGY	-4.13897	LumB-I	X03BR011	community_7
CELL CYCLE EXIT	-3.62053	LumB-I	X03BR011	community_7
EPITHELIAL_MESENCHYMAL_TRANSITION	3.47518	LumB-I	X03BR011	community_7
IMMORTALITY	10.7228	LumB-I	X03BR011	community_7
PROLIFERATION	16.1116	LumB-I	X03BR011	community_7
APOPTOSIS	-4.82006	LumA-I	X03BR013	community_6
AUTOPHAGY	5.22857	LumA-I	X03BR013	community_6
CELL CYCLE EXIT	6.22111	LumA-I	X03BR013	community_6
EPITHELIAL_MESENCHYMAL_TRANSITION	6.50965	LumA-I	X03BR013	community_6
IMMORTALITY	11.4506	LumA-I	X03BR013	community_6
PROLIFERATION	2.64047	LumA-I	X03BR013	community_6
APOPTOSIS	-4.3226	HER2-I	X05BR001	community_5
AUTOPHAGY	3.12512	HER2-I	X05BR001	community_5
CELL CYCLE EXIT	-3.81169	HER2-I	X05BR001	community_5
EPITHELIAL_MESENCHYMAL_TRANSITION	7.05423	HER2-I	X05BR001	community_5
IMMORTALITY	12.0275	HER2-I	X05BR001	community_5
PROLIFERATION	28.116	HER2-I	X05BR001	community_5
APOPTOSIS	6.81925	LumA-I	X05BR003	community_7
AUTOPHAGY	3.49021	LumA-I	X05BR003	community_7
CELL CYCLE EXIT	-3.34865	LumA-I	X05BR003	community_7
EPITHELIAL_MESENCHYMAL_TRANSITION	5.53371	LumA-I	X05BR003	community_7
IMMORTALITY	10.6482	LumA-I	X05BR003	community_7
PROLIFERATION	21.1176	LumA-I	X05BR003	community_7
APOPTOSIS	-7.75903	LumA-I	X05BR004	community_3
AUTOPHAGY	-4.57561	LumA-I	X05BR004	community_3
CELL CYCLE EXIT	-10.5322	LumA-I	X05BR004	community_3
EPITHELIAL_MESENCHYMAL_TRANSITION	4.45987	LumA-I	X05BR004	community_3
IMMORTALITY	10.5322	LumA-I	X05BR004	community_3
PROLIFERATION	17.7935	LumA-I	X05BR004	community_3
APOPTOSIS	0.660608	LumA-I	X05BR005	community_5
AUTOPHAGY	-3.99563	LumA-I	X05BR005	community_5
CELL CYCLE EXIT	4.50646	LumA-I	X05BR005	community_5
IMMORTALITY	10.4643	LumA-I	X05BR005	community_5
PROLIFERATION	-0.310684	LumA-I	X05BR005	community_5
EPITHELIAL_MESENCHYMAL_TRANSITION	4.92125	LumA-I	X05BR005	community_5
APOPTOSIS	-1.54177	LumA-I	X05BR009	community_6
AUTOPHAGY	1.41757	LumA-I	X05BR009	community_6
CELL CYCLE EXIT	-0.383294	LumA-I	X05BR009	community_6
EPITHELIAL_MESENCHYMAL_TRANSITION	5.15685	LumA-I	X05BR009	community_6
IMMORTALITY	10.4415	LumA-I	X05BR009	community_6
PROLIFERATION	15.5256	LumA-I	X05BR009	community_6
AUTOPHAGY	-6.20683	LumB-I	X05BR016	community_7
CELL CYCLE EXIT	-7.27846	LumB-I	X05BR016	community_7
EPITHELIAL_MESENCHYMAL_TRANSITION	3.64241	LumB-I	X05BR016	community_7
IMMORTALITY	11.8099	LumB-I	X05BR016	community_7
PROLIFERATION	12.9849	LumB-I	X05BR016	community_7
APOPTOSIS	-8.30535	LumA-I	X05BR026	community_5
AUTOPHAGY	3.04054	LumA-I	X05BR026	community_5
CELL CYCLE EXIT	23.703	LumA-I	X05BR026	community_5
EPITHELIAL_MESENCHYMAL_TRANSITION	5.73333	LumA-I	X05BR026	community_5
IMMORTALITY	10.8707	LumA-I	X05BR026	community_5
PROLIFERATION	-0.102085	LumA-I	X05BR026	community_5
APOPTOSIS	8.12209	Basal-I	X05BR029	community_2
AUTOPHAGY	4.16725	Basal-I	X05BR029	community_2
CELL CYCLE EXIT	-32.5319	Basal-I	X05BR029	community_2
EPITHELIAL_MESENCHYMAL_TRANSITION	2.04209	Basal-I	X05BR029	community_2
IMMORTALITY	11.5367	Basal-I	X05BR029	community_2
PROLIFERATION	20.5329	Basal-I	X05BR029	community_2
APOPTOSIS	-6.13106	LumA-I	X05BR038	community_6
AUTOPHAGY	2.52396	LumA-I	X05BR038	community_6
CELL CYCLE EXIT	-7.33876	LumA-I	X05BR038	community_6
EPITHELIAL_MESENCHYMAL_TRANSITION	5.21052	LumA-I	X05BR038	community_6
IMMORTALITY	10.473	LumA-I	X05BR038	community_6
PROLIFERATION	6.52223	LumA-I	X05BR038	community_6
APOPTOSIS	-2.05749	Basal-I	X05BR042	community_4
AUTOPHAGY	7.65573	Basal-I	X05BR042	community_4
CELL CYCLE EXIT	-25.9434	Basal-I	X05BR042	community_4
EPITHELIAL_MESENCHYMAL_TRANSITION	4.08016	Basal-I	X05BR042	community_4
IMMORTALITY	12.7671	Basal-I	X05BR042	community_4
PROLIFERATION	33.5713	Basal-I	X05BR042	community_4
APOPTOSIS	-4.29857	Basal-I	X05BR043	community_2
AUTOPHAGY	6.66879	Basal-I	X05BR043	community_2
CELL CYCLE EXIT	-28.2601	Basal-I	X05BR043	community_2
EPITHELIAL_MESENCHYMAL_TRANSITION	6.18005	Basal-I	X05BR043	community_2
IMMORTALITY	11.1532	Basal-I	X05BR043	community_2
PROLIFERATION	37.4171	Basal-I	X05BR043	community_2
APOPTOSIS	-5.35258	HER2-I	X05BR044	community_5
AUTOPHAGY	2.27143	HER2-I	X05BR044	community_5
CELL CYCLE EXIT	-0.794568	HER2-I	X05BR044	community_5
IMMORTALITY	10.3512	HER2-I	X05BR044	community_5
PROLIFERATION	-6.23181	HER2-I	X05BR044	community_5
EPITHELIAL_MESENCHYMAL_TRANSITION	3.50561	HER2-I	X05BR044	community_5
APOPTOSIS	-8.79444	Basal-I	X05BR045	community_2
AUTOPHAGY	0	Basal-I	X05BR045	community_2
CELL CYCLE EXIT	-11.6838	Basal-I	X05BR045	community_2
EPITHELIAL_MESENCHYMAL_TRANSITION	3.6833	Basal-I	X05BR045	community_2
IMMORTALITY	11.6838	Basal-I	X05BR045	community_2
PROLIFERATION	16.5358	Basal-I	X05BR045	community_2
APOPTOSIS	0.0552582	HER2-I	X06BR003	community_6
AUTOPHAGY	0.0807435	HER2-I	X06BR003	community_6
CELL CYCLE EXIT	-3.47092	HER2-I	X06BR003	community_6
EPITHELIAL_MESENCHYMAL_TRANSITION	3.93018	HER2-I	X06BR003	community_6
IMMORTALITY	11.361	HER2-I	X06BR003	community_6
PROLIFERATION	4.01073	HER2-I	X06BR003	community_6
APOPTOSIS	-14.8905	LumB-I	X06BR005	community_5
AUTOPHAGY	-4.44022	LumB-I	X06BR005	community_5
CELL CYCLE EXIT	20.2502	LumB-I	X06BR005	community_5
EPITHELIAL_MESENCHYMAL_TRANSITION	4.31304	LumB-I	X06BR005	community_5
IMMORTALITY	0	LumB-I	X06BR005	community_5
PROLIFERATION	-8.01981	LumB-I	X06BR005	community_5
APOPTOSIS	-22.1341	LumA-I	X06BR006	community_1
AUTOPHAGY	2.85558	LumA-I	X06BR006	community_1
CELL CYCLE EXIT	-4.50112	LumA-I	X06BR006	community_1
EPITHELIAL_MESENCHYMAL_TRANSITION	4.87883	LumA-I	X06BR006	community_1
IMMORTALITY	11.5221	LumA-I	X06BR006	community_1
PROLIFERATION	12.5419	LumA-I	X06BR006	community_1
CELL CYCLE EXIT	2.3777	LumB-I	X06BR014	community_5
EPITHELIAL_MESENCHYMAL_TRANSITION	4.051	LumB-I	X06BR014	community_5
IMMORTALITY	8.10537	LumB-I	X06BR014	community_5
PROLIFERATION	12.2092	LumB-I	X06BR014	community_5
APOPTOSIS	12.5925	LumB-I	X09BR001	community_7
AUTOPHAGY	-2.6113	LumB-I	X09BR001	community_7
CELL CYCLE EXIT	-6.38616	LumB-I	X09BR001	community_7
EPITHELIAL_MESENCHYMAL_TRANSITION	3.08746	LumB-I	X09BR001	community_7
IMMORTALITY	10.2977	LumB-I	X09BR001	community_7
PROLIFERATION	-14.5031	LumB-I	X09BR001	community_7
APOPTOSIS	6.53652	Basal-I	X09BR004	community_2
AUTOPHAGY	2.90388	Basal-I	X09BR004	community_2
CELL CYCLE EXIT	-30.3412	Basal-I	X09BR004	community_2
EPITHELIAL_MESENCHYMAL_TRANSITION	3.23119	Basal-I	X09BR004	community_2
IMMORTALITY	11.7457	Basal-I	X09BR004	community_2
PROLIFERATION	16.1016	Basal-I	X09BR004	community_2
AUTOPHAGY	5.03801	HER2-I	X09BR005	community_1
CELL CYCLE EXIT	-1.24725	HER2-I	X09BR005	community_1
EPITHELIAL_MESENCHYMAL_TRANSITION	4.93299	HER2-I	X09BR005	community_1
IMMORTALITY	11.1527	HER2-I	X09BR005	community_1
PROLIFERATION	-0.66334	HER2-I	X09BR005	community_1
APOPTOSIS	-10.2924	LumB-I	X09BR007	community_4
AUTOPHAGY	2.73442	LumB-I	X09BR007	community_4
CELL CYCLE EXIT	-4.74284	LumB-I	X09BR007	community_4
EPITHELIAL_MESENCHYMAL_TRANSITION	5.89517	LumB-I	X09BR007	community_4
IMMORTALITY	10.5999	LumB-I	X09BR007	community_4
PROLIFERATION	11.1017	LumB-I	X09BR007	community_4
APOPTOSIS	-10.5939	Basal-I	X11BR003	community_2
AUTOPHAGY	0.0898581	Basal-I	X11BR003	community_2
CELL CYCLE EXIT	-15.8632	Basal-I	X11BR003	community_2
IMMORTALITY	12.9752	Basal-I	X11BR003	community_2
PROLIFERATION	-21.1069	Basal-I	X11BR003	community_2
EPITHELIAL_MESENCHYMAL_TRANSITION	4.53516	Basal-I	X11BR003	community_2
APOPTOSIS	-17.5461	HER2-I	X11BR004	community_1
AUTOPHAGY	-2.39539	HER2-I	X11BR004	community_1
CELL CYCLE EXIT	-8.95228	HER2-I	X11BR004	community_1
EPITHELIAL_MESENCHYMAL_TRANSITION	7.27954	HER2-I	X11BR004	community_1
IMMORTALITY	11.1179	HER2-I	X11BR004	community_1
PROLIFERATION	11.9764	HER2-I	X11BR004	community_1
APOPTOSIS	-9.379	LumA-I	X11BR006	community_6
AUTOPHAGY	1.08726	LumA-I	X11BR006	community_6
CELL CYCLE EXIT	0.917786	LumA-I	X11BR006	community_6
EPITHELIAL_MESENCHYMAL_TRANSITION	6.90246	LumA-I	X11BR006	community_6
IMMORTALITY	11.5138	LumA-I	X11BR006	community_6
PROLIFERATION	21.4002	LumA-I	X11BR006	community_6
APOPTOSIS	14.6043	LumB-I	X11BR009	community_7
AUTOPHAGY	2.6813	LumB-I	X11BR009	community_7
CELL CYCLE EXIT	-10.9128	LumB-I	X11BR009	community_7
EPITHELIAL_MESENCHYMAL_TRANSITION	3.78618	LumB-I	X11BR009	community_7
IMMORTALITY	10.8391	LumB-I	X11BR009	community_7
PROLIFERATION	-9.45242	LumB-I	X11BR009	community_7
APOPTOSIS	2.47175	HER2-I	X11BR010	community_5
AUTOPHAGY	3.17503	HER2-I	X11BR010	community_5
CELL CYCLE EXIT	2.1112	HER2-I	X11BR010	community_5
EPITHELIAL_MESENCHYMAL_TRANSITION	6.18938	HER2-I	X11BR010	community_5
IMMORTALITY	10.4871	HER2-I	X11BR010	community_5
PROLIFERATION	1.58198	HER2-I	X11BR010	community_5
APOPTOSIS	-16.1748	HER2-I	X11BR011	community_7
AUTOPHAGY	-2.40704	HER2-I	X11BR011	community_7
CELL CYCLE EXIT	-3.49237	HER2-I	X11BR011	community_7
EPITHELIAL_MESENCHYMAL_TRANSITION	4.91321	HER2-I	X11BR011	community_7
IMMORTALITY	10.9836	HER2-I	X11BR011	community_7
PROLIFERATION	21.7251	HER2-I	X11BR011	community_7
APOPTOSIS	4.7881	LumB-I	X11BR012	community_2
AUTOPHAGY	-0.777017	LumB-I	X11BR012	community_2
CELL CYCLE EXIT	-6.54257	LumB-I	X11BR012	community_2
EPITHELIAL_MESENCHYMAL_TRANSITION	3.32305	LumB-I	X11BR012	community_2
IMMORTALITY	10.4703	LumB-I	X11BR012	community_2
PROLIFERATION	-1.31675	LumB-I	X11BR012	community_2
APOPTOSIS	-4.79918	LumB-I	X11BR013	community_3
AUTOPHAGY	1.12618	LumB-I	X11BR013	community_3
CELL CYCLE EXIT	-11.7792	LumB-I	X11BR013	community_3
EPITHELIAL_MESENCHYMAL_TRANSITION	5.04068	LumB-I	X11BR013	community_3
IMMORTALITY	11.7792	LumB-I	X11BR013	community_3
PROLIFERATION	20.8413	LumB-I	X11BR013	community_3
APOPTOSIS	-19.0174	LumA-I	X11BR014	community_5
AUTOPHAGY	-2.32255	LumA-I	X11BR014	community_5
CELL CYCLE EXIT	20.7954	LumA-I	X11BR014	community_5
EPITHELIAL_MESENCHYMAL_TRANSITION	5.60476	LumA-I	X11BR014	community_5
IMMORTALITY	10.6102	LumA-I	X11BR014	community_5
PROLIFERATION	18.4467	LumA-I	X11BR014	community_5
APOPTOSIS	3.33833	LumB-I	X11BR015	community_2
AUTOPHAGY	5.09763	LumB-I	X11BR015	community_2
CELL CYCLE EXIT	-29.1287	LumB-I	X11BR015	community_2
EPITHELIAL_MESENCHYMAL_TRANSITION	3.27572	LumB-I	X11BR015	community_2
IMMORTALITY	11.4074	LumB-I	X11BR015	community_2
PROLIFERATION	1.51657	LumB-I	X11BR015	community_2
APOPTOSIS	-16.8631	Basal-I	X11BR016	community_2
CELL CYCLE EXIT	-44.1163	Basal-I	X11BR016	community_2
EPITHELIAL_MESENCHYMAL_TRANSITION	4.52162	Basal-I	X11BR016	community_2
IMMORTALITY	12.5115	Basal-I	X11BR016	community_2
PROLIFERATION	37.0907	Basal-I	X11BR016	community_2
APOPTOSIS	5.51077	HER2-I	X11BR017	community_4
AUTOPHAGY	3.27714	HER2-I	X11BR017	community_4
CELL CYCLE EXIT	-11.1199	HER2-I	X11BR017	community_4
EPITHELIAL_MESENCHYMAL_TRANSITION	6.205	HER2-I	X11BR017	community_4
IMMORTALITY	11.1199	HER2-I	X11BR017	community_4
PROLIFERATION	9.10647	HER2-I	X11BR017	community_4
APOPTOSIS	-16.9341	LumA-I	X11BR018	community_1
AUTOPHAGY	2.48203	LumA-I	X11BR018	community_1
CELL CYCLE EXIT	14.3028	LumA-I	X11BR018	community_1
EPITHELIAL_MESENCHYMAL_TRANSITION	5.38397	LumA-I	X11BR018	community_1
IMMORTALITY	11.0991	LumA-I	X11BR018	community_1
PROLIFERATION	6.08166	LumA-I	X11BR018	community_1
APOPTOSIS	-19.4783	LumB-I	X11BR019	community_3
AUTOPHAGY	-17.8962	LumB-I	X11BR019	community_3
CELL CYCLE EXIT	-10.9463	LumB-I	X11BR019	community_3
EPITHELIAL_MESENCHYMAL_TRANSITION	2.19331	LumB-I	X11BR019	community_3
IMMORTALITY	10.9463	LumB-I	X11BR019	community_3
PROLIFERATION	-4.54897	LumB-I	X11BR019	community_3
AUTOPHAGY	3.27476	HER2-I	X11BR020	community_6
CELL CYCLE EXIT	-0.862877	HER2-I	X11BR020	community_6
EPITHELIAL_MESENCHYMAL_TRANSITION	5.59067	HER2-I	X11BR020	community_6
IMMORTALITY	11.16	HER2-I	X11BR020	community_6
PROLIFERATION	16.3737	HER2-I	X11BR020	community_6
AUTOPHAGY	2.24446	LumA-I	X11BR022	community_5
CELL CYCLE EXIT	-10.9735	LumA-I	X11BR022	community_5
EPITHELIAL_MESENCHYMAL_TRANSITION	3.91254	LumA-I	X11BR022	community_5
IMMORTALITY	10.9735	LumA-I	X11BR022	community_5
PROLIFERATION	24.9284	LumA-I	X11BR022	community_5
APOPTOSIS	2.24446	LumA-I	X11BR022	community_5
APOPTOSIS	-4.21161	Basal-I	X11BR023	community_2
CELL CYCLE EXIT	-34.1656	Basal-I	X11BR023	community_2
IMMORTALITY	12.2665	Basal-I	X11BR023	community_2
PROLIFERATION	35.465	Basal-I	X11BR023	community_2
EPITHELIAL_MESENCHYMAL_TRANSITION	4.15406	Basal-I	X11BR023	community_2
APOPTOSIS	-17.9559	Basal-I	X11BR024	community_2
AUTOPHAGY	4.23931	Basal-I	X11BR024	community_2
CELL CYCLE EXIT	-34.4563	Basal-I	X11BR024	community_2
EPITHELIAL_MESENCHYMAL_TRANSITION	5.17556	Basal-I	X11BR024	community_2
IMMORTALITY	12.2989	Basal-I	X11BR024	community_2
PROLIFERATION	36.6129	Basal-I	X11BR024	community_2
APOPTOSIS	1.11537	LumB-I	X11BR025	community_7
AUTOPHAGY	5.7942	LumB-I	X11BR025	community_7
CELL CYCLE EXIT	-11.1525	LumB-I	X11BR025	community_7
EPITHELIAL_MESENCHYMAL_TRANSITION	3.31932	LumB-I	X11BR025	community_7
IMMORTALITY	11.1525	LumB-I	X11BR025	community_7
PROLIFERATION	1.64991	LumB-I	X11BR025	community_7
APOPTOSIS	-3.76032	LumB-I	X11BR027	community_5
AUTOPHAGY	-7.39884	LumB-I	X11BR027	community_5
CELL CYCLE EXIT	-5.57236	LumB-I	X11BR027	community_5
EPITHELIAL_MESENCHYMAL_TRANSITION	0.954066	LumB-I	X11BR027	community_5
IMMORTALITY	10.5578	LumB-I	X11BR027	community_5
PROLIFERATION	12.3497	LumB-I	X11BR027	community_5
APOPTOSIS	-8.37367	HER2-I	X11BR028	community_6
AUTOPHAGY	2.40031	HER2-I	X11BR028	community_6
CELL CYCLE EXIT	-11.3873	HER2-I	X11BR028	community_6
EPITHELIAL_MESENCHYMAL_TRANSITION	5.5801	HER2-I	X11BR028	community_6
IMMORTALITY	11.3873	HER2-I	X11BR028	community_6
PROLIFERATION	17.8322	HER2-I	X11BR028	community_6
APOPTOSIS	0.920947	HER2-I	X11BR030	community_4
AUTOPHAGY	-3.29899	HER2-I	X11BR030	community_4
CELL CYCLE EXIT	-5.3963	HER2-I	X11BR030	community_4
EPITHELIAL_MESENCHYMAL_TRANSITION	4.49265	HER2-I	X11BR030	community_4
IMMORTALITY	11.3276	HER2-I	X11BR030	community_4
PROLIFERATION	5.98451	HER2-I	X11BR030	community_4
AUTOPHAGY	3.12518	HER2-I	X11BR031	community_5
CELL CYCLE EXIT	18.1366	HER2-I	X11BR031	community_5
EPITHELIAL_MESENCHYMAL_TRANSITION	5.77581	HER2-I	X11BR031	community_5
IMMORTALITY	0	HER2-I	X11BR031	community_5
PROLIFERATION	3.06106	HER2-I	X11BR031	community_5
APOPTOSIS	1.04546	HER2-I	X11BR031	community_5
APOPTOSIS	-17.5673	LumA-I	X11BR032	community_5
AUTOPHAGY	2.86432	LumA-I	X11BR032	community_5
CELL CYCLE EXIT	31.6833	LumA-I	X11BR032	community_5
EPITHELIAL_MESENCHYMAL_TRANSITION	5.286	LumA-I	X11BR032	community_5
IMMORTALITY	0	LumA-I	X11BR032	community_5
PROLIFERATION	-6.28142	LumA-I	X11BR032	community_5
APOPTOSIS	-1.0452	Basal-I	X11BR036	community_2
CELL CYCLE EXIT	-23.7198	Basal-I	X11BR036	community_2
EPITHELIAL_MESENCHYMAL_TRANSITION	3.29313	Basal-I	X11BR036	community_2
IMMORTALITY	10.8306	Basal-I	X11BR036	community_2
PROLIFERATION	18.8837	Basal-I	X11BR036	community_2
APOPTOSIS	-16.9261	HER2-I	X11BR038	community_1
AUTOPHAGY	2.5232	HER2-I	X11BR038	community_1
CELL CYCLE EXIT	-1.75563	HER2-I	X11BR038	community_1
EPITHELIAL_MESENCHYMAL_TRANSITION	6.28943	HER2-I	X11BR038	community_1
IMMORTALITY	11.9245	HER2-I	X11BR038	community_1
PROLIFERATION	17.4525	HER2-I	X11BR038	community_1
APOPTOSIS	6.07445	LumA-I	X11BR040	community_4
AUTOPHAGY	-4.05965	LumA-I	X11BR040	community_4
CELL CYCLE EXIT	6.54758	LumA-I	X11BR040	community_4
EPITHELIAL_MESENCHYMAL_TRANSITION	4.50014	LumA-I	X11BR040	community_4
IMMORTALITY	10.3538	LumA-I	X11BR040	community_4
PROLIFERATION	-5.27898	LumA-I	X11BR040	community_4
APOPTOSIS	0.267049	HER2-I	X11BR042	community_6
AUTOPHAGY	2.47757	HER2-I	X11BR042	community_6
CELL CYCLE EXIT	-11.2274	HER2-I	X11BR042	community_6
EPITHELIAL_MESENCHYMAL_TRANSITION	5.94613	HER2-I	X11BR042	community_6
IMMORTALITY	11.2274	HER2-I	X11BR042	community_6
PROLIFERATION	23.4028	HER2-I	X11BR042	community_6
APOPTOSIS	8.19888	LumB-I	X11BR043	community_2
AUTOPHAGY	4.40287	LumB-I	X11BR043	community_2
CELL CYCLE EXIT	-20.9203	LumB-I	X11BR043	community_2
EPITHELIAL_MESENCHYMAL_TRANSITION	5.09887	LumB-I	X11BR043	community_2
IMMORTALITY	11.934	LumB-I	X11BR043	community_2
PROLIFERATION	24.0185	LumB-I	X11BR043	community_2
APOPTOSIS	-5.78974	LumB-I	X11BR044	community_2
AUTOPHAGY	-2.45535	LumB-I	X11BR044	community_2
CELL CYCLE EXIT	-24.0924	LumB-I	X11BR044	community_2
EPITHELIAL_MESENCHYMAL_TRANSITION	3.66222	LumB-I	X11BR044	community_2
IMMORTALITY	12.0013	LumB-I	X11BR044	community_2
PROLIFERATION	23.5213	LumB-I	X11BR044	community_2
APOPTOSIS	-8.79613	LumA-I	X11BR047	community_5
AUTOPHAGY	0.132305	LumA-I	X11BR047	community_5
CELL CYCLE EXIT	15.2228	LumA-I	X11BR047	community_5
EPITHELIAL_MESENCHYMAL_TRANSITION	4.65575	LumA-I	X11BR047	community_5
IMMORTALITY	11.1956	LumA-I	X11BR047	community_5
PROLIFERATION	5.15984	LumA-I	X11BR047	community_5
APOPTOSIS	1.78034	LumB-I	X11BR049	community_7
AUTOPHAGY	12.8919	LumB-I	X11BR049	community_7
CELL CYCLE EXIT	-13.4251	LumB-I	X11BR049	community_7
EPITHELIAL_MESENCHYMAL_TRANSITION	5.36622	LumB-I	X11BR049	community_7
IMMORTALITY	10.9096	LumB-I	X11BR049	community_7
PROLIFERATION	11.5074	LumB-I	X11BR049	community_7
APOPTOSIS	-15.8203	LumA-I	X11BR050	community_5
AUTOPHAGY	3.5906	LumA-I	X11BR050	community_5
CELL CYCLE EXIT	11.8401	LumA-I	X11BR050	community_5
EPITHELIAL_MESENCHYMAL_TRANSITION	6.44413	LumA-I	X11BR050	community_5
IMMORTALITY	10.4648	LumA-I	X11BR050	community_5
PROLIFERATION	12.4011	LumA-I	X11BR050	community_5
APOPTOSIS	6.73465	LumB-I	X11BR051	community_2
AUTOPHAGY	2.46215	LumB-I	X11BR051	community_2
CELL CYCLE EXIT	-7.94318	LumB-I	X11BR051	community_2
EPITHELIAL_MESENCHYMAL_TRANSITION	3.98538	LumB-I	X11BR051	community_2
IMMORTALITY	10.433	LumB-I	X11BR051	community_2
PROLIFERATION	-2.40218	LumB-I	X11BR051	community_2
APOPTOSIS	3.72202	LumB-I	X11BR053	community_2
AUTOPHAGY	-0.162443	LumB-I	X11BR053	community_2
CELL CYCLE EXIT	-19.9563	LumB-I	X11BR053	community_2
EPITHELIAL_MESENCHYMAL_TRANSITION	5.19309	LumB-I	X11BR053	community_2
IMMORTALITY	10.2696	LumB-I	X11BR053	community_2
PROLIFERATION	-2.69537	LumB-I	X11BR053	community_2
APOPTOSIS	-3.97024	LumB-I	X11BR054	community_7
AUTOPHAGY	2.1345	LumB-I	X11BR054	community_7
CELL CYCLE EXIT	-12.4829	LumB-I	X11BR054	community_7
EPITHELIAL_MESENCHYMAL_TRANSITION	1.99434	LumB-I	X11BR054	community_7
IMMORTALITY	10.3818	LumB-I	X11BR054	community_7
PROLIFERATION	10.1094	LumB-I	X11BR054	community_7
APOPTOSIS	-10.5267	LumA-I	X11BR055	community_5
AUTOPHAGY	5.00112	LumA-I	X11BR055	community_5
CELL CYCLE EXIT	11.5047	LumA-I	X11BR055	community_5
EPITHELIAL_MESENCHYMAL_TRANSITION	5.18664	LumA-I	X11BR055	community_5
IMMORTALITY	10.963	LumA-I	X11BR055	community_5
PROLIFERATION	11.9592	LumA-I	X11BR055	community_5
APOPTOSIS	-11.9825	HER2-I	X11BR056	community_5
AUTOPHAGY	-0.103376	HER2-I	X11BR056	community_5
CELL CYCLE EXIT	3.07647	HER2-I	X11BR056	community_5
EPITHELIAL_MESENCHYMAL_TRANSITION	5.47499	HER2-I	X11BR056	community_5
IMMORTALITY	11.1953	HER2-I	X11BR056	community_5
PROLIFERATION	8.91339	HER2-I	X11BR056	community_5
APOPTOSIS	-6.01623	HER2-I	X11BR058	community_5
AUTOPHAGY	4.72907	HER2-I	X11BR058	community_5
CELL CYCLE EXIT	8.51995	HER2-I	X11BR058	community_5
EPITHELIAL_MESENCHYMAL_TRANSITION	20.486	HER2-I	X11BR058	community_5
IMMORTALITY	10.9122	HER2-I	X11BR058	community_5
PROLIFERATION	15.6447	HER2-I	X11BR058	community_5
APOPTOSIS	-8.34144	HER2-I	X11BR059	community_5
AUTOPHAGY	3.26291	HER2-I	X11BR059	community_5
CELL CYCLE EXIT	-4.33634	HER2-I	X11BR059	community_5
EPITHELIAL_MESENCHYMAL_TRANSITION	1.84635	HER2-I	X11BR059	community_5
IMMORTALITY	11.6434	HER2-I	X11BR059	community_5
PROLIFERATION	16.2136	HER2-I	X11BR059	community_5
APOPTOSIS	2.61095	HER2-I	X11BR060	community_4
AUTOPHAGY	4.92798	HER2-I	X11BR060	community_4
CELL CYCLE EXIT	-8.8216	HER2-I	X11BR060	community_4
EPITHELIAL_MESENCHYMAL_TRANSITION	5.98302	HER2-I	X11BR060	community_4
IMMORTALITY	11.0025	HER2-I	X11BR060	community_4
PROLIFERATION	3.53705	HER2-I	X11BR060	community_4
AUTOPHAGY	3.52188	LumA-I	X11BR072	community_6
CELL CYCLE EXIT	-0.56077	LumA-I	X11BR072	community_6
EPITHELIAL_MESENCHYMAL_TRANSITION	5.09493	LumA-I	X11BR072	community_6
IMMORTALITY	10.2513	LumA-I	X11BR072	community_6
PROLIFERATION	9.29781	LumA-I	X11BR072	community_6
AUTOPHAGY	3.28701	LumB-I	X11BR073	community_4
CELL CYCLE EXIT	-11.8078	LumB-I	X11BR073	community_4
EPITHELIAL_MESENCHYMAL_TRANSITION	4.24266	LumB-I	X11BR073	community_4
IMMORTALITY	11.8078	LumB-I	X11BR073	community_4
PROLIFERATION	12.1477	LumB-I	X11BR073	community_4
AUTOPHAGY	-6.21321	LumA-I	X11BR074	community_7
CELL CYCLE EXIT	-3.5369	LumA-I	X11BR074	community_7
EPITHELIAL_MESENCHYMAL_TRANSITION	4.7191	LumA-I	X11BR074	community_7
IMMORTALITY	10.4698	LumA-I	X11BR074	community_7
PROLIFERATION	8.56569	LumA-I	X11BR074	community_7
AUTOPHAGY	2.8197	LumB-I	X11BR075	community_7
CELL CYCLE EXIT	-10.457	LumB-I	X11BR075	community_7
EPITHELIAL_MESENCHYMAL_TRANSITION	5.19581	LumB-I	X11BR075	community_7
IMMORTALITY	10.457	LumB-I	X11BR075	community_7
PROLIFERATION	12.4161	LumB-I	X11BR075	community_7
APOPTOSIS	-8.10618	Basal-I	X11BR080	community_2
AUTOPHAGY	3.12458	Basal-I	X11BR080	community_2
CELL CYCLE EXIT	-21.3443	Basal-I	X11BR080	community_2
EPITHELIAL_MESENCHYMAL_TRANSITION	4.84091	Basal-I	X11BR080	community_2
IMMORTALITY	11.9258	Basal-I	X11BR080	community_2
PROLIFERATION	39.1818	Basal-I	X11BR080	community_2
APOPTOSIS	1.63225	LumB-I	X13BR009	community_7
AUTOPHAGY	-3.38552	LumB-I	X13BR009	community_7
CELL CYCLE EXIT	-11.3944	LumB-I	X13BR009	community_7
EPITHELIAL_MESENCHYMAL_TRANSITION	4.37641	LumB-I	X13BR009	community_7
IMMORTALITY	11.3944	LumB-I	X13BR009	community_7
PROLIFERATION	7.39067	LumB-I	X13BR009	community_7
APOPTOSIS	-4.32198	LumB-I	X14BR005	community_3
AUTOPHAGY	2.71692	LumB-I	X14BR005	community_3
CELL CYCLE EXIT	-10.967	LumB-I	X14BR005	community_3
EPITHELIAL_MESENCHYMAL_TRANSITION	3.09286	LumB-I	X14BR005	community_3
IMMORTALITY	10.967	LumB-I	X14BR005	community_3
PROLIFERATION	11.6063	LumB-I	X14BR005	community_3
AUTOPHAGY	2.71531	LumA-I	X14BR008	community_1
CELL CYCLE EXIT	2.22189	LumA-I	X14BR008	community_1
EPITHELIAL_MESENCHYMAL_TRANSITION	5.21845	LumA-I	X14BR008	community_1
IMMORTALITY	9.82174	LumA-I	X14BR008	community_1
PROLIFERATION	9.66174	LumA-I	X14BR008	community_1
APOPTOSIS	-9.41474	LumA-I	X14BR014	community_5
CELL CYCLE EXIT	13.1081	LumA-I	X14BR014	community_5
EPITHELIAL_MESENCHYMAL_TRANSITION	4.30496	LumA-I	X14BR014	community_5
IMMORTALITY	10.9416	LumA-I	X14BR014	community_5
PROLIFERATION	10.3043	LumA-I	X14BR014	community_5
APOPTOSIS	-3.38904	LumA-I	X15BR003	community_5
AUTOPHAGY	3.73576	LumA-I	X15BR003	community_5
CELL CYCLE EXIT	9.68546	LumA-I	X15BR003	community_5
EPITHELIAL_MESENCHYMAL_TRANSITION	5.24988	LumA-I	X15BR003	community_5
IMMORTALITY	9.91222	LumA-I	X15BR003	community_5
PROLIFERATION	-0.386854	LumA-I	X15BR003	community_5
APOPTOSIS	3.40213	LumB-I	X16BR012	community_7
AUTOPHAGY	-4.74237	LumB-I	X16BR012	community_7
CELL CYCLE EXIT	-6.76915	LumB-I	X16BR012	community_7
EPITHELIAL_MESENCHYMAL_TRANSITION	3.37667	LumB-I	X16BR012	community_7
IMMORTALITY	11.8165	LumB-I	X16BR012	community_7
PROLIFERATION	-6.24752	LumB-I	X16BR012	community_7
APOPTOSIS	-17.5937	HER2-I	X18BR002	community_6
AUTOPHAGY	2.23841	HER2-I	X18BR002	community_6
CELL CYCLE EXIT	1.7347	HER2-I	X18BR002	community_6
EPITHELIAL_MESENCHYMAL_TRANSITION	6.3697	HER2-I	X18BR002	community_6
IMMORTALITY	10.4867	HER2-I	X18BR002	community_6
PROLIFERATION	10.3859	HER2-I	X18BR002	community_6
APOPTOSIS	-10.6836	LumB-I	X18BR003	community_1
AUTOPHAGY	-6.32743	LumB-I	X18BR003	community_1
CELL CYCLE EXIT	-6.44185	LumB-I	X18BR003	community_1
EPITHELIAL_MESENCHYMAL_TRANSITION	3.36635	LumB-I	X18BR003	community_1
IMMORTALITY	11.275	LumB-I	X18BR003	community_1
PROLIFERATION	9.04495	LumB-I	X18BR003	community_1
APOPTOSIS	25.4794	LumB-I	X18BR004	community_2
AUTOPHAGY	13.3276	LumB-I	X18BR004	community_2
CELL CYCLE EXIT	-16.17	LumB-I	X18BR004	community_2
EPITHELIAL_MESENCHYMAL_TRANSITION	3.67025	LumB-I	X18BR004	community_2
IMMORTALITY	10.8072	LumB-I	X18BR004	community_2
PROLIFERATION	-0.0941201	LumB-I	X18BR004	community_2
APOPTOSIS	-0.833939	LumB-I	X18BR006	community_6
AUTOPHAGY	4.86314	LumB-I	X18BR006	community_6
CELL CYCLE EXIT	-5.81902	LumB-I	X18BR006	community_6
EPITHELIAL_MESENCHYMAL_TRANSITION	5.38483	LumB-I	X18BR006	community_6
IMMORTALITY	11.1389	LumB-I	X18BR006	community_6
PROLIFERATION	16.266	LumB-I	X18BR006	community_6
APOPTOSIS	-13.07	LumA-I	X18BR007	community_1
AUTOPHAGY	2.97402	LumA-I	X18BR007	community_1
CELL CYCLE EXIT	-6.83826	LumA-I	X18BR007	community_1
EPITHELIAL_MESENCHYMAL_TRANSITION	5.76032	LumA-I	X18BR007	community_1
IMMORTALITY	11.4218	LumA-I	X18BR007	community_1
PROLIFERATION	15.7609	LumA-I	X18BR007	community_1
APOPTOSIS	-6.44639	HER2-I	X18BR009	community_6
AUTOPHAGY	3.47425	HER2-I	X18BR009	community_6
CELL CYCLE EXIT	0.484638	HER2-I	X18BR009	community_6
EPITHELIAL_MESENCHYMAL_TRANSITION	4.65091	HER2-I	X18BR009	community_6
IMMORTALITY	11.0909	HER2-I	X18BR009	community_6
PROLIFERATION	-3.88264	HER2-I	X18BR009	community_6
APOPTOSIS	-12.367	LumA-I	X18BR010	community_6
AUTOPHAGY	2.358	LumA-I	X18BR010	community_6
CELL CYCLE EXIT	-4.46324	LumA-I	X18BR010	community_6
IMMORTALITY	11.5089	LumA-I	X18BR010	community_6
PROLIFERATION	27.4998	LumA-I	X18BR010	community_6
EPITHELIAL_MESENCHYMAL_TRANSITION	5.0137	LumA-I	X18BR010	community_6
APOPTOSIS	-14.7497	LumA-I	X18BR016	community_3
AUTOPHAGY	-9.36535	LumA-I	X18BR016	community_3
CELL CYCLE EXIT	-1.32306	LumA-I	X18BR016	community_3
EPITHELIAL_MESENCHYMAL_TRANSITION	5.66274	LumA-I	X18BR016	community_3
IMMORTALITY	10.4128	LumA-I	X18BR016	community_3
PROLIFERATION	25.0039	LumA-I	X18BR016	community_3
APOPTOSIS	-15.4802	HER2-I	X18BR017	community_5
AUTOPHAGY	2.53583	HER2-I	X18BR017	community_5
CELL CYCLE EXIT	17.9295	HER2-I	X18BR017	community_5
EPITHELIAL_MESENCHYMAL_TRANSITION	5.23861	HER2-I	X18BR017	community_5
IMMORTALITY	10.8294	HER2-I	X18BR017	community_5
PROLIFERATION	17.9204	HER2-I	X18BR017	community_5
APOPTOSIS	-8.78959	LumB-I	X18BR019	community_7
AUTOPHAGY	-2.64612	LumB-I	X18BR019	community_7
CELL CYCLE EXIT	-5.71409	LumB-I	X18BR019	community_7
EPITHELIAL_MESENCHYMAL_TRANSITION	4.1295	LumB-I	X18BR019	community_7
IMMORTALITY	10.4525	LumB-I	X18BR019	community_7
PROLIFERATION	25.4455	LumB-I	X18BR019	community_7
APOPTOSIS	15.9334	LumB-I	X20BR001	community_7
AUTOPHAGY	2.18821	LumB-I	X20BR001	community_7
CELL CYCLE EXIT	-6.5921	LumB-I	X20BR001	community_7
IMMORTALITY	10.2459	LumB-I	X20BR001	community_7
PROLIFERATION	0.617944	LumB-I	X20BR001	community_7
EPITHELIAL_MESENCHYMAL_TRANSITION	2.38396	LumB-I	X20BR001	community_7
APOPTOSIS	-13.4634	Basal-I	X20BR002	community_4
AUTOPHAGY	0	Basal-I	X20BR002	community_4
CELL CYCLE EXIT	-10.9836	Basal-I	X20BR002	community_4
EPITHELIAL_MESENCHYMAL_TRANSITION	6.12373	Basal-I	X20BR002	community_4
IMMORTALITY	12.2524	Basal-I	X20BR002	community_4
PROLIFERATION	39.2168	Basal-I	X20BR002	community_4
APOPTOSIS	-2.43343	Basal-I	X20BR005	community_2
AUTOPHAGY	7.10803	Basal-I	X20BR005	community_2
CELL CYCLE EXIT	-20.0467	Basal-I	X20BR005	community_2
EPITHELIAL_MESENCHYMAL_TRANSITION	4.30892	Basal-I	X20BR005	community_2
IMMORTALITY	11.4277	Basal-I	X20BR005	community_2
PROLIFERATION	18.685	Basal-I	X20BR005	community_2
APOPTOSIS	4.25972	Basal-I	X20BR006	community_2
AUTOPHAGY	2.53048	Basal-I	X20BR006	community_2
CELL CYCLE EXIT	-17.3065	Basal-I	X20BR006	community_2
EPITHELIAL_MESENCHYMAL_TRANSITION	4.12725	Basal-I	X20BR006	community_2
IMMORTALITY	11.2761	Basal-I	X20BR006	community_2
PROLIFERATION	16.7991	Basal-I	X20BR006	community_2
APOPTOSIS	-7.99415	Basal-I	X20BR007	community_2
AUTOPHAGY	1.021	Basal-I	X20BR007	community_2
CELL CYCLE EXIT	-26.1437	Basal-I	X20BR007	community_2
EPITHELIAL_MESENCHYMAL_TRANSITION	4.99797	Basal-I	X20BR007	community_2
IMMORTALITY	10.8234	Basal-I	X20BR007	community_2
PROLIFERATION	38.7266	Basal-I	X20BR007	community_2
APOPTOSIS	-18.9513	HER2-I	X20BR008	community_6
AUTOPHAGY	5.27152	HER2-I	X20BR008	community_6
CELL CYCLE EXIT	-6.25727	HER2-I	X20BR008	community_6
EPITHELIAL_MESENCHYMAL_TRANSITION	3.6414	HER2-I	X20BR008	community_6
IMMORTALITY	7.66869	HER2-I	X20BR008	community_6
PROLIFERATION	13.8038	HER2-I	X20BR008	community_6
APOPTOSIS	-7.55603	LumB-I	X21BR001	community_2
AUTOPHAGY	2.3855	LumB-I	X21BR001	community_2
CELL CYCLE EXIT	-10.9481	LumB-I	X21BR001	community_2
EPITHELIAL_MESENCHYMAL_TRANSITION	3.91859	LumB-I	X21BR001	community_2
IMMORTALITY	10.9481	LumB-I	X21BR001	community_2
PROLIFERATION	9.50823	LumB-I	X21BR001	community_2
APOPTOSIS	-0.123576	LumB-I	X21BR002	community_5
AUTOPHAGY	-13.6981	LumB-I	X21BR002	community_5
CELL CYCLE EXIT	1.53507	LumB-I	X21BR002	community_5
IMMORTALITY	10.7568	LumB-I	X21BR002	community_5
PROLIFERATION	2.62465	LumB-I	X21BR002	community_5
EPITHELIAL_MESENCHYMAL_TRANSITION	3.25172	LumB-I	X21BR002	community_5
APOPTOSIS	-17.4745	LumA-I	X21BR010	community_1
AUTOPHAGY	-12.3087	LumA-I	X21BR010	community_1
CELL CYCLE EXIT	6.92591	LumA-I	X21BR010	community_1
EPITHELIAL_MESENCHYMAL_TRANSITION	2.87899	LumA-I	X21BR010	community_1
IMMORTALITY	9.02562	LumA-I	X21BR010	community_1
PROLIFERATION	3.12358	LumA-I	X21BR010	community_1
APOPTOSIS	-19.5376	LumB-I	X22BR005	community_1
AUTOPHAGY	3.02716	LumB-I	X22BR005	community_1
CELL CYCLE EXIT	-11.9081	LumB-I	X22BR005	community_1
EPITHELIAL_MESENCHYMAL_TRANSITION	3.03763	LumB-I	X22BR005	community_1
IMMORTALITY	11.9081	LumB-I	X22BR005	community_1
PROLIFERATION	20.2865	LumB-I	X22BR005	community_1
APOPTOSIS	-9.83682	LumB-I	X22BR006	community_5
AUTOPHAGY	-12.8909	LumB-I	X22BR006	community_5
CELL CYCLE EXIT	25.7295	LumB-I	X22BR006	community_5
IMMORTALITY	0	LumB-I	X22BR006	community_5
PROLIFERATION	-9.62823	LumB-I	X22BR006	community_5
EPITHELIAL_MESENCHYMAL_TRANSITION	3.64392	LumB-I	X22BR006	community_5
