# Supplementary material for: PatientProfiler: building patient-specific signaling models from proteogenomic data
Source: Mol Syst Biol. 2025 Oct 10;21(12):1845–65. doi: 10.1038/s44320-025-00160-y (PMC12672659; doi:10.1038/s44320-025-00160-y)
Supplement: Supplementary file 10 — Source data Fig. 5 [file 44320_2025_160_MOESM10_ESM.zip]

Archive with 24 entries (20 files):
- Figure 5/
- Figure 5/5A/
- Figure 5/.DS_Store
- __MACOSX/Figure 5/._.DS_Store
- Figure 5/5C/
- Figure 5/5B/
- Figure 5/5A/.DS_Store
- __MACOSX/Figure 5/5A/._.DS_Store
- Figure 5/5A/5A.xls
- __MACOSX/Figure 5/5A/._5A.xls
- Figure 5/5A/5A.pdf
- __MACOSX/Figure 5/5A/._5A.pdf
- Figure 5/5C/.DS_Store
- __MACOSX/Figure 5/5C/._.DS_Store
- Figure 5/5C/5C.xls
- __MACOSX/Figure 5/5C/._5C.xls
- Figure 5/5C/5C.pdf
- __MACOSX/Figure 5/5C/._5C.pdf
- Figure 5/5B/.DS_Store
- __MACOSX/Figure 5/5B/._.DS_Store
- Figure 5/5B/5B.xls
- __MACOSX/Figure 5/5B/._5B.xls
- Figure 5/5B/5B.pdf
- __MACOSX/Figure 5/5B/._5B.pdf
