# Supplementary material for: PatientProfiler: building patient-specific signaling models from proteogenomic data
Source: Mol Syst Biol. 2025 Oct 10;21(12):1845–65. doi: 10.1038/s44320-025-00160-y (PMC12672659; doi:10.1038/s44320-025-00160-y)
Supplement: Supplementary file 10 — Source data Fig. 5 [file 44320_2025_160_MOESM10_ESM.zip › Figure 5/5A/5A.xls]

## Sheet: nodes_CL2
gene_name,sign,mf
CDK5,1,kin
MTOR,1,kin
MAPK14,1,kin
TERF2,1,other
MAPKAPK2,1,kin
CSNK1A1,1,kin
PPP2CA,1,phos
PLK3,1,kin
SCAP,1,other
PRKACA,1,kin
CSNK1E,1,kin
CSNK2A1,1,kin
MAP3K7,1,kin
MYC,1,tf
PRKAA2,1,kin
CDK1,1,kin
MEF2C,1,tf
ADCY3,1,other
X3__5__CYCLIC_AMP,1,other
RIPK1,1,kin
CDK4,1,kin
CDK6,1,kin
CHEK2,1,kin
DYRK1B,1,kin
GSK3A,1,kin
PPP1CC,1,phos
MAPK1,1,kin
PP2CA_R1A_BD,1,phos	phos
MAPK9,1,kin
MAPK8,1,kin
CHUK,1,kin
SMURF1,1,other
NLK,1,kin
MAPK3,1,kin
ROCK1,1,kin
SOCS1,1,other
ATR,1,kin
CDK2,1,kin
NFYA,1,tf
PRKDC,1,kin
STK4,1,kin
ABL1,1,kin
AMPK,1,kin
CDK9,1,kin
CHEK1,1,kin
CXCL1,1,other
ETS2,1,tf
HIPK2,1,kin
HIPK3,1,kin
NFKB1,1,tf
POU5F1,1,tf
STK38,1,kin
X17BETA_ESTRADIOL,1,other
GSK3B,1,kin
RPS6KA1,1,kin
TP53,1,tf
LYN,1,kin
TRPM7,1,kin
AKT2,1,kin
PTEN,1,phos
CYP1B1,1,other
FOXO3,1,tf
ITCH,1,other
SP1,1,tf
CYCLIND_CDK4,1,kin
YAP1,1,tf
CDK8,1,kin
DNMT1,1,other
STAT1,1,tf
ULK1,1,kin
FOXO1,1,tf
LRRK2,1,kin
PTPN1,1,phos
FLT3,1,kin
CAMK4,1,kin
CAMKK2,1,kin
LATS2,1,kin
PAK1,1,kin
PAK5,1,kin
PRKAA1,1,kin
MARK2,1,kin
PRKCE,1,kin
ARHGAP35,1,other
PARP1_INHIBITED,-1,other
HSF1_INHIBITED,-1,tf
ATM_INHIBITED,-1,kin
RIPK1_INHIBITED,-1,kin
RELA,1,tf
NCF1,1,other
PRKCD_INHIBITED,-1,kin
PTEN_INHIBITED,-1,phos
SREBF2,1,tf
CAMKK1_INHIBITED,-1,kin
PROLIFERATION,1,phenotype
MDM2_INHIBITED,-1,other
KSR1_INHIBITED,-1,kin
BCR_ABL,1,fusion protein
PAK1_INHIBITED,-1,kin
HIF1A,1,tf
CDKL5,1,kin
STAT3,1,tf
CELL CYCLE EXIT_INHIBITED,-1,phenotype
E2F3,1,tf
APOPTOSIS,1,phenotype
NCOA3_INHIBITED,-1,NaN
MAP2K7_INHIBITED,-1,kin
EIF2S1_INHIBITED,-1,other
RPS6KA1_INHIBITED,-1,kin
RAF1,1,kin
PRKCB_INHIBITED,-1,kin
ELK1,1,tf
NFKB_P65_P50_INHIBITED,-1,tf
BMPR2_INHIBITED,-1,kin
RAF1_INHIBITED,-1,kin
EEF2K_INHIBITED,-1,kin
IRAK1_INHIBITED,-1,kin
E2F1,1,tf
NFKB_P65_P50,1,tf
AR,1,tf
CDC7_INHIBITED,-1,kin
CDX2_INHIBITED,-1,tf
GRK2_INHIBITED,-1,kin
PRKAR1A_INHIBITED,-1,other
SREBF1,1,tf
POU5F1_INHIBITED,-1,tf
LATS1_INHIBITED,-1,kin
FOXM1,1,tf
APOPTOSIS_INHIBITED,-1,phenotype
ESR1_INHIBITED,-1,tf
CDK5_CDK5R1,1,kin
PRKACA_INHIBITED,-1,kin
FADD_INHIBITED,-1,other
MYCN,1,tf
CLK3,1,kin
PAX6_INHIBITED,-1,tf
PINK1,1,kin
TFAP2A,1,tf
AAK1,1,kin
ESR2,1,tf
CHEK1_INHIBITED,-1,kin
RUNX3_INHIBITED,-1,tf
TFEB,1,tf
CAMKK2_INHIBITED,-1,kin
FOXO1_INHIBITED,-1,tf
CTBP1_INHIBITED,-1,tf
RPS6,1,other
MAPK3_INHIBITED,-1,kin
CDK18,1,kin
MARK2_INHIBITED,-1,kin
STK11_INHIBITED,-1,kin
STK3_INHIBITED,-1,kin
MAP2K4_INHIBITED,-1,kin
MAP2K6_INHIBITED,-1,kin
RCAN1_INHIBITED,-1,other
RB1_INHIBITED,-1,tf
MAVS_INHIBITED,-1,other
USF2,1,tf
STAT5A,1,tf
MECP2,1,tf
EGFR_INHIBITED,-1,kin
EIF4EBP1_INHIBITED,-1,other
CCNH_INHIBITED,-1,other
HSP90AA1_INHIBITED,-1,other
CASP3_INHIBITED,-1,other
PRKAG3_INHIBITED,-1,kin
AURKB,1,kin
NEK11,1,kin
AUTOPHAGY,1,phenotype
MAPK14_INHIBITED,-1,kin
GSK3A_INHIBITED,-1,kin
TLK1_INHIBITED,-1,kin
BRAF,1,kin
CSNK1E_INHIBITED,-1,kin
RET_INHIBITED,-1,kin
GLI2_INHIBITED,-1,tf
SRPK2,1,kin
ARHGEF2_INHIBITED,-1,other
ULK1_INHIBITED,-1,kin
ULK2_INHIBITED,-1,kin
MET_INHIBITED,-1,kin
PKN2_INHIBITED,-1,kin
LCK_INHIBITED,-1,kin
TTK,1,kin

## Sheet: edges_CL2
source,target,sign,mechanism
CDK5,PARP1_INHIBITED,-1,phosphorylation
MTOR,HSF1_INHIBITED,-1,phosphorylation
MAPK14,HSF1_INHIBITED,-1,phosphorylation
TERF2,ATM_INHIBITED,-1,binding
MAPKAPK2,RIPK1_INHIBITED,-1,phosphorylation
CSNK1A1,RELA,1,phosphorylation
MAPK14,NCF1,1,phosphorylation
PPP2CA,PRKCD_INHIBITED,-1,dephosphorylation
PLK3,PTEN_INHIBITED,-1,phosphorylation
SCAP,SREBF2,1,relocalization
PRKACA,CAMKK1_INHIBITED,-1,phosphorylation
CSNK1E,PROLIFERATION,1,NaN
CSNK2A1,MDM2_INHIBITED,-1,phosphorylation
CSNK2A1,PTEN_INHIBITED,-1,phosphorylation
MAP3K7,KSR1_INHIBITED,-1,phosphorylation
MYC,BCR_ABL,1,transcriptional regulation
PPP2CA,PAK1_INHIBITED,-1,dephosphorylation
PRKAA2,FOXO3,1,phosphorylation
CDK1,HIF1A,1,phosphorylation
CDK1,SP1,1,phosphorylation
MEF2C,CDKL5,1,transcriptional regulation
ADCY3,X3__5__CYCLIC_AMP,1,chemical modification
X3__5__CYCLIC_AMP,PRKACA,1,chemical activation
RIPK1,MAP3K7,1,binding
CDK4,PROLIFERATION,1,NaN
CDK5,DNMT1,1,phosphorylation
CDK5,HIF1A,1,phosphorylation
CDK5,PAK1_INHIBITED,-1,phosphorylation
CDK5,STAT3,1,phosphorylation
CDK6,CELL CYCLE EXIT_INHIBITED,-1,NaN
CDK6,PROLIFERATION,1,NaN
CHEK2,E2F3,1,phosphorylation
DYRK1B,APOPTOSIS,1,NaN
GSK3A,NCOA3_INHIBITED,-1,phosphorylation
MAP3K7,MAP2K7_INHIBITED,-1,phosphorylation
PPP1CC,EIF2S1_INHIBITED,-1,dephosphorylation
MAP3K7,NLK,1,phosphorylation
PPP1CC,CDK9,1,dephosphorylation
MAPK1,DYRK1B,1,phosphorylation
MAPK1,PAK1_INHIBITED,-1,phosphorylation
MAPKAPK2,HSF1_INHIBITED,-1,phosphorylation
MAPKAPK2,RPS6KA1_INHIBITED,-1,phosphorylation
PP2CA_R1A_BD,RAF1,1,dephosphorylation
PPP2CA,PRKCB_INHIBITED,-1,dephosphorylation
MAPK9,CDK4,1,phosphorylation
MAPK9,ELK1,1,phosphorylation
MAPK9,MYC,1,phosphorylation
MAPK8,CDK4,1,phosphorylation
MAPK8,PROLIFERATION,1,NaN
MYC,CDK4,1,transcriptional regulation
MYC,CDK6,1,transcriptional regulation
CHUK,NFKB_P65_P50_INHIBITED,-1,phosphorylation
SMURF1,BMPR2_INHIBITED,-1,ubiquitination
MAPK1,RAF1_INHIBITED,-1,phosphorylation
NLK,PROLIFERATION,1,NaN
CDK1,EEF2K_INHIBITED,-1,phosphorylation
MAPK3,CDK2,1,phosphorylation
ROCK1,PTEN,1,phosphorylation
SOCS1,IRAK1_INHIBITED,-1,binding
MAPK3,E2F1,1,phosphorylation
PRKACA,NCOA3_INHIBITED,-1,phosphorylation
PRKACA,NFKB_P65_P50,1,phosphorylation
PRKACA,RELA,1,phosphorylation
ATR,E2F1,1,phosphorylation
ATR,PRKDC,1,phosphorylation
CDK2,AR,1,phosphorylation
CDK2,CDC7_INHIBITED,-1,phosphorylation
CDK2,CDX2_INHIBITED,-1,phosphorylation
CDK2,GRK2_INHIBITED,-1,phosphorylation
CDK2,MYC,1,phosphorylation
CDK2,NFYA,1,phosphorylation
CDK2,PRKAR1A_INHIBITED,-1,phosphorylation
CDK2,SP1,1,phosphorylation
MAPK1,CDK2,1,phosphorylation
MAPK1,SREBF1,1,phosphorylation
MAPK8,STK4,1,phosphorylation
NFYA,SP1,1,binding
PRKACA,E2F1,1,phosphorylation
PRKDC,POU5F1_INHIBITED,-1,phosphorylation
STK4,LATS1_INHIBITED,-1,phosphorylation
ABL1,CDK5,1,phosphorylation
ABL1,HIPK2,1,phosphorylation
ABL1,MDM2_INHIBITED,-1,phosphorylation
ABL1,YAP1,1,phosphorylation
AMPK,MTOR,1,phosphorylation
CDK1,AR,1,phosphorylation
CDK1,CHEK1,1,phosphorylation
CDK1,FOXM1,1,phosphorylation
CDK1,YAP1,1,phosphorylation
CDK2,APOPTOSIS_INHIBITED,-1,NaN
CDK2,CELL CYCLE EXIT_INHIBITED,-1,NaN
CDK2,CHEK1,1,phosphorylation
CDK2,ESR1_INHIBITED,-1,phosphorylation
CDK2,FOXM1,1,phosphorylation
CDK4,FOXM1,1,phosphorylation
CDK5,CDK5_CDK5R1,1,binding
CDK6,FOXM1,1,phosphorylation
CDK9,AR,1,phosphorylation
CDK9,MDM2_INHIBITED,-1,phosphorylation
CHEK1,E2F3,1,phosphorylation
CXCL1,PRKACA_INHIBITED,-1,binding
ETS2,APOPTOSIS_INHIBITED,-1,NaN
GSK3A,MYC,1,phosphorylation
GSK3A,RELA,1,phosphorylation
HIPK2,PROLIFERATION,1,NaN
HIPK3,FADD_INHIBITED,-1,phosphorylation
MAP3K7,HIPK2,1,phosphorylation
MAP3K7,NFKB1,1,transcriptional regulation
MAP3K7,PRKAA2,1,phosphorylation
MAPK14,APOPTOSIS_INHIBITED,-1,NaN
MAPK14,EIF2S1_INHIBITED,-1,phosphorylation
MAPK14,ESR1_INHIBITED,-1,phosphorylation
MAPK14,PROLIFERATION,1,NaN
MTOR,AR,1,phosphorylation
MTOR,ESR1_INHIBITED,-1,phosphorylation
MTOR,MYC,1,phosphorylation
MTOR,MYCN,1,phosphorylation
MTOR,PROLIFERATION,1,NaN
MTOR,YAP1,1,phosphorylation
MYC,CLK3,1,transcriptional regulation
NFKB1,RELA,1,binding
NLK,ESR1_INHIBITED,-1,phosphorylation
NLK,YAP1,1,phosphorylation
POU5F1,PAX6_INHIBITED,-1,transcriptional regulation
PRKAA2,HIPK2,1,phosphorylation
PRKAA2,MYC,1,phosphorylation
PRKAA2,PINK1,1,phosphorylation
PRKAA2,TFAP2A,1,phosphorylation
STK38,AAK1,1,phosphorylation
STK38,YAP1,1,phosphorylation
X17BETA_ESTRADIOL,ESR2,1,chemical activation
ATR,CHEK1_INHIBITED,-1,phosphorylation
ATR,TP53,1,phosphorylation
CDK4,RUNX3_INHIBITED,-1,phosphorylation
CDK4,TFEB,1,phosphorylation
CDK4,TP53,1,phosphorylation
CDK5,CAMKK2_INHIBITED,-1,phosphorylation
CDK5,FOXO1_INHIBITED,-1,phosphorylation
CDK5,TP53,1,phosphorylation
CDK6,TFEB,1,phosphorylation
CDK6,TP53,1,phosphorylation
GSK3B,PROLIFERATION,1,NaN
HIPK2,APOPTOSIS,1,NaN
HIPK2,CTBP1_INHIBITED,-1,phosphorylation
MTOR,RPS6,1,phosphorylation
MTOR,TFEB,1,phosphorylation
PPP2CA,MAPK3_INHIBITED,-1,dephosphorylation
PPP2CA,TP53,1,dephosphorylation
PRKACA,CAMKK2_INHIBITED,-1,phosphorylation
PRKACA,CDK18,1,phosphorylation
PRKACA,MARK2_INHIBITED,-1,phosphorylation
PRKACA,RAF1_INHIBITED,-1,phosphorylation
RPS6KA1,STK11_INHIBITED,-1,phosphorylation
TP53,APOPTOSIS,1,NaN
TP53,CELL CYCLE EXIT_INHIBITED,-1,NaN
LYN,ABL1,1,phosphorylation
MAPK1,MDM2_INHIBITED,-1,phosphorylation
MAPK1,STK11_INHIBITED,-1,phosphorylation
TRPM7,EEF2K_INHIBITED,-1,phosphorylation
AKT2,STK3_INHIBITED,-1,phosphorylation
MAP3K7,MAP2K4_INHIBITED,-1,phosphorylation
MAP3K7,MAP2K6_INHIBITED,-1,phosphorylation
PRKACA,RCAN1_INHIBITED,-1,phosphorylation
PTEN,PINK1,1,transcriptional regulation
ATR,CHEK2,1,phosphorylation
CDK4,RB1_INHIBITED,-1,phosphorylation
CYP1B1,X17BETA_ESTRADIOL,1,chemical modification
FOXO3,STK11_INHIBITED,-1,transcriptional regulation
ITCH,MAVS_INHIBITED,-1,ubiquitination
MAPK8,ITCH,1,phosphorylation
PRKACA,ESR1_INHIBITED,-1,phosphorylation
PRKACA,NCF1,1,phosphorylation
PRKACA,NFKB1,1,phosphorylation
SP1,CYP1B1,1,transcriptional regulation
CDK5,USF2,1,phosphorylation
CYCLIND_CDK4,PROLIFERATION,1,NaN
MAPK1,ESR1_INHIBITED,-1,phosphorylation
MAPK1,STAT5A,1,phosphorylation
ATR,CHEK1,1,phosphorylation
HIPK2,MECP2,1,phosphorylation
MAPK14,EGFR_INHIBITED,-1,phosphorylation
MAPK14,EIF4EBP1_INHIBITED,-1,phosphorylation
YAP1,APOPTOSIS,1,NaN
CDK8,CCNH_INHIBITED,-1,phosphorylation
CHUK,MYC,1,phosphorylation
GSK3A,CAMKK2_INHIBITED,-1,phosphorylation
CDK5,HSP90AA1_INHIBITED,-1,phosphorylation
DNMT1,ESR1_INHIBITED,-1,transcriptional regulation
MAPK3,ESR1_INHIBITED,-1,phosphorylation
MAPK8,APOPTOSIS,1,NaN
STAT1,NFKB_P65_P50_INHIBITED,-1,binding
MAPK14,CASP3_INHIBITED,-1,phosphorylation
MTOR,ULK1,1,phosphorylation
ULK1,PRKAG3_INHIBITED,-1,phosphorylation
CDK1,CDC7_INHIBITED,-1,phosphorylation
CDK1,SREBF1,1,phosphorylation
CHEK1,AURKB,1,phosphorylation
CHEK1,NEK11,1,phosphorylation
FOXO1,SMURF1,1,transcriptional regulation
LRRK2,AUTOPHAGY,1,NaN
PRKACA,FOXO1,1,phosphorylation
PRKACA,LRRK2,1,phosphorylation
PTPN1,MAPK14_INHIBITED,-1,dephosphorylation
PTPN1,PRKCD_INHIBITED,-1,dephosphorylation
STK4,STK38,1,phosphorylation
FLT3,STAT5A,1,phosphorylation
AKT2,APOPTOSIS_INHIBITED,-1,NaN
AKT2,GSK3A_INHIBITED,-1,phosphorylation
CAMK4,RELA,1,phosphorylation
CAMKK2,PRKAA1,1,phosphorylation
CDK4,CYCLIND_CDK4,1,binding
CHEK1,TLK1_INHIBITED,-1,phosphorylation
LATS2,PROLIFERATION,1,NaN
PAK1,BRAF,1,phosphorylation
PAK5,RELA,1,phosphorylation
PRKAA1,CSNK1E_INHIBITED,-1,phosphorylation
PRKACA,RET_INHIBITED,-1,phosphorylation
CHUK,MTOR,1,phosphorylation
CSNK1A1,GLI2_INHIBITED,-1,phosphorylation
CSNK1A1,SRPK2,1,phosphorylation
MAPK1,MAPKAPK2,1,phosphorylation
MARK2,ARHGEF2_INHIBITED,-1,phosphorylation
MTOR,EEF2K_INHIBITED,-1,phosphorylation
MTOR,PRKCE,1,phosphorylation
MTOR,ULK1_INHIBITED,-1,phosphorylation
MTOR,ULK2_INHIBITED,-1,phosphorylation
PRKCE,MET_INHIBITED,-1,phosphorylation
CSNK1A1,ATM_INHIBITED,-1,phosphorylation
MTOR,PKN2_INHIBITED,-1,phosphorylation
CSNK2A1,ESR1_INHIBITED,-1,phosphorylation
MAPK1,LCK_INHIBITED,-1,phosphorylation
NLK,NCOA3_INHIBITED,-1,phosphorylation
CDK2,APOPTOSIS,1,NaN
CDK2,TTK,1,phosphorylation

## Sheet: nodes_CL4
gene_name,sign,mf
NFKB_P65_P50,1,tf
GRK2,1,kin
MAPK1,1,kin
PRKCZ,1,kin
MAPK3,1,kin
BMP7,1,other
CALCIUM_2__,1,other
CAMK2G,1,kin
CAMKK2,1,kin
CSNK2A1,1,kin
CDK5,1,kin
CHEK2,1,kin
EPHA2,1,kin
FYN,1,kin
IRAK1,1,kin
CCND1,1,other
CYCLIND_CDK4,1,kin
CSNK1G1,1,kin
NFKB1,1,tf
MYC,1,tf
STAT3,1,tf
RELA,1,tf
SRC,1,kin
MAPK8,1,kin
CAMK2B,1,kin
NLK,1,kin
PLK1,1,kin
PRKAR1A,1,other
RPS6KA1,1,kin
TBK1,1,kin
TNF,1,other
VRK2,1,kin
CDKN1A,1,kin
DUSP16,1,phos
DUSP7,1,phos
EIF2AK2,1,kin
ESR2,1,tf
MARK2,1,kin
CHEK1,1,kin
NANOG,1,tf
PDPK1,1,kin
PRKCI,1,kin
PLK2,1,kin
PRKACA,1,kin
PRKCA,1,kin
PRKCB,1,kin
PRKCD,1,kin
STK11,1,kin
TFEB,1,tf
BRAF,1,kin
CDK2,1,kin
EGFR,1,kin
NPM1,1,tf
SP1,1,tf
TSC2,1,other
IGF1R,1,kin
MAP3K13,1,kin
TRIM25,1,tf
PLCG1,1,other
CDK7,1,kin
APOPTOSIS,1,phenotype
MAPK14_INHIBITED,-1,kin
CEBPA,1,tf
JUN_INHIBITED,-1,NaN
MAP3K8_INHIBITED,-1,kin
JUND_INHIBITED,-1,NaN
BMPR2,1,kin
CALM1_INHIBITED,-1,other
CALM2_INHIBITED,-1,other
CALM3_INHIBITED,-1,other
CAMK2D,1,kin
MAP3K7,1,kin
STAT1,1,tf
AKT1_INHIBITED,-1,kin
TFAP2A,1,tf
PIK3C3_INHIBITED,-1,kin
ULK1,1,kin
YES1,1,kin
PROLIFERATION,1,phenotype
ELK1,1,tf
ETS1,1,tf
RB1_INHIBITED,-1,tf
RUNX3_INHIBITED,-1,tf
LYN,1,kin
HNF4A_INHIBITED,-1,tf
NCF1,1,other
RPS6KA3_INHIBITED,-1,kin
SOX9_INHIBITED,-1,tf
S100A9,1,other
ADCY3_INHIBITED,-1,other
HNRNPA1,1,other
APOPTOSIS_INHIBITED,-1,phenotype
PRKACB_INHIBITED,-1,kin
TGFB1_INHIBITED,-1,other
RIPK2,1,kin
CYCLINB_CDK1_INHIBITED,-1,kin
HIF1A,1,tf
MYCN,1,tf
EIF2S1_INHIBITED,-1,other
SOX10_INHIBITED,-1,tf
SREBF2,1,tf
TP53_INHIBITED,-1,tf
NFATC1_INHIBITED,-1,tf
RUNX2,1,tf
PINK1,1,kin
CDX2_INHIBITED,-1,tf
PRKCE_INHIBITED,-1,kin
NFE2L2,1,tf
MASTL,1,kin
POU5F1_INHIBITED,-1,tf
SLC9A1_INHIBITED,-1,other
HOXA9_INHIBITED,-1,tf
VDR,1,tf
ESR1,1,tf
MAVS_INHIBITED,-1,other
MAP2K2,1,kin
X1_2_DIACYL_SN_GLYCEROL,1,other
NANOG_INHIBITED,-1,NaN
CDK12,1,kin
RPS6KA5,1,kin

## Sheet: edges_CL4
source,target,sign,mechanism
NFKB_P65_P50,APOPTOSIS,1,NaN
GRK2,MAPK14_INHIBITED,-1,phosphorylation
MAPK1,CEBPA,1,phosphorylation
NFKB_P65_P50,JUN_INHIBITED,-1,binding
PRKCZ,SP1,1,phosphorylation
PRKCZ,STK11,1,phosphorylation
NFKB_P65_P50,MAP3K8_INHIBITED,-1,binding
MAPK3,JUN_INHIBITED,-1,phosphorylation
MAPK3,JUND_INHIBITED,-1,phosphorylation
BMP7,BMPR2,1,binding
CALCIUM_2__,CALM1_INHIBITED,-1,chemical activation
CALCIUM_2__,CALM2_INHIBITED,-1,chemical activation
CALCIUM_2__,CALM3_INHIBITED,-1,chemical activation
CALCIUM_2__,CAMK2D,1,chemical activation
CALCIUM_2__,CAMK2G,1,chemical activation
CAMK2G,MAP3K7,1,phosphorylation
CAMK2G,STAT1,1,phosphorylation
CAMKK2,AKT1_INHIBITED,-1,phosphorylation
CSNK2A1,TFAP2A,1,phosphorylation
CDK5,PIK3C3_INHIBITED,-1,phosphorylation
CHEK2,ULK1,1,phosphorylation
EPHA2,YES1,1,phosphorylation
FYN,PROLIFERATION,1,NaN
IRAK1,STAT3,1,phosphorylation
CCND1,CYCLIND_CDK4,1,binding
MAPK1,ELK1,1,phosphorylation
MAPK1,ETS1,1,phosphorylation
MAPK1,RPS6KA1,1,phosphorylation
MAPK1,STAT3,1,phosphorylation
CDK5,RB1_INHIBITED,-1,phosphorylation
CYCLIND_CDK4,RUNX3_INHIBITED,-1,phosphorylation
CSNK1G1,LYN,1,phosphorylation
MAPK3,HNF4A_INHIBITED,-1,phosphorylation
MAPK1,JUN_INHIBITED,-1,phosphorylation
MAPK1,JUND_INHIBITED,-1,phosphorylation
MAPK1,NCF1,1,phosphorylation
MAPK1,RPS6KA3_INHIBITED,-1,phosphorylation
MAPK3,SOX9_INHIBITED,-1,transcriptional regulation
MAPK3,RPS6KA1,1,phosphorylation
NFKB1,NFKB_P65_P50,1,binding
MYC,CCND1,1,transcriptional regulation
STAT3,S100A9,1,transcriptional regulation
RELA,JUN_INHIBITED,-1,binding
SRC,HNF4A_INHIBITED,-1,phosphorylation
MAPK8,STAT3,1,phosphorylation
STAT3,CCND1,1,transcriptional regulation
CAMK2B,CAMK2G,1,phosphorylation
CAMK2G,ADCY3_INHIBITED,-1,phosphorylation
MYC,HNRNPA1,1,transcriptional regulation
NFKB_P65_P50,APOPTOSIS_INHIBITED,-1,NaN
NFKB_P65_P50,TNF,1,transcriptional regulation
NLK,STAT3,1,phosphorylation
PLK1,CHEK2,1,phosphorylation
PLK1,NPM1,1,phosphorylation
PRKAR1A,PRKACB_INHIBITED,-1,binding
RELA,APOPTOSIS_INHIBITED,-1,NaN
RELA,NFKB_P65_P50,1,binding
RELA,PROLIFERATION,1,NaN
RPS6KA1,RELA,1,phosphorylation
STAT3,TGFB1_INHIBITED,-1,transcriptional regulation
TBK1,AKT1_INHIBITED,-1,phosphorylation
TBK1,NFKB_P65_P50,1,phosphorylation
TBK1,RELA,1,phosphorylation
TNF,RIPK2,1,transcriptional regulation
VRK2,PLK1,1,phosphorylation
CDKN1A,CYCLINB_CDK1_INHIBITED,-1,binding
CSNK2A1,HIF1A,1,phosphorylation
CSNK2A1,MYCN,1,phosphorylation
CSNK2A1,RELA,1,phosphorylation
CSNK2A1,STAT1,1,phosphorylation
DUSP16,MAPK14_INHIBITED,-1,dephosphorylation
DUSP16,PROLIFERATION,1,NaN
DUSP7,MAPK14_INHIBITED,-1,dephosphorylation
EIF2AK2,EIF2S1_INHIBITED,-1,phosphorylation
ESR2,CDKN1A,1,transcriptional regulation
MAPK1,CDKN1A,1,phosphorylation
MAPK1,CSNK2A1,1,phosphorylation
MAPK1,DUSP16,1,phosphorylation
MAPK1,EIF2AK2,1,phosphorylation
MAPK1,EIF2S1_INHIBITED,-1,phosphorylation
MAPK1,SOX10_INHIBITED,-1,phosphorylation
MAPK1,SP1,1,phosphorylation
MAPK1,SREBF2,1,phosphorylation
MAPK1,TP53_INHIBITED,-1,phosphorylation
MAPK3,CDKN1A,1,phosphorylation
MAPK3,NFATC1_INHIBITED,-1,phosphorylation
MAPK3,RUNX2,1,phosphorylation
MAPK3,TP53_INHIBITED,-1,phosphorylation
MARK2,EIF2S1_INHIBITED,-1,phosphorylation
MARK2,PINK1,1,phosphorylation
CHEK1,PLK1,1,phosphorylation
NANOG,CDX2_INHIBITED,-1,transcriptional regulation
PDPK1,PRKCE_INHIBITED,-1,phosphorylation
PRKCI,CDK7,1,phosphorylation
PLK2,NPM1,1,phosphorylation
PLK2,PLK1,1,phosphorylation
PRKACA,NFATC1_INHIBITED,-1,phosphorylation
PRKCA,AKT1_INHIBITED,-1,phosphorylation
PRKCA,PROLIFERATION,1,NaN
PRKCA,RELA,1,phosphorylation
PRKCB,TFEB,1,phosphorylation
PRKCD,TP53_INHIBITED,-1,phosphorylation
RELA,SP1,1,binding
STK11,TP53_INHIBITED,-1,phosphorylation
TFEB,TBK1,1,transcriptional regulation
PRKCZ,NFE2L2,1,phosphorylation
BRAF,NFE2L2,1,transcriptional regulation
CDK2,MASTL,1,phosphorylation
CDK2,NPM1,1,phosphorylation
EGFR,APOPTOSIS_INHIBITED,-1,NaN
EGFR,PROLIFERATION,1,NaN
EGFR,STAT1,1,phosphorylation
EGFR,STAT3,1,phosphorylation
MAPK1,POU5F1_INHIBITED,-1,phosphorylation
MAPK1,TSC2,1,phosphorylation
PRKCD,SLC9A1_INHIBITED,-1,phosphorylation
NPM1,HOXA9_INHIBITED,-1,transcriptional regulation
RPS6KA1,CHEK1,1,phosphorylation
RPS6KA1,PROLIFERATION,1,NaN
CSNK2A1,VDR,1,phosphorylation
SP1,TGFB1_INHIBITED,-1,transcriptional regulation
TSC2,PROLIFERATION,1,NaN
EGFR,ESR1,1,phosphorylation
IGF1R,ESR1,1,phosphorylation
MAP3K13,TRIM25,1,phosphorylation
TRIM25,MAVS_INHIBITED,-1,polyubiquitination
PLK1,MAP2K2,1,phosphorylation
PLCG1,X1_2_DIACYL_SN_GLYCEROL,1,chemical modification
BRAF,NANOG_INHIBITED,-1,phosphorylation
CDK7,CDK12,1,phosphorylation
MAPK1,RPS6KA5,1,phosphorylation
