# Supplementary material for: PatientProfiler: building patient-specific signaling models from proteogenomic data
Source: Mol Syst Biol. 2025 Oct 10;21(12):1845–65. doi: 10.1038/s44320-025-00160-y (PMC12672659; doi:10.1038/s44320-025-00160-y)
Supplement: Supplementary file 10 — Source data Fig. 5 [file 44320_2025_160_MOESM10_ESM.zip › Figure 5/5C/5C.xls]

## Sheet: 5C
SampleID,Community,Protein,Expression
TCGA-A1-A0SO,CL2,AKT,0.54829
TCGA-A1-A0SO,CL2,AKT_pS473,-0.52463
TCGA-A1-A0SO,CL2,AKT_pT308,0.062778
TCGA-A1-A0SO,CL2,AMPKALPHA,-0.0047144
TCGA-A1-A0SO,CL2,AMPKALPHA_pT172,-0.74014
TCGA-A1-A0SO,CL2,CMYC,0.43399
TCGA-A1-A0SO,CL2,CYCLIND1,-0.13987
TCGA-A1-A0SO,CL2,CYCLINE1,-0.13737
TCGA-A1-A0SO,CL2,EGFR,-0.08885
TCGA-A1-A0SO,CL2,EGFR_pY1068,-0.18372
TCGA-A1-A0SO,CL2,EGFR_pY1173,-0.065536
TCGA-A1-A0SO,CL2,ERK2,-0.1131
TCGA-A1-A0SO,CL2,GSK3ALPHABETA,0.16356
TCGA-A1-A0SO,CL2,GSK3ALPHABETA_pS21S9,0.34666
TCGA-A1-A0SO,CL2,JNK_pT183Y185,0.25868
TCGA-A1-A0SO,CL2,JNK2,0.17852
TCGA-A1-A0SO,CL2,MTOR,0.069984
TCGA-A1-A0SO,CL2,MTOR_pS2448,-0.12144
TCGA-A1-A0SO,CL2,NFKBP65_pS536,0.57732000000000006
TCGA-A1-A0SO,CL2,P38MAPK,-0.022238
TCGA-A1-A0SO,CL2,P38_pT180Y182,-0.050194
TCGA-A1-A0SO,CL2,P90RSK_pT359S363,0.16971
TCGA-A1-A0SO,CL2,PKCALPHA,-0.61748
TCGA-A1-A0SO,CL2,PKCALPHA_pS657,-0.56734
TCGA-A1-A0SO,CL2,GSK3_pS9,0.29212
TCGA-A1-A0SO,CL2,P90RSK,-0.16048
TCGA-A1-A0SO,CL2,CABL,-0.065583
TCGA-A2-A04P,CL2,AKT,1.0321
TCGA-A2-A04P,CL2,AKT_pS473,0.72912
TCGA-A2-A04P,CL2,AKT_pT308,0.30977
TCGA-A2-A04P,CL2,AMPKALPHA,-0.43071
TCGA-A2-A04P,CL2,AMPKALPHA_pT172,0.67077
TCGA-A2-A04P,CL2,CMYC,1.0421
TCGA-A2-A04P,CL2,CYCLIND1,-0.33028
TCGA-A2-A04P,CL2,CYCLINE1,0.31989
TCGA-A2-A04P,CL2,EGFR,0.31654
TCGA-A2-A04P,CL2,EGFR_pY1068,0.38637
TCGA-A2-A04P,CL2,EGFR_pY1173,-0.27948
TCGA-A2-A04P,CL2,ERK2,-0.19846
TCGA-A2-A04P,CL2,GSK3ALPHABETA,0.41368
TCGA-A2-A04P,CL2,GSK3ALPHABETA_pS21S9,0.10228
TCGA-A2-A04P,CL2,JNK_pT183Y185,-0.1293
TCGA-A2-A04P,CL2,JNK2,0.090906
TCGA-A2-A04P,CL2,MTOR,0.20779
TCGA-A2-A04P,CL2,MTOR_pS2448,0.25754
TCGA-A2-A04P,CL2,NFKBP65_pS536,0.74889
TCGA-A2-A04P,CL2,P38MAPK,-0.10453
TCGA-A2-A04P,CL2,P38_pT180Y182,-0.61342
TCGA-A2-A04P,CL2,P90RSK_pT359S363,0.088126
TCGA-A2-A04P,CL2,PKCALPHA,-0.64886
TCGA-A2-A04P,CL2,PKCALPHA_pS657,-0.49061
TCGA-A2-A04P,CL2,GSK3_pS9,-0.27739
TCGA-A2-A04P,CL2,P90RSK,0.14481
TCGA-A2-A04P,CL2,CABL,-0.14709
TCGA-A2-A04Q,CL2,AKT,-0.55362
TCGA-A2-A04Q,CL2,AKT_pS473,-0.4661
TCGA-A2-A04Q,CL2,AKT_pT308,-0.12479
TCGA-A2-A04Q,CL2,AMPKALPHA,-0.5262
TCGA-A2-A04Q,CL2,AMPKALPHA_pT172,-0.45077
TCGA-A2-A04Q,CL2,CMYC,1.4831
TCGA-A2-A04Q,CL2,CYCLIND1,0.27864
TCGA-A2-A04Q,CL2,CYCLINE1,-0.75126
TCGA-A2-A04Q,CL2,EGFR,0.30614
TCGA-A2-A04Q,CL2,EGFR_pY1068,0.46283
TCGA-A2-A04Q,CL2,EGFR_pY1173,0.39077
TCGA-A2-A04Q,CL2,ERK2,-0.51116
TCGA-A2-A04Q,CL2,GSK3ALPHABETA,-0.65113
TCGA-A2-A04Q,CL2,GSK3ALPHABETA_pS21S9,-1.0218
TCGA-A2-A04Q,CL2,JNK_pT183Y185,0.32965
TCGA-A2-A04Q,CL2,JNK2,-0.26048
TCGA-A2-A04Q,CL2,MTOR,-0.49454
TCGA-A2-A04Q,CL2,MTOR_pS2448,-0.057758
TCGA-A2-A04Q,CL2,NFKBP65_pS536,-0.48755
TCGA-A2-A04Q,CL2,P38MAPK,-0.03371
TCGA-A2-A04Q,CL2,P38_pT180Y182,-0.29445
TCGA-A2-A04Q,CL2,P90RSK_pT359S363,0.70671
TCGA-A2-A04Q,CL2,PKCALPHA,-0.13451
TCGA-A2-A04Q,CL2,PKCALPHA_pS657,0.19352
TCGA-A2-A04Q,CL2,GSK3_pS9,-0.8282
TCGA-A2-A04Q,CL2,P90RSK,-0.018719
TCGA-A2-A04Q,CL2,CABL,0.13185
TCGA-A2-A04T,CL2,AKT,0.05075
TCGA-A2-A04T,CL2,AKT_pS473,-0.014851
TCGA-A2-A04T,CL2,AKT_pT308,-0.17594
TCGA-A2-A04T,CL2,AMPKALPHA,-0.55528
TCGA-A2-A04T,CL2,AMPKALPHA_pT172,-0.21378
TCGA-A2-A04T,CL2,CMYC,0.21754
TCGA-A2-A04T,CL2,CYCLIND1,-0.13209
TCGA-A2-A04T,CL2,CYCLINE1,0.45088
TCGA-A2-A04T,CL2,EGFR,-0.38674
TCGA-A2-A04T,CL2,EGFR_pY1068,0.086363
TCGA-A2-A04T,CL2,EGFR_pY1173,-0.07562
TCGA-A2-A04T,CL2,ERK2,-0.2282
TCGA-A2-A04T,CL2,GSK3ALPHABETA,-0.24783
TCGA-A2-A04T,CL2,GSK3ALPHABETA_pS21S9,-0.074573
TCGA-A2-A04T,CL2,JNK_pT183Y185,0.083212
TCGA-A2-A04T,CL2,JNK2,0.084692
TCGA-A2-A04T,CL2,MTOR,-0.46518
TCGA-A2-A04T,CL2,MTOR_pS2448,-0.14369
TCGA-A2-A04T,CL2,NFKBP65_pS536,1.0546
TCGA-A2-A04T,CL2,P38MAPK,0.18007
TCGA-A2-A04T,CL2,P38_pT180Y182,0.28002
TCGA-A2-A04T,CL2,P90RSK_pT359S363,-0.070048
TCGA-A2-A04T,CL2,PKCALPHA,-0.13057
TCGA-A2-A04T,CL2,PKCALPHA_pS657,0.035225
TCGA-A2-A04T,CL2,GSK3_pS9,-0.11675
TCGA-A2-A04T,CL2,P90RSK,0.20347
TCGA-A2-A04T,CL2,CABL,-0.052698
TCGA-A2-A04U,CL2,AKT,-0.22775
TCGA-A2-A04U,CL2,AKT_pS473,-0.78264
TCGA-A2-A04U,CL2,AKT_pT308,-0.87933
TCGA-A2-A04U,CL2,AMPKALPHA,-0.3008
TCGA-A2-A04U,CL2,AMPKALPHA_pT172,0.10012
TCGA-A2-A04U,CL2,CMYC,0.32972
TCGA-A2-A04U,CL2,CYCLIND1,0.088038
TCGA-A2-A04U,CL2,CYCLINE1,0.44762
TCGA-A2-A04U,CL2,EGFR,-0.28062
TCGA-A2-A04U,CL2,EGFR_pY1068,0.084952
TCGA-A2-A04U,CL2,EGFR_pY1173,0.071779
TCGA-A2-A04U,CL2,ERK2,-0.25357
TCGA-A2-A04U,CL2,GSK3ALPHABETA,-0.20214
TCGA-A2-A04U,CL2,GSK3ALPHABETA_pS21S9,-0.74472
TCGA-A2-A04U,CL2,JNK_pT183Y185,-0.13165
TCGA-A2-A04U,CL2,JNK2,-0.37483
TCGA-A2-A04U,CL2,MTOR,-0.21997
TCGA-A2-A04U,CL2,MTOR_pS2448,-0.1689
TCGA-A2-A04U,CL2,NFKBP65_pS536,-0.17599
TCGA-A2-A04U,CL2,P38MAPK,-0.023635
TCGA-A2-A04U,CL2,P38_pT180Y182,-0.59334
TCGA-A2-A04U,CL2,P90RSK_pT359S363,-0.046134
TCGA-A2-A04U,CL2,PKCALPHA,-0.61697
TCGA-A2-A04U,CL2,PKCALPHA_pS657,-0.52355
TCGA-A2-A04U,CL2,GSK3_pS9,-0.77744
TCGA-A2-A04U,CL2,P90RSK,-0.23964
TCGA-A2-A04U,CL2,CABL,-0.014195
TCGA-A2-A0CM,CL2,AKT,0.043441
TCGA-A2-A0CM,CL2,AKT_pS473,-0.5716
TCGA-A2-A0CM,CL2,AKT_pT308,-1.033
TCGA-A2-A0CM,CL2,AMPKALPHA,-0.36612
TCGA-A2-A0CM,CL2,AMPKALPHA_pT172,0.16266
TCGA-A2-A0CM,CL2,CMYC,1.4722
TCGA-A2-A0CM,CL2,CYCLIND1,-0.012296
TCGA-A2-A0CM,CL2,CYCLINE1,0.64106
TCGA-A2-A0CM,CL2,EGFR,-0.40858
TCGA-A2-A0CM,CL2,EGFR_pY1068,-0.34512
TCGA-A2-A0CM,CL2,EGFR_pY1173,-0.11538
TCGA-A2-A0CM,CL2,ERK2,-0.1964
TCGA-A2-A0CM,CL2,GSK3ALPHABETA,0.36447
TCGA-A2-A0CM,CL2,GSK3ALPHABETA_pS21S9,0.19929
TCGA-A2-A0CM,CL2,JNK_pT183Y185,0.19871
TCGA-A2-A0CM,CL2,JNK2,-0.50254
TCGA-A2-A0CM,CL2,MTOR,0.012095
TCGA-A2-A0CM,CL2,MTOR_pS2448,0.072165000000000007
TCGA-A2-A0CM,CL2,NFKBP65_pS536,0.24862
TCGA-A2-A0CM,CL2,P38MAPK,-0.072323
TCGA-A2-A0CM,CL2,P38_pT180Y182,0.48006
TCGA-A2-A0CM,CL2,P90RSK_pT359S363,0.053952
TCGA-A2-A0CM,CL2,PKCALPHA,-0.16878
TCGA-A2-A0CM,CL2,PKCALPHA_pS657,-0.32268
TCGA-A2-A0CM,CL2,GSK3_pS9,-0.0064183
TCGA-A2-A0CM,CL2,P90RSK,-0.044478
TCGA-A2-A0CM,CL2,CABL,0.16807
TCGA-A2-A0D2,CL2,AKT,-0.33964
TCGA-A2-A0D2,CL2,AKT_pS473,-0.88246
TCGA-A2-A0D2,CL2,AKT_pT308,-0.75918
TCGA-A2-A0D2,CL2,AMPKALPHA,-0.30407
TCGA-A2-A0D2,CL2,AMPKALPHA_pT172,0.29939
TCGA-A2-A0D2,CL2,CMYC,0.58642
TCGA-A2-A0D2,CL2,CYCLIND1,0.26584
TCGA-A2-A0D2,CL2,CYCLINE1,-0.38271
TCGA-A2-A0D2,CL2,EGFR,0.043357
TCGA-A2-A0D2,CL2,EGFR_pY1068,0.087891
TCGA-A2-A0D2,CL2,EGFR_pY1173,0.10609
TCGA-A2-A0D2,CL2,ERK2,-0.12539
TCGA-A2-A0D2,CL2,GSK3ALPHABETA,-0.22466
TCGA-A2-A0D2,CL2,GSK3ALPHABETA_pS21S9,-0.68541
TCGA-A2-A0D2,CL2,JNK_pT183Y185,-0.01278
TCGA-A2-A0D2,CL2,JNK2,-0.21434
TCGA-A2-A0D2,CL2,MTOR,-0.68176
TCGA-A2-A0D2,CL2,MTOR_pS2448,-0.16201
TCGA-A2-A0D2,CL2,NFKBP65_pS536,0.64095
TCGA-A2-A0D2,CL2,P38MAPK,0.16725
TCGA-A2-A0D2,CL2,P38_pT180Y182,0.17862
TCGA-A2-A0D2,CL2,P90RSK_pT359S363,0.090052
TCGA-A2-A0D2,CL2,PKCALPHA,-0.1983
TCGA-A2-A0D2,CL2,PKCALPHA_pS657,-0.061448
TCGA-A2-A0D2,CL2,GSK3_pS9,-0.7084
TCGA-A2-A0D2,CL2,P90RSK,-0.012943
TCGA-A2-A0D2,CL2,CABL,0.089225
TCGA-A2-A0ST,CL2,AKT,-0.3625
TCGA-A2-A0ST,CL2,AKT_pS473,-0.5096
TCGA-A2-A0ST,CL2,AKT_pT308,-0.30384
TCGA-A2-A0ST,CL2,AMPKALPHA,-0.60885
TCGA-A2-A0ST,CL2,AMPKALPHA_pT172,-0.91723
TCGA-A2-A0ST,CL2,CMYC,-0.52962
TCGA-A2-A0ST,CL2,CYCLIND1,-0.018375
TCGA-A2-A0ST,CL2,CYCLINE1,0.54149
TCGA-A2-A0ST,CL2,EGFR,-0.1602
TCGA-A2-A0ST,CL2,EGFR_pY1068,0.2446
TCGA-A2-A0ST,CL2,EGFR_pY1173,-0.034802
TCGA-A2-A0ST,CL2,ERK2,-1.1529
TCGA-A2-A0ST,CL2,GSK3ALPHABETA,-0.24587
TCGA-A2-A0ST,CL2,GSK3ALPHABETA_pS21S9,-0.60554
TCGA-A2-A0ST,CL2,JNK_pT183Y185,0.45146
TCGA-A2-A0ST,CL2,JNK2,-0.14994
TCGA-A2-A0ST,CL2,MTOR,-0.493
TCGA-A2-A0ST,CL2,MTOR_pS2448,0.31581
TCGA-A2-A0ST,CL2,NFKBP65_pS536,-0.021229
TCGA-A2-A0ST,CL2,P38MAPK,0.42182
TCGA-A2-A0ST,CL2,P38_pT180Y182,0.95806
TCGA-A2-A0ST,CL2,P90RSK_pT359S363,0.012475
TCGA-A2-A0ST,CL2,PKCALPHA,-0.83843
TCGA-A2-A0ST,CL2,PKCALPHA_pS657,-0.35011
TCGA-A2-A0ST,CL2,GSK3_pS9,-0.56971
TCGA-A2-A0ST,CL2,P90RSK,-0.20619
TCGA-A2-A0ST,CL2,CABL,-0.0090536
TCGA-A2-A0SX,CL2,AKT,0.14682
TCGA-A2-A0SX,CL2,AKT_pS473,-0.82172
TCGA-A2-A0SX,CL2,AKT_pT308,-0.17899
TCGA-A2-A0SX,CL2,AMPKALPHA,-0.26801
TCGA-A2-A0SX,CL2,AMPKALPHA_pT172,0.31742
TCGA-A2-A0SX,CL2,CMYC,0.89553
TCGA-A2-A0SX,CL2,CYCLIND1,-0.098932
TCGA-A2-A0SX,CL2,CYCLINE1,0.53499
TCGA-A2-A0SX,CL2,EGFR,-0.10838
TCGA-A2-A0SX,CL2,EGFR_pY1068,-0.169
TCGA-A2-A0SX,CL2,EGFR_pY1173,-0.11469
TCGA-A2-A0SX,CL2,ERK2,-0.11787
TCGA-A2-A0SX,CL2,GSK3ALPHABETA,0.28601
TCGA-A2-A0SX,CL2,GSK3ALPHABETA_pS21S9,-0.80249
TCGA-A2-A0SX,CL2,JNK_pT183Y185,-0.17186
TCGA-A2-A0SX,CL2,JNK2,-0.15885
TCGA-A2-A0SX,CL2,MTOR,-0.11105
TCGA-A2-A0SX,CL2,MTOR_pS2448,-0.038902
TCGA-A2-A0SX,CL2,NFKBP65_pS536,0.55377
TCGA-A2-A0SX,CL2,P38MAPK,0.19311
TCGA-A2-A0SX,CL2,P38_pT180Y182,0.17568
TCGA-A2-A0SX,CL2,P90RSK_pT359S363,-0.018709
TCGA-A2-A0SX,CL2,PKCALPHA,-0.56113
TCGA-A2-A0SX,CL2,PKCALPHA_pS657,-0.04761
TCGA-A2-A0SX,CL2,GSK3_pS9,-0.73072
TCGA-A2-A0SX,CL2,P90RSK,-0.29133
TCGA-A2-A0SX,CL2,CABL,0.05438
TCGA-A2-A0T2,CL4,AKT,-0.21793
TCGA-A2-A0T2,CL4,AKT_pS473,0.74703
TCGA-A2-A0T2,CL4,AKT_pT308,1.2271
TCGA-A2-A0T2,CL4,AMPKALPHA,-0.4909
TCGA-A2-A0T2,CL4,AMPKALPHA_pT172,-0.27103
TCGA-A2-A0T2,CL4,CMYC,-0.075217
TCGA-A2-A0T2,CL4,CYCLIND1,-0.1118
TCGA-A2-A0T2,CL4,CYCLINE1,0.32343
TCGA-A2-A0T2,CL4,EGFR,-0.078294
TCGA-A2-A0T2,CL4,EGFR_pY1068,-0.20493
TCGA-A2-A0T2,CL4,EGFR_pY1173,-0.082673
TCGA-A2-A0T2,CL4,ERK2,-0.37581
TCGA-A2-A0T2,CL4,GSK3ALPHABETA,0.15627
TCGA-A2-A0T2,CL4,GSK3ALPHABETA_pS21S9,0.96661
TCGA-A2-A0T2,CL4,JNK_pT183Y185,-0.01049
TCGA-A2-A0T2,CL4,JNK2,-0.4891
TCGA-A2-A0T2,CL4,MTOR,-0.22174
TCGA-A2-A0T2,CL4,MTOR_pS2448,0.059933
TCGA-A2-A0T2,CL4,NFKBP65_pS536,0.54477
TCGA-A2-A0T2,CL4,P38MAPK,0.046707
TCGA-A2-A0T2,CL4,P38_pT180Y182,0.69351
TCGA-A2-A0T2,CL4,P90RSK_pT359S363,0.37074
TCGA-A2-A0T2,CL4,PKCALPHA,-0.78972
TCGA-A2-A0T2,CL4,PKCALPHA_pS657,-0.5538
TCGA-A2-A0T2,CL4,GSK3_pS9,1.2256
TCGA-A2-A0T2,CL4,P90RSK,0.23976
TCGA-A2-A0T2,CL4,CABL,-0.21678
TCGA-A2-A0YJ,CL4,AKT,-0.16815
TCGA-A2-A0YJ,CL4,AKT_pS473,-0.75745
TCGA-A2-A0YJ,CL4,AKT_pT308,-1.0186
TCGA-A2-A0YJ,CL4,AMPKALPHA,-0.56228
TCGA-A2-A0YJ,CL4,AMPKALPHA_pT172,0.051882
TCGA-A2-A0YJ,CL4,CMYC,1.0389
TCGA-A2-A0YJ,CL4,CYCLIND1,0.0072682
TCGA-A2-A0YJ,CL4,CYCLINE1,-0.80918
TCGA-A2-A0YJ,CL4,EGFR,-0.28923
TCGA-A2-A0YJ,CL4,EGFR_pY1068,0.46597
TCGA-A2-A0YJ,CL4,EGFR_pY1173,0.031308
TCGA-A2-A0YJ,CL4,ERK2,-0.18404
TCGA-A2-A0YJ,CL4,GSK3ALPHABETA,-0.26758
TCGA-A2-A0YJ,CL4,GSK3ALPHABETA_pS21S9,-0.1146
TCGA-A2-A0YJ,CL4,JNK_pT183Y185,-0.17396
TCGA-A2-A0YJ,CL4,JNK2,-0.48812
TCGA-A2-A0YJ,CL4,MTOR,-0.27081
TCGA-A2-A0YJ,CL4,MTOR_pS2448,0.097309
TCGA-A2-A0YJ,CL4,NFKBP65_pS536,0.79693
TCGA-A2-A0YJ,CL4,P38MAPK,0.055029
TCGA-A2-A0YJ,CL4,P38_pT180Y182,0.40466
TCGA-A2-A0YJ,CL4,P90RSK_pT359S363,0.067697
TCGA-A2-A0YJ,CL4,PKCALPHA,-0.14293
TCGA-A2-A0YJ,CL4,PKCALPHA_pS657,-0.44068
TCGA-A2-A0YJ,CL4,GSK3_pS9,0.13581
TCGA-A2-A0YJ,CL4,P90RSK,0.35207
TCGA-A2-A0YJ,CL4,CABL,-0.05552
TCGA-A2-A0YM,CL2,AKT,-0.13764
TCGA-A2-A0YM,CL2,AKT_pS473,-0.72231
TCGA-A2-A0YM,CL2,AKT_pT308,-0.9523
TCGA-A2-A0YM,CL2,AMPKALPHA,-0.82601
TCGA-A2-A0YM,CL2,AMPKALPHA_pT172,-0.11336
TCGA-A2-A0YM,CL2,CMYC,0.21222
TCGA-A2-A0YM,CL2,CYCLIND1,-0.22347
TCGA-A2-A0YM,CL2,CYCLINE1,1.2352
TCGA-A2-A0YM,CL2,EGFR,-0.043576
TCGA-A2-A0YM,CL2,EGFR_pY1068,-0.33483
TCGA-A2-A0YM,CL2,EGFR_pY1173,-0.15673
TCGA-A2-A0YM,CL2,ERK2,-0.13243
TCGA-A2-A0YM,CL2,GSK3ALPHABETA,0.0718
TCGA-A2-A0YM,CL2,GSK3ALPHABETA_pS21S9,-0.44145
TCGA-A2-A0YM,CL2,JNK_pT183Y185,-0.28107
TCGA-A2-A0YM,CL2,JNK2,-0.39926
TCGA-A2-A0YM,CL2,MTOR,-0.22252
TCGA-A2-A0YM,CL2,MTOR_pS2448,-0.25604
TCGA-A2-A0YM,CL2,NFKBP65_pS536,0.3326
TCGA-A2-A0YM,CL2,P38MAPK,0.33867
TCGA-A2-A0YM,CL2,P38_pT180Y182,0.30075
TCGA-A2-A0YM,CL2,P90RSK_pT359S363,0.31367
TCGA-A2-A0YM,CL2,PKCALPHA,-0.3573
TCGA-A2-A0YM,CL2,PKCALPHA_pS657,-0.20393
TCGA-A2-A0YM,CL2,GSK3_pS9,-0.24026
TCGA-A2-A0YM,CL2,P90RSK,0.073014
TCGA-A2-A0YM,CL2,CABL,0.32521
TCGA-A2-A3XT,CL2,AKT,0.44444
TCGA-A2-A3XT,CL2,AKT_pS473,-0.76206
TCGA-A2-A3XT,CL2,AKT_pT308,-0.75567
TCGA-A2-A3XT,CL2,AMPKALPHA,-0.58004
TCGA-A2-A3XT,CL2,AMPKALPHA_pT172,0.096614
TCGA-A2-A3XT,CL2,CMYC,0.34327
TCGA-A2-A3XT,CL2,CYCLIND1,0.080991
TCGA-A2-A3XT,CL2,CYCLINE1,-0.52957
TCGA-A2-A3XT,CL2,EGFR,-0.31753
TCGA-A2-A3XT,CL2,EGFR_pY1068,-0.048915
TCGA-A2-A3XT,CL2,EGFR_pY1173,-0.024362
TCGA-A2-A3XT,CL2,ERK2,-0.49786
TCGA-A2-A3XT,CL2,GSK3ALPHABETA,-0.42825
TCGA-A2-A3XT,CL2,GSK3ALPHABETA_pS21S9,-0.90203
TCGA-A2-A3XT,CL2,JNK_pT183Y185,-0.095199
TCGA-A2-A3XT,CL2,JNK2,0.0087061
TCGA-A2-A3XT,CL2,MTOR,-0.13832
TCGA-A2-A3XT,CL2,MTOR_pS2448,-0.14176
TCGA-A2-A3XT,CL2,NFKBP65_pS536,0.94865
TCGA-A2-A3XT,CL2,P38MAPK,0.22556
TCGA-A2-A3XT,CL2,P38_pT180Y182,-0.25666
TCGA-A2-A3XT,CL2,P90RSK_pT359S363,0.046106
TCGA-A2-A3XT,CL2,PKCALPHA,0.078502
TCGA-A2-A3XT,CL2,PKCALPHA_pS657,0.199
TCGA-A2-A3XT,CL2,GSK3_pS9,-0.78061
TCGA-A2-A3XT,CL2,P90RSK,0.15508
TCGA-A2-A3XT,CL2,CABL,-0.13928
TCGA-A2-A3XU,CL2,AKT,-0.55559
TCGA-A2-A3XU,CL2,AKT_pS473,-0.36364
TCGA-A2-A3XU,CL2,AKT_pT308,-0.13941
TCGA-A2-A3XU,CL2,AMPKALPHA,-0.23878
TCGA-A2-A3XU,CL2,AMPKALPHA_pT172,-0.97674
TCGA-A2-A3XU,CL2,CMYC,0.22079
TCGA-A2-A3XU,CL2,CYCLIND1,-0.0044164
TCGA-A2-A3XU,CL2,CYCLINE1,0.16256
TCGA-A2-A3XU,CL2,EGFR,0.18231
TCGA-A2-A3XU,CL2,EGFR_pY1068,0.69499
TCGA-A2-A3XU,CL2,EGFR_pY1173,0.01081
TCGA-A2-A3XU,CL2,ERK2,-1.1139
TCGA-A2-A3XU,CL2,GSK3ALPHABETA,-0.47314
TCGA-A2-A3XU,CL2,GSK3ALPHABETA_pS21S9,0.68846
TCGA-A2-A3XU,CL2,JNK_pT183Y185,0.25995
TCGA-A2-A3XU,CL2,JNK2,-0.038738
TCGA-A2-A3XU,CL2,MTOR,-0.60981
TCGA-A2-A3XU,CL2,MTOR_pS2448,0.1394
TCGA-A2-A3XU,CL2,NFKBP65_pS536,1.1707
TCGA-A2-A3XU,CL2,P38MAPK,-0.10682
TCGA-A2-A3XU,CL2,P38_pT180Y182,1.1423
TCGA-A2-A3XU,CL2,P90RSK_pT359S363,0.4514
TCGA-A2-A3XU,CL2,PKCALPHA,-0.32493
TCGA-A2-A3XU,CL2,PKCALPHA_pS657,-0.13241
TCGA-A2-A3XU,CL2,GSK3_pS9,0.62434
TCGA-A2-A3XU,CL2,P90RSK,0.39542
TCGA-A2-A3XU,CL2,CABL,-0.015084
TCGA-A2-A3XX,CL2,AKT,-0.52556
TCGA-A2-A3XX,CL2,AKT_pS473,-0.13928
TCGA-A2-A3XX,CL2,AKT_pT308,-0.043447
TCGA-A2-A3XX,CL2,AMPKALPHA,-0.38668
TCGA-A2-A3XX,CL2,AMPKALPHA_pT172,-0.20608
TCGA-A2-A3XX,CL2,CMYC,1.574
TCGA-A2-A3XX,CL2,CYCLIND1,0.48088
TCGA-A2-A3XX,CL2,CYCLINE1,-0.8614
TCGA-A2-A3XX,CL2,EGFR,0.36277
TCGA-A2-A3XX,CL2,EGFR_pY1068,0.222
TCGA-A2-A3XX,CL2,EGFR_pY1173,0.52933
TCGA-A2-A3XX,CL2,ERK2,-0.45153
TCGA-A2-A3XX,CL2,GSK3ALPHABETA,-0.65106
TCGA-A2-A3XX,CL2,GSK3ALPHABETA_pS21S9,-0.56482
TCGA-A2-A3XX,CL2,JNK_pT183Y185,0.43686
TCGA-A2-A3XX,CL2,JNK2,-0.16125
TCGA-A2-A3XX,CL2,MTOR,-0.42319
TCGA-A2-A3XX,CL2,MTOR_pS2448,0.088769
TCGA-A2-A3XX,CL2,NFKBP65_pS536,-0.40611
TCGA-A2-A3XX,CL2,P38MAPK,-0.11144
TCGA-A2-A3XX,CL2,P38_pT180Y182,-0.35327
TCGA-A2-A3XX,CL2,P90RSK_pT359S363,0.6335
TCGA-A2-A3XX,CL2,PKCALPHA,-0.16317
TCGA-A2-A3XX,CL2,PKCALPHA_pS657,0.17741
TCGA-A2-A3XX,CL2,GSK3_pS9,-0.49758
TCGA-A2-A3XX,CL2,P90RSK,-0.085719
TCGA-A2-A3XX,CL2,CABL,0.18996
TCGA-A2-A4RX,CL4,AKT,-0.18203
TCGA-A2-A4RX,CL4,AKT_pS473,1.0641
TCGA-A2-A4RX,CL4,AKT_pT308,0.87306
TCGA-A2-A4RX,CL4,AMPKALPHA,-0.50216
TCGA-A2-A4RX,CL4,AMPKALPHA_pT172,0.64627
TCGA-A2-A4RX,CL4,CMYC,-0.13946
TCGA-A2-A4RX,CL4,CYCLIND1,-0.027279
TCGA-A2-A4RX,CL4,CYCLINE1,-0.57911
TCGA-A2-A4RX,CL4,EGFR,0.056431
TCGA-A2-A4RX,CL4,EGFR_pY1068,0.10293
TCGA-A2-A4RX,CL4,EGFR_pY1173,0.10588
TCGA-A2-A4RX,CL4,ERK2,0.13271
TCGA-A2-A4RX,CL4,GSK3ALPHABETA,0.015089
TCGA-A2-A4RX,CL4,GSK3ALPHABETA_pS21S9,0.058328
TCGA-A2-A4RX,CL4,JNK_pT183Y185,0.16607
TCGA-A2-A4RX,CL4,JNK2,-0.058766
TCGA-A2-A4RX,CL4,MTOR,-0.27055
TCGA-A2-A4RX,CL4,MTOR_pS2448,-0.15744
TCGA-A2-A4RX,CL4,NFKBP65_pS536,1.0264
TCGA-A2-A4RX,CL4,P38MAPK,0.11376
TCGA-A2-A4RX,CL4,P38_pT180Y182,0.59236
TCGA-A2-A4RX,CL4,P90RSK_pT359S363,0.32069
TCGA-A2-A4RX,CL4,PKCALPHA,0.2951
TCGA-A2-A4RX,CL4,PKCALPHA_pS657,0.13586
TCGA-A2-A4RX,CL4,GSK3_pS9,0.16595
TCGA-A2-A4RX,CL4,P90RSK,0.15684
TCGA-A2-A4RX,CL4,CABL,-0.098059
TCGA-A7-A0CE,CL2,AKT,-0.085342
TCGA-A7-A0CE,CL2,AKT_pS473,0.18872
TCGA-A7-A0CE,CL2,AKT_pT308,0.03633
TCGA-A7-A0CE,CL2,AMPKALPHA,-0.36158
TCGA-A7-A0CE,CL2,AMPKALPHA_pT172,-1.2313
TCGA-A7-A0CE,CL2,CMYC,0.15396
TCGA-A7-A0CE,CL2,CYCLIND1,-0.21383
TCGA-A7-A0CE,CL2,CYCLINE1,0.42629
TCGA-A7-A0CE,CL2,EGFR,0.21024
TCGA-A7-A0CE,CL2,EGFR_pY1068,0.29401
TCGA-A7-A0CE,CL2,EGFR_pY1173,-0.13607
TCGA-A7-A0CE,CL2,ERK2,-0.68798
TCGA-A7-A0CE,CL2,GSK3ALPHABETA,-0.0761
TCGA-A7-A0CE,CL2,GSK3ALPHABETA_pS21S9,0.69177
TCGA-A7-A0CE,CL2,JNK_pT183Y185,0.26032
TCGA-A7-A0CE,CL2,JNK2,-0.59836
TCGA-A7-A0CE,CL2,MTOR,0.11952
TCGA-A7-A0CE,CL2,MTOR_pS2448,0.36844
TCGA-A7-A0CE,CL2,NFKBP65_pS536,0.86234
TCGA-A7-A0CE,CL2,P38MAPK,-0.17358
TCGA-A7-A0CE,CL2,P38_pT180Y182,0.20504
TCGA-A7-A0CE,CL2,P90RSK_pT359S363,0.80555
TCGA-A7-A0CE,CL2,PKCALPHA,-0.5917
TCGA-A7-A0CE,CL2,PKCALPHA_pS657,-0.47205
TCGA-A7-A0CE,CL2,GSK3_pS9,0.21226
TCGA-A7-A0CE,CL2,P90RSK,-0.016124
TCGA-A7-A0CE,CL2,CABL,-0.21385
TCGA-A7-A0DA,CL2,AKT,0.34165
TCGA-A7-A0DA,CL2,AKT_pS473,0.11804
TCGA-A7-A0DA,CL2,AKT_pT308,-0.2128
TCGA-A7-A0DA,CL2,AMPKALPHA,-0.26908
TCGA-A7-A0DA,CL2,AMPKALPHA_pT172,-0.076949
TCGA-A7-A0DA,CL2,CMYC,1.0741
TCGA-A7-A0DA,CL2,CYCLIND1,0.18299
TCGA-A7-A0DA,CL2,CYCLINE1,-0.67947
TCGA-A7-A0DA,CL2,EGFR,-0.2924
TCGA-A7-A0DA,CL2,EGFR_pY1068,0.68358
TCGA-A7-A0DA,CL2,EGFR_pY1173,0.020192
TCGA-A7-A0DA,CL2,ERK2,-0.47718
TCGA-A7-A0DA,CL2,GSK3ALPHABETA,-0.011783
TCGA-A7-A0DA,CL2,GSK3ALPHABETA_pS21S9,0.49764
TCGA-A7-A0DA,CL2,JNK_pT183Y185,0.48793
TCGA-A7-A0DA,CL2,JNK2,-0.081298
TCGA-A7-A0DA,CL2,MTOR,-0.10515
TCGA-A7-A0DA,CL2,MTOR_pS2448,0.08759
TCGA-A7-A0DA,CL2,NFKBP65_pS536,0.60784
TCGA-A7-A0DA,CL2,P38MAPK,0.16072
TCGA-A7-A0DA,CL2,P38_pT180Y182,0.029392
TCGA-A7-A0DA,CL2,P90RSK_pT359S363,0.22889
TCGA-A7-A0DA,CL2,PKCALPHA,-0.21369
TCGA-A7-A0DA,CL2,PKCALPHA_pS657,-0.50625
TCGA-A7-A0DA,CL2,GSK3_pS9,0.23775
TCGA-A7-A0DA,CL2,P90RSK,-0.2215
TCGA-A7-A0DA,CL2,CABL,-0.21823
TCGA-A7-A26I,CL2,AKT,0.37908
TCGA-A7-A26I,CL2,AKT_pS473,0.67287
TCGA-A7-A26I,CL2,AKT_pT308,0.12988
TCGA-A7-A26I,CL2,AMPKALPHA,-0.19402
TCGA-A7-A26I,CL2,AMPKALPHA_pT172,-0.18901
TCGA-A7-A26I,CL2,CMYC,0.33842
TCGA-A7-A26I,CL2,CYCLIND1,0.25086
TCGA-A7-A26I,CL2,CYCLINE1,0.45631
TCGA-A7-A26I,CL2,EGFR,-0.071285
TCGA-A7-A26I,CL2,EGFR_pY1068,0.019746
TCGA-A7-A26I,CL2,EGFR_pY1173,-0.17428
TCGA-A7-A26I,CL2,ERK2,-0.023799
TCGA-A7-A26I,CL2,GSK3ALPHABETA,0.30318
TCGA-A7-A26I,CL2,GSK3ALPHABETA_pS21S9,1.112
TCGA-A7-A26I,CL2,JNK_pT183Y185,0.45212
TCGA-A7-A26I,CL2,JNK2,-0.46892
TCGA-A7-A26I,CL2,MTOR,-0.02832
TCGA-A7-A26I,CL2,MTOR_pS2448,0.11436
TCGA-A7-A26I,CL2,NFKBP65_pS536,1.2018
TCGA-A7-A26I,CL2,P38MAPK,0.030056
TCGA-A7-A26I,CL2,P38_pT180Y182,0.22124
TCGA-A7-A26I,CL2,P90RSK_pT359S363,0.18862
TCGA-A7-A26I,CL2,PKCALPHA,-0.59979
TCGA-A7-A26I,CL2,PKCALPHA_pS657,-0.60821
TCGA-A7-A26I,CL2,GSK3_pS9,0.69473
TCGA-A7-A26I,CL2,P90RSK,0.41867
TCGA-A7-A26I,CL2,CABL,-0.062784
TCGA-A7-A4SD,CL2,AKT,-0.36448
TCGA-A7-A4SD,CL2,AKT_pS473,0.40587
TCGA-A7-A4SD,CL2,AKT_pT308,0.034406
TCGA-A7-A4SD,CL2,AMPKALPHA,-0.63321
TCGA-A7-A4SD,CL2,AMPKALPHA_pT172,0.089683
TCGA-A7-A4SD,CL2,CMYC,0.11728
TCGA-A7-A4SD,CL2,CYCLIND1,0.057327
TCGA-A7-A4SD,CL2,CYCLINE1,0.29808
TCGA-A7-A4SD,CL2,EGFR,0.024901
TCGA-A7-A4SD,CL2,EGFR_pY1068,0.23492
TCGA-A7-A4SD,CL2,EGFR_pY1173,0.016517
TCGA-A7-A4SD,CL2,ERK2,-0.5688
TCGA-A7-A4SD,CL2,GSK3ALPHABETA,-0.12846
TCGA-A7-A4SD,CL2,GSK3ALPHABETA_pS21S9,0.23487
TCGA-A7-A4SD,CL2,JNK_pT183Y185,0.13701
TCGA-A7-A4SD,CL2,JNK2,-0.35693
TCGA-A7-A4SD,CL2,MTOR,-0.24264
TCGA-A7-A4SD,CL2,MTOR_pS2448,-0.071822
TCGA-A7-A4SD,CL2,NFKBP65_pS536,1.4358
TCGA-A7-A4SD,CL2,P38MAPK,-0.070499
TCGA-A7-A4SD,CL2,P38_pT180Y182,0.34011
TCGA-A7-A4SD,CL2,P90RSK_pT359S363,0.5838
TCGA-A7-A4SD,CL2,PKCALPHA,-0.21341
TCGA-A7-A4SD,CL2,PKCALPHA_pS657,0.15529
TCGA-A7-A4SD,CL2,GSK3_pS9,0.19748
TCGA-A7-A4SD,CL2,P90RSK,-0.13987
TCGA-A7-A4SD,CL2,CABL,-0.31551
TCGA-A7-A4SD,CL2,AKT,0.017417
TCGA-A7-A4SD,CL2,AKT_pS473,0.12771
TCGA-A7-A4SD,CL2,AKT_pT308,0.010906
TCGA-A7-A4SD,CL2,AMPKALPHA,-0.11216
TCGA-A7-A4SD,CL2,AMPKALPHA_pT172,-0.0035693
TCGA-A7-A4SD,CL2,CMYC,1.1521
TCGA-A7-A4SD,CL2,CYCLIND1,0.30039
TCGA-A7-A4SD,CL2,CYCLINE1,-1.0282
TCGA-A7-A4SD,CL2,EGFR,0.0081781
TCGA-A7-A4SD,CL2,EGFR_pY1068,0.6091
TCGA-A7-A4SD,CL2,EGFR_pY1173,0.10162
TCGA-A7-A4SD,CL2,ERK2,-0.19832
TCGA-A7-A4SD,CL2,GSK3ALPHABETA,-0.48546
TCGA-A7-A4SD,CL2,GSK3ALPHABETA_pS21S9,-0.54552
TCGA-A7-A4SD,CL2,JNK_pT183Y185,-0.2753
TCGA-A7-A4SD,CL2,JNK2,0.0050061
TCGA-A7-A4SD,CL2,MTOR,-0.29573
TCGA-A7-A4SD,CL2,MTOR_pS2448,-0.074006
TCGA-A7-A4SD,CL2,NFKBP65_pS536,0.098885
TCGA-A7-A4SD,CL2,P38MAPK,0.18921
TCGA-A7-A4SD,CL2,P38_pT180Y182,0.34255
TCGA-A7-A4SD,CL2,P90RSK_pT359S363,0.40686
TCGA-A7-A4SD,CL2,PKCALPHA,-0.34868
TCGA-A7-A4SD,CL2,PKCALPHA_pS657,0.11624
TCGA-A7-A4SD,CL2,GSK3_pS9,-0.54431
TCGA-A7-A4SD,CL2,P90RSK,-0.10952
TCGA-A7-A4SD,CL2,CABL,0.09566
TCGA-A7-A4SE,CL4,AKT,-0.69142
TCGA-A7-A4SE,CL4,AKT_pS473,-0.8651
TCGA-A7-A4SE,CL4,AKT_pT308,-0.27339
TCGA-A7-A4SE,CL4,AMPKALPHA,-0.79523
TCGA-A7-A4SE,CL4,AMPKALPHA_pT172,-1.2736
TCGA-A7-A4SE,CL4,CMYC,0.98923
TCGA-A7-A4SE,CL4,CYCLIND1,0.12726
TCGA-A7-A4SE,CL4,CYCLINE1,-0.80957
TCGA-A7-A4SE,CL4,EGFR,0.1699
TCGA-A7-A4SE,CL4,EGFR_pY1068,0.38277
TCGA-A7-A4SE,CL4,EGFR_pY1173,1.0335
TCGA-A7-A4SE,CL4,ERK2,-0.72193
TCGA-A7-A4SE,CL4,GSK3ALPHABETA,-0.55663
TCGA-A7-A4SE,CL4,GSK3ALPHABETA_pS21S9,-0.84848
TCGA-A7-A4SE,CL4,JNK_pT183Y185,0.63492
TCGA-A7-A4SE,CL4,JNK2,-0.67514
TCGA-A7-A4SE,CL4,MTOR,-0.91285
TCGA-A7-A4SE,CL4,MTOR_pS2448,-0.55163
TCGA-A7-A4SE,CL4,NFKBP65_pS536,1.7306
TCGA-A7-A4SE,CL4,P38MAPK,-0.063267
TCGA-A7-A4SE,CL4,P38_pT180Y182,0.11203
TCGA-A7-A4SE,CL4,P90RSK_pT359S363,0.98202
TCGA-A7-A4SE,CL4,PKCALPHA,-0.035333
TCGA-A7-A4SE,CL4,PKCALPHA_pS657,-0.22655
TCGA-A7-A4SE,CL4,GSK3_pS9,-0.71989
TCGA-A7-A4SE,CL4,P90RSK,-0.40968
TCGA-A7-A4SE,CL4,CABL,-0.29005
TCGA-A7-A6VV,CL2,AKT,0.294
TCGA-A7-A6VV,CL2,AKT_pS473,0.28221
TCGA-A7-A6VV,CL2,AKT_pT308,0.44746
TCGA-A7-A6VV,CL2,AMPKALPHA,-0.35118
TCGA-A7-A6VV,CL2,AMPKALPHA_pT172,0.025289
TCGA-A7-A6VV,CL2,CMYC,0.38095
TCGA-A7-A6VV,CL2,CYCLIND1,0.042151
TCGA-A7-A6VV,CL2,CYCLINE1,-0.37068
TCGA-A7-A6VV,CL2,EGFR,-0.21336
TCGA-A7-A6VV,CL2,EGFR_pY1068,0.14917
TCGA-A7-A6VV,CL2,EGFR_pY1173,-0.1858
TCGA-A7-A6VV,CL2,ERK2,-0.0016677
TCGA-A7-A6VV,CL2,GSK3ALPHABETA,0.11076
TCGA-A7-A6VV,CL2,GSK3ALPHABETA_pS21S9,0.52939
TCGA-A7-A6VV,CL2,JNK_pT183Y185,0.42863
TCGA-A7-A6VV,CL2,JNK2,0.12989
TCGA-A7-A6VV,CL2,MTOR,0.063276
TCGA-A7-A6VV,CL2,MTOR_pS2448,-0.025262
TCGA-A7-A6VV,CL2,NFKBP65_pS536,0.24308
TCGA-A7-A6VV,CL2,P38MAPK,0.39118000000000003
TCGA-A7-A6VV,CL2,P38_pT180Y182,0.62786
TCGA-A7-A6VV,CL2,P90RSK_pT359S363,0.0038953
TCGA-A7-A6VV,CL2,PKCALPHA,-0.26854
TCGA-A7-A6VV,CL2,PKCALPHA_pS657,-0.17834
TCGA-A7-A6VV,CL2,GSK3_pS9,0.42347
TCGA-A7-A6VV,CL2,P90RSK,0.28021
TCGA-A7-A6VV,CL2,CABL,-0.051731
TCGA-A8-A07O,CL2,AKT,-1.1338
TCGA-A8-A07O,CL2,AKT_pS473,-0.85563
TCGA-A8-A07O,CL2,AKT_pT308,-0.60245
TCGA-A8-A07O,CL2,AMPKALPHA,-0.89101
TCGA-A8-A07O,CL2,AMPKALPHA_pT172,-0.96995
TCGA-A8-A07O,CL2,CMYC,0.31381
TCGA-A8-A07O,CL2,CYCLIND1,-0.10735
TCGA-A8-A07O,CL2,CYCLINE1,0.96048
TCGA-A8-A07O,CL2,EGFR,-0.58465
TCGA-A8-A07O,CL2,EGFR_pY1068,0.31629
TCGA-A8-A07O,CL2,EGFR_pY1173,-0.26084
TCGA-A8-A07O,CL2,ERK2,-1.2453
TCGA-A8-A07O,CL2,GSK3ALPHABETA,-0.67714
TCGA-A8-A07O,CL2,GSK3ALPHABETA_pS21S9,-0.54408
TCGA-A8-A07O,CL2,JNK_pT183Y185,-0.063624
TCGA-A8-A07O,CL2,JNK2,-0.93777
TCGA-A8-A07O,CL2,MTOR,-0.36496
TCGA-A8-A07O,CL2,MTOR_pS2448,0.24377
TCGA-A8-A07O,CL2,NFKBP65_pS536,1.3834
TCGA-A8-A07O,CL2,P38MAPK,0.23305
TCGA-A8-A07O,CL2,P38_pT180Y182,0.56855
TCGA-A8-A07O,CL2,P90RSK_pT359S363,-0.22313
TCGA-A8-A07O,CL2,PKCALPHA,-1.3059
TCGA-A8-A07O,CL2,PKCALPHA_pS657,-0.90444
TCGA-A8-A07O,CL2,GSK3_pS9,-0.49854
TCGA-A8-A07O,CL2,P90RSK,-0.029229
TCGA-A8-A07O,CL2,CABL,0.16964
TCGA-A8-A07R,CL2,AKT,-0.12243
TCGA-A8-A07R,CL2,AKT_pS473,-0.49306
TCGA-A8-A07R,CL2,AKT_pT308,-0.21085
TCGA-A8-A07R,CL2,AMPKALPHA,-0.86599
TCGA-A8-A07R,CL2,AMPKALPHA_pT172,-1.5569
TCGA-A8-A07R,CL2,CMYC,0.99103
TCGA-A8-A07R,CL2,CYCLIND1,-0.13028
TCGA-A8-A07R,CL2,CYCLINE1,0.62922
TCGA-A8-A07R,CL2,EGFR,-0.17959
TCGA-A8-A07R,CL2,EGFR_pY1068,0.32284
TCGA-A8-A07R,CL2,EGFR_pY1173,-0.050196
TCGA-A8-A07R,CL2,ERK2,-0.5454
TCGA-A8-A07R,CL2,GSK3ALPHABETA,-0.15035
TCGA-A8-A07R,CL2,GSK3ALPHABETA_pS21S9,0.80552
TCGA-A8-A07R,CL2,JNK_pT183Y185,0.33891
TCGA-A8-A07R,CL2,JNK2,0.1156
TCGA-A8-A07R,CL2,MTOR,0.076262
TCGA-A8-A07R,CL2,MTOR_pS2448,0.10411
TCGA-A8-A07R,CL2,NFKBP65_pS536,0.51159
TCGA-A8-A07R,CL2,P38MAPK,-0.11082
TCGA-A8-A07R,CL2,P38_pT180Y182,-0.0511
TCGA-A8-A07R,CL2,P90RSK_pT359S363,0.18845
TCGA-A8-A07R,CL2,PKCALPHA,-0.71689
TCGA-A8-A07R,CL2,PKCALPHA_pS657,-0.74673
TCGA-A8-A07R,CL2,GSK3_pS9,0.18053
TCGA-A8-A07R,CL2,P90RSK,0.043544
TCGA-A8-A07R,CL2,CABL,-0.1608
TCGA-AC-A2QJ,CL4,AKT,-0.045013
TCGA-AC-A2QJ,CL4,AKT_pS473,1.2853
TCGA-AC-A2QJ,CL4,AKT_pT308,0.8814
TCGA-AC-A2QJ,CL4,AMPKALPHA,-0.28539
TCGA-AC-A2QJ,CL4,AMPKALPHA_pT172,-0.24978
TCGA-AC-A2QJ,CL4,CMYC,0.30887
TCGA-AC-A2QJ,CL4,CYCLIND1,-0.19009
TCGA-AC-A2QJ,CL4,CYCLINE1,-0.48099
TCGA-AC-A2QJ,CL4,EGFR,0.16112
TCGA-AC-A2QJ,CL4,EGFR_pY1068,0.23545
TCGA-AC-A2QJ,CL4,EGFR_pY1173,-0.088058
TCGA-AC-A2QJ,CL4,ERK2,-0.19007
TCGA-AC-A2QJ,CL4,GSK3ALPHABETA,-0.37342
TCGA-AC-A2QJ,CL4,GSK3ALPHABETA_pS21S9,0.17153
TCGA-AC-A2QJ,CL4,JNK_pT183Y185,0.32206
TCGA-AC-A2QJ,CL4,JNK2,-0.12732
TCGA-AC-A2QJ,CL4,MTOR,1.8758e-4
TCGA-AC-A2QJ,CL4,MTOR_pS2448,0.31125
TCGA-AC-A2QJ,CL4,NFKBP65_pS536,0.27524
TCGA-AC-A2QJ,CL4,P38MAPK,0.073166
TCGA-AC-A2QJ,CL4,P38_pT180Y182,0.8324
TCGA-AC-A2QJ,CL4,P90RSK_pT359S363,0.35207
TCGA-AC-A2QJ,CL4,PKCALPHA,0.53357
TCGA-AC-A2QJ,CL4,PKCALPHA_pS657,0.64741
TCGA-AC-A2QJ,CL4,GSK3_pS9,0.50866
TCGA-AC-A2QJ,CL4,P90RSK,-0.23791
TCGA-AC-A2QJ,CL4,CABL,-0.014568
TCGA-AC-A62X,CL2,AKT,-0.2982
TCGA-AC-A62X,CL2,AKT_pS473,-0.13833
TCGA-AC-A62X,CL2,AKT_pT308,-0.41191
TCGA-AC-A62X,CL2,AMPKALPHA,-0.66772
TCGA-AC-A62X,CL2,AMPKALPHA_pT172,-0.46683
TCGA-AC-A62X,CL2,CMYC,0.019371
TCGA-AC-A62X,CL2,CYCLIND1,-0.13082
TCGA-AC-A62X,CL2,CYCLINE1,-0.56839
TCGA-AC-A62X,CL2,EGFR,-0.30535
TCGA-AC-A62X,CL2,EGFR_pY1068,0.19069
TCGA-AC-A62X,CL2,EGFR_pY1173,0.098156
TCGA-AC-A62X,CL2,ERK2,-0.25127
TCGA-AC-A62X,CL2,GSK3ALPHABETA,0.13049
TCGA-AC-A62X,CL2,GSK3ALPHABETA_pS21S9,0.2883
TCGA-AC-A62X,CL2,JNK_pT183Y185,-0.030598
TCGA-AC-A62X,CL2,JNK2,-0.23952
TCGA-AC-A62X,CL2,MTOR,-0.31474
TCGA-AC-A62X,CL2,MTOR_pS2448,-0.19382
TCGA-AC-A62X,CL2,NFKBP65_pS536,1.6563
TCGA-AC-A62X,CL2,P38MAPK,0.44689
TCGA-AC-A62X,CL2,P38_pT180Y182,1.0784
TCGA-AC-A62X,CL2,P90RSK_pT359S363,0.35917
TCGA-AC-A62X,CL2,PKCALPHA,-0.67525
TCGA-AC-A62X,CL2,PKCALPHA_pS657,-0.5369
TCGA-AC-A62X,CL2,GSK3_pS9,0.34859
TCGA-AC-A62X,CL2,P90RSK,0.1419
TCGA-AC-A62X,CL2,CABL,-0.14508
TCGA-AN-A0AR,CL2,AKT,0.28536
TCGA-AN-A0AR,CL2,AKT_pS473,1.7009
TCGA-AN-A0AR,CL2,AKT_pT308,1.6826
TCGA-AN-A0AR,CL2,AMPKALPHA,-0.2605
TCGA-AN-A0AR,CL2,AMPKALPHA_pT172,0.052729
TCGA-AN-A0AR,CL2,CMYC,0.045318
TCGA-AN-A0AR,CL2,CYCLIND1,-0.17645
TCGA-AN-A0AR,CL2,CYCLINE1,-0.2007
TCGA-AN-A0AR,CL2,EGFR,-0.28232
TCGA-AN-A0AR,CL2,EGFR_pY1068,0.16256
TCGA-AN-A0AR,CL2,EGFR_pY1173,0.11545
TCGA-AN-A0AR,CL2,ERK2,-0.21935
TCGA-AN-A0AR,CL2,GSK3ALPHABETA,0.021335
TCGA-AN-A0AR,CL2,GSK3ALPHABETA_pS21S9,0.8264
TCGA-AN-A0AR,CL2,JNK_pT183Y185,-0.10227
TCGA-AN-A0AR,CL2,JNK2,-0.20317
TCGA-AN-A0AR,CL2,MTOR,-0.22942
TCGA-AN-A0AR,CL2,MTOR_pS2448,-0.03733
TCGA-AN-A0AR,CL2,NFKBP65_pS536,0.50233
TCGA-AN-A0AR,CL2,P38MAPK,-0.19368
TCGA-AN-A0AR,CL2,P38_pT180Y182,-0.02036
TCGA-AN-A0AR,CL2,P90RSK_pT359S363,-0.14485
TCGA-AN-A0AR,CL2,PKCALPHA,-0.49726
TCGA-AN-A0AR,CL2,PKCALPHA_pS657,-0.41466
TCGA-AN-A0AR,CL2,GSK3_pS9,0.69915
TCGA-AN-A0AR,CL2,P90RSK,-0.28373
TCGA-AN-A0AR,CL2,CABL,0.08827
TCGA-AN-A0AT,CL2,AKT,-0.18032
TCGA-AN-A0AT,CL2,AKT_pS473,0.74487
TCGA-AN-A0AT,CL2,AKT_pT308,0.56918
TCGA-AN-A0AT,CL2,AMPKALPHA,-0.59618
TCGA-AN-A0AT,CL2,AMPKALPHA_pT172,-0.44904
TCGA-AN-A0AT,CL2,CMYC,0.27451
TCGA-AN-A0AT,CL2,CYCLIND1,0.11933
TCGA-AN-A0AT,CL2,CYCLINE1,0.65481
TCGA-AN-A0AT,CL2,EGFR,-0.40688
TCGA-AN-A0AT,CL2,EGFR_pY1068,-0.061656
TCGA-AN-A0AT,CL2,EGFR_pY1173,0.038823
TCGA-AN-A0AT,CL2,ERK2,-0.3135
TCGA-AN-A0AT,CL2,GSK3ALPHABETA,-0.1252
TCGA-AN-A0AT,CL2,GSK3ALPHABETA_pS21S9,0.10134
TCGA-AN-A0AT,CL2,JNK_pT183Y185,0.068042
TCGA-AN-A0AT,CL2,JNK2,-0.29519
TCGA-AN-A0AT,CL2,MTOR,-0.4582
TCGA-AN-A0AT,CL2,MTOR_pS2448,-0.030389
TCGA-AN-A0AT,CL2,NFKBP65_pS536,0.53416
TCGA-AN-A0AT,CL2,P38MAPK,0.13109
TCGA-AN-A0AT,CL2,P38_pT180Y182,0.049947
TCGA-AN-A0AT,CL2,P90RSK_pT359S363,0.13951
TCGA-AN-A0AT,CL2,PKCALPHA,-0.63341
TCGA-AN-A0AT,CL2,PKCALPHA_pS657,-0.49319
TCGA-AN-A0AT,CL2,GSK3_pS9,0.27231
TCGA-AN-A0AT,CL2,P90RSK,-0.24704
TCGA-AN-A0AT,CL2,CABL,-0.046982
TCGA-AN-A0FJ,CL2,AKT,0.022879
TCGA-AN-A0FJ,CL2,AKT_pS473,-1.0208
TCGA-AN-A0FJ,CL2,AKT_pT308,-0.68537
TCGA-AN-A0FJ,CL2,AMPKALPHA,3.0307e-5
TCGA-AN-A0FJ,CL2,AMPKALPHA_pT172,0.12946
TCGA-AN-A0FJ,CL2,CMYC,0.39285
TCGA-AN-A0FJ,CL2,CYCLIND1,-0.10021
TCGA-AN-A0FJ,CL2,CYCLINE1,0.18101
TCGA-AN-A0FJ,CL2,EGFR,0.10409
TCGA-AN-A0FJ,CL2,EGFR_pY1068,0.021377
TCGA-AN-A0FJ,CL2,EGFR_pY1173,0.078301
TCGA-AN-A0FJ,CL2,ERK2,-0.38234
TCGA-AN-A0FJ,CL2,GSK3ALPHABETA,0.078452
TCGA-AN-A0FJ,CL2,GSK3ALPHABETA_pS21S9,-1.0047
TCGA-AN-A0FJ,CL2,JNK_pT183Y185,-0.031627
TCGA-AN-A0FJ,CL2,JNK2,-0.55193
TCGA-AN-A0FJ,CL2,MTOR,-0.10384
TCGA-AN-A0FJ,CL2,MTOR_pS2448,-0.30892
TCGA-AN-A0FJ,CL2,NFKBP65_pS536,-0.511
TCGA-AN-A0FJ,CL2,P38MAPK,-0.14158
TCGA-AN-A0FJ,CL2,P38_pT180Y182,-0.61228
TCGA-AN-A0FJ,CL2,P90RSK_pT359S363,-0.20184
TCGA-AN-A0FJ,CL2,PKCALPHA,-0.5355
TCGA-AN-A0FJ,CL2,PKCALPHA_pS657,-0.41053
TCGA-AN-A0FJ,CL2,GSK3_pS9,-0.77544
TCGA-AN-A0FJ,CL2,P90RSK,0.13072
TCGA-AN-A0FJ,CL2,CABL,0.027623
TCGA-AN-A0FX,CL2,AKT,-0.46058
TCGA-AN-A0FX,CL2,AKT_pS473,0.2923
TCGA-AN-A0FX,CL2,AKT_pT308,-0.033112
TCGA-AN-A0FX,CL2,AMPKALPHA,-0.37563
TCGA-AN-A0FX,CL2,AMPKALPHA_pT172,-0.8531
TCGA-AN-A0FX,CL2,CMYC,1.3014
TCGA-AN-A0FX,CL2,CYCLIND1,0.65703
TCGA-AN-A0FX,CL2,CYCLINE1,0.09334
TCGA-AN-A0FX,CL2,EGFR,-0.16117
TCGA-AN-A0FX,CL2,EGFR_pY1068,0.12355
TCGA-AN-A0FX,CL2,EGFR_pY1173,0.31134
TCGA-AN-A0FX,CL2,ERK2,-0.5256
TCGA-AN-A0FX,CL2,GSK3ALPHABETA,-0.33635
TCGA-AN-A0FX,CL2,GSK3ALPHABETA_pS21S9,0.010724
TCGA-AN-A0FX,CL2,JNK_pT183Y185,0.32488
TCGA-AN-A0FX,CL2,JNK2,-0.3835
TCGA-AN-A0FX,CL2,MTOR,-0.37522
TCGA-AN-A0FX,CL2,MTOR_pS2448,0
TCGA-AN-A0FX,CL2,NFKBP65_pS536,-0.17388
TCGA-AN-A0FX,CL2,P38MAPK,-0.14509
TCGA-AN-A0FX,CL2,P38_pT180Y182,-0.2819
TCGA-AN-A0FX,CL2,P90RSK_pT359S363,0.41806
TCGA-AN-A0FX,CL2,PKCALPHA,-0.32979
TCGA-AN-A0FX,CL2,PKCALPHA_pS657,-0.14768
TCGA-AN-A0FX,CL2,GSK3_pS9,0.24296
TCGA-AN-A0FX,CL2,P90RSK,-0.25563
TCGA-AN-A0FX,CL2,CABL,0.16179
TCGA-AN-A0XU,CL2,AKT,-0.34175
TCGA-AN-A0XU,CL2,AKT_pS473,2.3148
TCGA-AN-A0XU,CL2,AKT_pT308,1.9475
TCGA-AN-A0XU,CL2,AMPKALPHA,-0.4223
TCGA-AN-A0XU,CL2,AMPKALPHA_pT172,-1.5084
TCGA-AN-A0XU,CL2,CMYC,0.57267
TCGA-AN-A0XU,CL2,CYCLIND1,-0.15614
TCGA-AN-A0XU,CL2,CYCLINE1,-0.35109
TCGA-AN-A0XU,CL2,EGFR,0.12093
TCGA-AN-A0XU,CL2,EGFR_pY1068,0.21885
TCGA-AN-A0XU,CL2,EGFR_pY1173,-0.13293
TCGA-AN-A0XU,CL2,ERK2,-0.34445
TCGA-AN-A0XU,CL2,GSK3ALPHABETA,-0.072144
TCGA-AN-A0XU,CL2,GSK3ALPHABETA_pS21S9,0.7318
TCGA-AN-A0XU,CL2,JNK_pT183Y185,0.20541
TCGA-AN-A0XU,CL2,JNK2,-0.43409
TCGA-AN-A0XU,CL2,MTOR,-0.14574
TCGA-AN-A0XU,CL2,MTOR_pS2448,0.25269
TCGA-AN-A0XU,CL2,NFKBP65_pS536,0.477
TCGA-AN-A0XU,CL2,P38MAPK,-0.45167
TCGA-AN-A0XU,CL2,P38_pT180Y182,-0.045501
TCGA-AN-A0XU,CL2,P90RSK_pT359S363,0.25164
TCGA-AN-A0XU,CL2,PKCALPHA,-0.74729
TCGA-AN-A0XU,CL2,PKCALPHA_pS657,-0.48055
TCGA-AN-A0XU,CL2,GSK3_pS9,0.90231
TCGA-AN-A0XU,CL2,P90RSK,-0.1337
TCGA-AN-A0XU,CL2,CABL,-0.15094
TCGA-AO-A0J6,CL4,AKT,-0.097521
TCGA-AO-A0J6,CL4,AKT_pS473,-0.41615
TCGA-AO-A0J6,CL4,AKT_pT308,-1.3556
TCGA-AO-A0J6,CL4,AMPKALPHA,-0.44705
TCGA-AO-A0J6,CL4,AMPKALPHA_pT172,0.78321
TCGA-AO-A0J6,CL4,CMYC,-0.47548
TCGA-AO-A0J6,CL4,CYCLIND1,-0.19549
TCGA-AO-A0J6,CL4,CYCLINE1,0.0052675
TCGA-AO-A0J6,CL4,EGFR,-0.040207
TCGA-AO-A0J6,CL4,EGFR_pY1068,-0.18368
TCGA-AO-A0J6,CL4,EGFR_pY1173,-0.25166
TCGA-AO-A0J6,CL4,ERK2,-0.25633
TCGA-AO-A0J6,CL4,GSK3ALPHABETA,0.14367
TCGA-AO-A0J6,CL4,GSK3ALPHABETA_pS21S9,-0.82406
TCGA-AO-A0J6,CL4,JNK_pT183Y185,-0.33635
TCGA-AO-A0J6,CL4,JNK2,0.40964
TCGA-AO-A0J6,CL4,MTOR,0.25081
TCGA-AO-A0J6,CL4,MTOR_pS2448,0.31096
TCGA-AO-A0J6,CL4,NFKBP65_pS536,1.2405
TCGA-AO-A0J6,CL4,P38MAPK,-0.050939
TCGA-AO-A0J6,CL4,P38_pT180Y182,-0.68765
TCGA-AO-A0J6,CL4,P90RSK_pT359S363,-0.49414
TCGA-AO-A0J6,CL4,PKCALPHA,-0.10308
TCGA-AO-A0J6,CL4,PKCALPHA_pS657,0.26257
TCGA-AO-A0J6,CL4,GSK3_pS9,-0.7866
TCGA-AO-A0J6,CL4,P90RSK,0.28807
TCGA-AO-A0J6,CL4,CABL,-0.040844
TCGA-AO-A0JL,CL2,AKT,-0.091726
TCGA-AO-A0JL,CL2,AKT_pS473,-0.26751
TCGA-AO-A0JL,CL2,AKT_pT308,-0.83521
TCGA-AO-A0JL,CL2,AMPKALPHA,-0.28995
TCGA-AO-A0JL,CL2,AMPKALPHA_pT172,0.095103
TCGA-AO-A0JL,CL2,CMYC,0.45629
TCGA-AO-A0JL,CL2,CYCLIND1,-0.073436
TCGA-AO-A0JL,CL2,CYCLINE1,0.13136
TCGA-AO-A0JL,CL2,EGFR,-0.269
TCGA-AO-A0JL,CL2,EGFR_pY1068,0.022741
TCGA-AO-A0JL,CL2,EGFR_pY1173,-0.061073
TCGA-AO-A0JL,CL2,ERK2,-0.16836
TCGA-AO-A0JL,CL2,GSK3ALPHABETA,-0.010845
TCGA-AO-A0JL,CL2,GSK3ALPHABETA_pS21S9,0.20885
TCGA-AO-A0JL,CL2,JNK_pT183Y185,-0.11608
TCGA-AO-A0JL,CL2,JNK2,-0.2417
TCGA-AO-A0JL,CL2,MTOR,-0.39563
TCGA-AO-A0JL,CL2,MTOR_pS2448,-0.080142
TCGA-AO-A0JL,CL2,NFKBP65_pS536,1.0998000000000001
TCGA-AO-A0JL,CL2,P38MAPK,0.26991
TCGA-AO-A0JL,CL2,P38_pT180Y182,0.74082
TCGA-AO-A0JL,CL2,P90RSK_pT359S363,0.24474
TCGA-AO-A0JL,CL2,PKCALPHA,-0.6984
TCGA-AO-A0JL,CL2,PKCALPHA_pS657,-0.21458
TCGA-AO-A0JL,CL2,GSK3_pS9,0.6687
TCGA-AO-A0JL,CL2,P90RSK,-0.0069002
TCGA-AO-A0JL,CL2,CABL,0.30411
TCGA-AO-A124,CL2,AKT,-0.41056
TCGA-AO-A124,CL2,AKT_pS473,-0.11695
TCGA-AO-A124,CL2,AKT_pT308,0.38453
TCGA-AO-A124,CL2,AMPKALPHA,-0.64126
TCGA-AO-A124,CL2,AMPKALPHA_pT172,-1.4553
TCGA-AO-A124,CL2,CMYC,0.35926
TCGA-AO-A124,CL2,CYCLIND1,0.013977
TCGA-AO-A124,CL2,CYCLINE1,-0.15709
TCGA-AO-A124,CL2,EGFR,-0.1833
TCGA-AO-A124,CL2,EGFR_pY1068,-0.17853
TCGA-AO-A124,CL2,EGFR_pY1173,-0.039772
TCGA-AO-A124,CL2,ERK2,-0.48111
TCGA-AO-A124,CL2,GSK3ALPHABETA,-0.32029
TCGA-AO-A124,CL2,GSK3ALPHABETA_pS21S9,-0.65004
TCGA-AO-A124,CL2,JNK_pT183Y185,-0.096778
TCGA-AO-A124,CL2,JNK2,-0.21474
TCGA-AO-A124,CL2,MTOR,-0.25784
TCGA-AO-A124,CL2,MTOR_pS2448,-0.48611
TCGA-AO-A124,CL2,NFKBP65_pS536,-0.8933
TCGA-AO-A124,CL2,P38MAPK,0.1619
TCGA-AO-A124,CL2,P38_pT180Y182,-0.14156
TCGA-AO-A124,CL2,P90RSK_pT359S363,0.20527
TCGA-AO-A124,CL2,PKCALPHA,-0.91316
TCGA-AO-A124,CL2,PKCALPHA_pS657,-0.76246
TCGA-AO-A124,CL2,GSK3_pS9,-0.72763
TCGA-AO-A124,CL2,P90RSK,-0.15586
TCGA-AO-A124,CL2,CABL,0.090326
TCGA-AO-A129,CL2,AKT,-0.052756
TCGA-AO-A129,CL2,AKT_pS473,0.50778
TCGA-AO-A129,CL2,AKT_pT308,0.89602
TCGA-AO-A129,CL2,AMPKALPHA,-0.32678
TCGA-AO-A129,CL2,AMPKALPHA_pT172,-0.64398
TCGA-AO-A129,CL2,CMYC,0.04643
TCGA-AO-A129,CL2,CYCLIND1,0.10814
TCGA-AO-A129,CL2,CYCLINE1,-0.34926
TCGA-AO-A129,CL2,EGFR,-0.10491
TCGA-AO-A129,CL2,EGFR_pY1068,-0.1532
TCGA-AO-A129,CL2,EGFR_pY1173,-0.0036978
TCGA-AO-A129,CL2,ERK2,0.15019
TCGA-AO-A129,CL2,GSK3ALPHABETA,-0.27547
TCGA-AO-A129,CL2,GSK3ALPHABETA_pS21S9,-0.35135
TCGA-AO-A129,CL2,JNK_pT183Y185,-0.029549
TCGA-AO-A129,CL2,JNK2,0.10523
TCGA-AO-A129,CL2,MTOR,-0.63123
TCGA-AO-A129,CL2,MTOR_pS2448,-0.14376
TCGA-AO-A129,CL2,NFKBP65_pS536,-0.054846
TCGA-AO-A129,CL2,P38MAPK,-0.15872
TCGA-AO-A129,CL2,P38_pT180Y182,0.43371
TCGA-AO-A129,CL2,P90RSK_pT359S363,-0.22131
TCGA-AO-A129,CL2,PKCALPHA,0.342
TCGA-AO-A129,CL2,PKCALPHA_pS657,0.2314
TCGA-AO-A129,CL2,GSK3_pS9,0.14754
TCGA-AO-A129,CL2,P90RSK,-0.70531
TCGA-AO-A129,CL2,CABL,-0.037454
TCGA-AO-A12F,CL2,AKT,-0.031452
TCGA-AO-A12F,CL2,AKT_pS473,-0.98816
TCGA-AO-A12F,CL2,AKT_pT308,9.4304e-4
TCGA-AO-A12F,CL2,AMPKALPHA,-0.039421
TCGA-AO-A12F,CL2,AMPKALPHA_pT172,-1.3882
TCGA-AO-A12F,CL2,CMYC,0.18782
TCGA-AO-A12F,CL2,CYCLIND1,0.035016
TCGA-AO-A12F,CL2,CYCLINE1,-0.13907
TCGA-AO-A12F,CL2,EGFR,-0.30465
TCGA-AO-A12F,CL2,EGFR_pY1068,-0.083561
TCGA-AO-A12F,CL2,EGFR_pY1173,0.10052
TCGA-AO-A12F,CL2,ERK2,-0.1187
TCGA-AO-A12F,CL2,GSK3ALPHABETA,0.092103
TCGA-AO-A12F,CL2,GSK3ALPHABETA_pS21S9,-0.66538
TCGA-AO-A12F,CL2,JNK_pT183Y185,-0.28884
TCGA-AO-A12F,CL2,JNK2,-0.81044
TCGA-AO-A12F,CL2,MTOR,0.060094
TCGA-AO-A12F,CL2,MTOR_pS2448,-0.38918
TCGA-AO-A12F,CL2,NFKBP65_pS536,-0.16891
TCGA-AO-A12F,CL2,P38MAPK,-0.031967
TCGA-AO-A12F,CL2,P38_pT180Y182,-1.0115
TCGA-AO-A12F,CL2,P90RSK_pT359S363,-0.28896
TCGA-AO-A12F,CL2,PKCALPHA,-0.91583
TCGA-AO-A12F,CL2,PKCALPHA_pS657,-0.85391
TCGA-AO-A12F,CL2,GSK3_pS9,-0.52467
TCGA-AO-A12F,CL2,P90RSK,-0.62888
TCGA-AO-A12F,CL2,CABL,-0.051901
TCGA-AO-A1KR,CL2,AKT,-0.37272
TCGA-AO-A1KR,CL2,AKT_pS473,-0.95269
TCGA-AO-A1KR,CL2,AKT_pT308,-0.50058
TCGA-AO-A1KR,CL2,AMPKALPHA,-0.64015
TCGA-AO-A1KR,CL2,AMPKALPHA_pT172,-0.36963
TCGA-AO-A1KR,CL2,CMYC,0.70558
TCGA-AO-A1KR,CL2,CYCLIND1,0.092425
TCGA-AO-A1KR,CL2,CYCLINE1,-0.29769
TCGA-AO-A1KR,CL2,EGFR,-0.085972
TCGA-AO-A1KR,CL2,EGFR_pY1068,-0.22982
TCGA-AO-A1KR,CL2,EGFR_pY1173,-0.099391
TCGA-AO-A1KR,CL2,ERK2,-0.35148
TCGA-AO-A1KR,CL2,GSK3ALPHABETA,-0.067915
TCGA-AO-A1KR,CL2,GSK3ALPHABETA_pS21S9,-0.70688
TCGA-AO-A1KR,CL2,JNK_pT183Y185,0.10463
TCGA-AO-A1KR,CL2,JNK2,-0.49132
TCGA-AO-A1KR,CL2,MTOR,-0.17347
TCGA-AO-A1KR,CL2,MTOR_pS2448,-0.36291
TCGA-AO-A1KR,CL2,NFKBP65_pS536,0.15097
TCGA-AO-A1KR,CL2,P38MAPK,-0.1414
TCGA-AO-A1KR,CL2,P38_pT180Y182,0.16624
TCGA-AO-A1KR,CL2,P90RSK_pT359S363,-0.054865
TCGA-AO-A1KR,CL2,PKCALPHA,-0.92701
TCGA-AO-A1KR,CL2,PKCALPHA_pS657,-0.64573
TCGA-AO-A1KR,CL2,GSK3_pS9,-0.57528
TCGA-AO-A1KR,CL2,P90RSK,0.3539
TCGA-AO-A1KR,CL2,CABL,-0.082306
TCGA-AQ-A54N,CL2,AKT,-0.368
TCGA-AQ-A54N,CL2,AKT_pS473,-0.89101
TCGA-AQ-A54N,CL2,AKT_pT308,-1.058
TCGA-AQ-A54N,CL2,AMPKALPHA,-0.66105
TCGA-AQ-A54N,CL2,AMPKALPHA_pT172,-0.02373
TCGA-AQ-A54N,CL2,CMYC,0.21841
TCGA-AQ-A54N,CL2,CYCLIND1,-0.14047
TCGA-AQ-A54N,CL2,CYCLINE1,0.59846
TCGA-AQ-A54N,CL2,EGFR,-0.23752
TCGA-AQ-A54N,CL2,EGFR_pY1068,0.2955
TCGA-AQ-A54N,CL2,EGFR_pY1173,-0.022984
TCGA-AQ-A54N,CL2,ERK2,-0.0666
TCGA-AQ-A54N,CL2,GSK3ALPHABETA,0.13817
TCGA-AQ-A54N,CL2,GSK3ALPHABETA_pS21S9,0.10597
TCGA-AQ-A54N,CL2,JNK_pT183Y185,-0.11273
TCGA-AQ-A54N,CL2,JNK2,-0.4597
TCGA-AQ-A54N,CL2,MTOR,-0.15347
TCGA-AQ-A54N,CL2,MTOR_pS2448,-0.2799
TCGA-AQ-A54N,CL2,NFKBP65_pS536,0.21401
TCGA-AQ-A54N,CL2,P38MAPK,-0.22204
TCGA-AQ-A54N,CL2,P38_pT180Y182,-0.88609
TCGA-AQ-A54N,CL2,P90RSK_pT359S363,0.15547
TCGA-AQ-A54N,CL2,PKCALPHA,0.0059262
TCGA-AQ-A54N,CL2,PKCALPHA_pS657,-0.56608
TCGA-AQ-A54N,CL2,GSK3_pS9,0.045531
TCGA-AQ-A54N,CL2,P90RSK,0.51154
TCGA-AQ-A54N,CL2,CABL,-0.22294
TCGA-AR-A0TP,CL2,AKT,0.28642
TCGA-AR-A0TP,CL2,AKT_pS473,0.51819
TCGA-AR-A0TP,CL2,AKT_pT308,0.35692
TCGA-AR-A0TP,CL2,AMPKALPHA,-0.035287
TCGA-AR-A0TP,CL2,AMPKALPHA_pT172,0.67269
TCGA-AR-A0TP,CL2,CMYC,-0.2339
TCGA-AR-A0TP,CL2,CYCLIND1,0.025279
TCGA-AR-A0TP,CL2,CYCLINE1,-0.35297
TCGA-AR-A0TP,CL2,EGFR,-0.36857
TCGA-AR-A0TP,CL2,EGFR_pY1068,0.01149
TCGA-AR-A0TP,CL2,EGFR_pY1173,-0.18528
TCGA-AR-A0TP,CL2,ERK2,0.26374
TCGA-AR-A0TP,CL2,GSK3ALPHABETA,-0.073137
TCGA-AR-A0TP,CL2,GSK3ALPHABETA_pS21S9,0.54759
TCGA-AR-A0TP,CL2,JNK_pT183Y185,0.43514
TCGA-AR-A0TP,CL2,JNK2,-0.34839
TCGA-AR-A0TP,CL2,MTOR,-0.84156
TCGA-AR-A0TP,CL2,MTOR_pS2448,-0.095566
TCGA-AR-A0TP,CL2,NFKBP65_pS536,1.442
TCGA-AR-A0TP,CL2,P38MAPK,-0.11485
TCGA-AR-A0TP,CL2,P38_pT180Y182,0.90558
TCGA-AR-A0TP,CL2,P90RSK_pT359S363,0.19838
TCGA-AR-A0TP,CL2,PKCALPHA,-0.44694
TCGA-AR-A0TP,CL2,PKCALPHA_pS657,-0.19489
TCGA-AR-A0TP,CL2,GSK3_pS9,0.32255
TCGA-AR-A0TP,CL2,P90RSK,0.34169
TCGA-AR-A0TP,CL2,CABL,-0.14161
TCGA-AR-A0TS,CL2,AKT,0.18114
TCGA-AR-A0TS,CL2,AKT_pS473,0.18617
TCGA-AR-A0TS,CL2,AKT_pT308,-0.46726
TCGA-AR-A0TS,CL2,AMPKALPHA,-0.38139
TCGA-AR-A0TS,CL2,AMPKALPHA_pT172,0.082928
TCGA-AR-A0TS,CL2,CMYC,0.70002
TCGA-AR-A0TS,CL2,CYCLIND1,-0.13436
TCGA-AR-A0TS,CL2,CYCLINE1,-0.43831
TCGA-AR-A0TS,CL2,EGFR,-0.35842
TCGA-AR-A0TS,CL2,EGFR_pY1068,0.12229
TCGA-AR-A0TS,CL2,EGFR_pY1173,-0.14279
TCGA-AR-A0TS,CL2,ERK2,-0.023175
TCGA-AR-A0TS,CL2,GSK3ALPHABETA,-0.18791
TCGA-AR-A0TS,CL2,GSK3ALPHABETA_pS21S9,0.48647
TCGA-AR-A0TS,CL2,JNK_pT183Y185,0.035355
TCGA-AR-A0TS,CL2,JNK2,0.18568
TCGA-AR-A0TS,CL2,MTOR,-0.078715
TCGA-AR-A0TS,CL2,MTOR_pS2448,0.35511
TCGA-AR-A0TS,CL2,NFKBP65_pS536,1.4268
TCGA-AR-A0TS,CL2,P38MAPK,0.1418
TCGA-AR-A0TS,CL2,P38_pT180Y182,0.3385
TCGA-AR-A0TS,CL2,P90RSK_pT359S363,0.149
TCGA-AR-A0TS,CL2,PKCALPHA,0.014046
TCGA-AR-A0TS,CL2,PKCALPHA_pS657,0.3305
TCGA-AR-A0TS,CL2,GSK3_pS9,0.20132
TCGA-AR-A0TS,CL2,P90RSK,0.16363
TCGA-AR-A0TS,CL2,CABL,-0.19239
TCGA-AR-A0TU,CL2,AKT,-0.45702
TCGA-AR-A0TU,CL2,AKT_pS473,-1.0044
TCGA-AR-A0TU,CL2,AKT_pT308,-0.88822
TCGA-AR-A0TU,CL2,AMPKALPHA,-0.61281
TCGA-AR-A0TU,CL2,AMPKALPHA_pT172,-0.38153
TCGA-AR-A0TU,CL2,CMYC,0.16377
TCGA-AR-A0TU,CL2,CYCLIND1,-0.063188
TCGA-AR-A0TU,CL2,CYCLINE1,-0.45665
TCGA-AR-A0TU,CL2,EGFR,-0.28775
TCGA-AR-A0TU,CL2,EGFR_pY1068,-0.13048
TCGA-AR-A0TU,CL2,EGFR_pY1173,-0.069777
TCGA-AR-A0TU,CL2,ERK2,-0.30642
TCGA-AR-A0TU,CL2,GSK3ALPHABETA,-0.33126
TCGA-AR-A0TU,CL2,GSK3ALPHABETA_pS21S9,0.002563
TCGA-AR-A0TU,CL2,JNK_pT183Y185,0.15384
TCGA-AR-A0TU,CL2,JNK2,-0.20219
TCGA-AR-A0TU,CL2,MTOR,-0.22079
TCGA-AR-A0TU,CL2,MTOR_pS2448,0.17016
TCGA-AR-A0TU,CL2,NFKBP65_pS536,1.3181
TCGA-AR-A0TU,CL2,P38MAPK,0.11245
TCGA-AR-A0TU,CL2,P38_pT180Y182,0.40091
TCGA-AR-A0TU,CL2,P90RSK_pT359S363,0.29151
TCGA-AR-A0TU,CL2,PKCALPHA,-0.43221
TCGA-AR-A0TU,CL2,PKCALPHA_pS657,0.055287
TCGA-AR-A0TU,CL2,GSK3_pS9,-0.22103
TCGA-AR-A0TU,CL2,P90RSK,0.1561
TCGA-AR-A0TU,CL2,CABL,-0.11244
TCGA-AR-A0U0,CL2,AKT,-0.034441
TCGA-AR-A0U0,CL2,AKT_pS473,2.2575
TCGA-AR-A0U0,CL2,AKT_pT308,2.0656
TCGA-AR-A0U0,CL2,AMPKALPHA,-0.61683
TCGA-AR-A0U0,CL2,AMPKALPHA_pT172,0.29182
TCGA-AR-A0U0,CL2,CMYC,0.37325
TCGA-AR-A0U0,CL2,CYCLIND1,-0.01687
TCGA-AR-A0U0,CL2,CYCLINE1,-0.32878
TCGA-AR-A0U0,CL2,EGFR,-0.035817
TCGA-AR-A0U0,CL2,EGFR_pY1068,0.052408
TCGA-AR-A0U0,CL2,EGFR_pY1173,-0.094236
TCGA-AR-A0U0,CL2,ERK2,-0.20647
TCGA-AR-A0U0,CL2,GSK3ALPHABETA,0.020849
TCGA-AR-A0U0,CL2,GSK3ALPHABETA_pS21S9,0.94926
TCGA-AR-A0U0,CL2,JNK_pT183Y185,-0.11277
TCGA-AR-A0U0,CL2,JNK2,-0.22505
TCGA-AR-A0U0,CL2,MTOR,0.022385
TCGA-AR-A0U0,CL2,MTOR_pS2448,0.17047
TCGA-AR-A0U0,CL2,NFKBP65_pS536,0.61141
TCGA-AR-A0U0,CL2,P38MAPK,0.22165
TCGA-AR-A0U0,CL2,P38_pT180Y182,0.11815
TCGA-AR-A0U0,CL2,P90RSK_pT359S363,0.046131
TCGA-AR-A0U0,CL2,PKCALPHA,-0.63379
TCGA-AR-A0U0,CL2,PKCALPHA_pS657,-0.31604
TCGA-AR-A0U0,CL2,GSK3_pS9,0.55429
TCGA-AR-A0U0,CL2,P90RSK,0.7734
TCGA-AR-A0U0,CL2,CABL,-0.23022
TCGA-AR-A1AH,CL2,AKT,-0.43012
TCGA-AR-A1AH,CL2,AKT_pS473,0.23939
TCGA-AR-A1AH,CL2,AKT_pT308,0.59216
TCGA-AR-A1AH,CL2,AMPKALPHA,-0.47683
TCGA-AR-A1AH,CL2,AMPKALPHA_pT172,-0.48269
TCGA-AR-A1AH,CL2,CMYC,0.13609
TCGA-AR-A1AH,CL2,CYCLIND1,-0.14988
TCGA-AR-A1AH,CL2,CYCLINE1,0.32405
TCGA-AR-A1AH,CL2,EGFR,-0.26459
TCGA-AR-A1AH,CL2,EGFR_pY1068,0.20474
TCGA-AR-A1AH,CL2,EGFR_pY1173,-0.15043
TCGA-AR-A1AH,CL2,ERK2,-0.58746
TCGA-AR-A1AH,CL2,GSK3ALPHABETA,0.087637
TCGA-AR-A1AH,CL2,GSK3ALPHABETA_pS21S9,0.63823
TCGA-AR-A1AH,CL2,JNK_pT183Y185,-0.097022
TCGA-AR-A1AH,CL2,JNK2,-0.65964
TCGA-AR-A1AH,CL2,MTOR,-0.13481
TCGA-AR-A1AH,CL2,MTOR_pS2448,-0.002592
TCGA-AR-A1AH,CL2,NFKBP65_pS536,1.0786
TCGA-AR-A1AH,CL2,P38MAPK,0.33444
TCGA-AR-A1AH,CL2,P38_pT180Y182,1.1207
TCGA-AR-A1AH,CL2,P90RSK_pT359S363,0.40508
TCGA-AR-A1AH,CL2,PKCALPHA,-0.78275
TCGA-AR-A1AH,CL2,PKCALPHA_pS657,-0.64847
TCGA-AR-A1AH,CL2,GSK3_pS9,0.54902
TCGA-AR-A1AH,CL2,P90RSK,-0.06805
TCGA-AR-A1AH,CL2,CABL,-0.181
TCGA-AR-A1AI,CL2,AKT,-0.46458
TCGA-AR-A1AI,CL2,AKT_pS473,-0.23604
TCGA-AR-A1AI,CL2,AKT_pT308,-0.021573
TCGA-AR-A1AI,CL2,AMPKALPHA,-0.50604
TCGA-AR-A1AI,CL2,AMPKALPHA_pT172,-0.064497
TCGA-AR-A1AI,CL2,CMYC,-0.18169
TCGA-AR-A1AI,CL2,CYCLIND1,-0.119
TCGA-AR-A1AI,CL2,CYCLINE1,0.21627
TCGA-AR-A1AI,CL2,EGFR,-0.29019
TCGA-AR-A1AI,CL2,EGFR_pY1068,-0.28961
TCGA-AR-A1AI,CL2,EGFR_pY1173,-0.056698
TCGA-AR-A1AI,CL2,ERK2,-0.34124
TCGA-AR-A1AI,CL2,GSK3ALPHABETA,0.0098755
TCGA-AR-A1AI,CL2,GSK3ALPHABETA_pS21S9,0.00405
TCGA-AR-A1AI,CL2,JNK_pT183Y185,0.0057832
TCGA-AR-A1AI,CL2,JNK2,9.958e-4
TCGA-AR-A1AI,CL2,MTOR,0.058033
TCGA-AR-A1AI,CL2,MTOR_pS2448,0.085242
TCGA-AR-A1AI,CL2,NFKBP65_pS536,1.6638
TCGA-AR-A1AI,CL2,P38MAPK,0.051889
TCGA-AR-A1AI,CL2,P38_pT180Y182,0.49827
TCGA-AR-A1AI,CL2,P90RSK_pT359S363,0.056116
TCGA-AR-A1AI,CL2,PKCALPHA,-0.66695
TCGA-AR-A1AI,CL2,PKCALPHA_pS657,-0.70529
TCGA-AR-A1AI,CL2,GSK3_pS9,0.18928
TCGA-AR-A1AI,CL2,P90RSK,-0.087897
TCGA-AR-A1AI,CL2,CABL,-0.077514
TCGA-AR-A1AJ,CL2,AKT,-0.13516
TCGA-AR-A1AJ,CL2,AKT_pS473,0.24203
TCGA-AR-A1AJ,CL2,AKT_pT308,-0.40528
TCGA-AR-A1AJ,CL2,AMPKALPHA,-0.79221
TCGA-AR-A1AJ,CL2,AMPKALPHA_pT172,-0.25928
TCGA-AR-A1AJ,CL2,CMYC,-0.64851
TCGA-AR-A1AJ,CL2,CYCLIND1,0.10808
TCGA-AR-A1AJ,CL2,CYCLINE1,0.51961
TCGA-AR-A1AJ,CL2,EGFR,-0.1716
TCGA-AR-A1AJ,CL2,EGFR_pY1068,0.19666
TCGA-AR-A1AJ,CL2,EGFR_pY1173,-0.16038
TCGA-AR-A1AJ,CL2,ERK2,-0.88872
TCGA-AR-A1AJ,CL2,GSK3ALPHABETA,-0.25696
TCGA-AR-A1AJ,CL2,GSK3ALPHABETA_pS21S9,-0.33187
TCGA-AR-A1AJ,CL2,JNK_pT183Y185,0.18874
TCGA-AR-A1AJ,CL2,JNK2,-0.061673
TCGA-AR-A1AJ,CL2,MTOR,-0.46924
TCGA-AR-A1AJ,CL2,MTOR_pS2448,0.27351
TCGA-AR-A1AJ,CL2,NFKBP65_pS536,0.65396
TCGA-AR-A1AJ,CL2,P38MAPK,0.49386
TCGA-AR-A1AJ,CL2,P38_pT180Y182,0.69111
TCGA-AR-A1AJ,CL2,P90RSK_pT359S363,0.21092
TCGA-AR-A1AJ,CL2,PKCALPHA,-0.83153
TCGA-AR-A1AJ,CL2,PKCALPHA_pS657,-0.4843
TCGA-AR-A1AJ,CL2,GSK3_pS9,-0.37882
TCGA-AR-A1AJ,CL2,P90RSK,-0.074936
TCGA-AR-A1AJ,CL2,CABL,0.25288
TCGA-AR-A1AQ,CL2,AKT,-0.19184
TCGA-AR-A1AQ,CL2,AKT_pS473,-0.91235
TCGA-AR-A1AQ,CL2,AKT_pT308,-0.56119
TCGA-AR-A1AQ,CL2,AMPKALPHA,-0.62049
TCGA-AR-A1AQ,CL2,AMPKALPHA_pT172,-0.72486
TCGA-AR-A1AQ,CL2,CMYC,-0.18716
TCGA-AR-A1AQ,CL2,CYCLIND1,-0.04183
TCGA-AR-A1AQ,CL2,CYCLINE1,0.20834
TCGA-AR-A1AQ,CL2,EGFR,-0.19304
TCGA-AR-A1AQ,CL2,EGFR_pY1068,-0.051638
TCGA-AR-A1AQ,CL2,EGFR_pY1173,-0.054112
TCGA-AR-A1AQ,CL2,ERK2,-0.39499
TCGA-AR-A1AQ,CL2,GSK3ALPHABETA,-0.010099
TCGA-AR-A1AQ,CL2,GSK3ALPHABETA_pS21S9,0.20958
TCGA-AR-A1AQ,CL2,JNK_pT183Y185,0.093904
TCGA-AR-A1AQ,CL2,JNK2,0.030719
TCGA-AR-A1AQ,CL2,MTOR,-0.12904
TCGA-AR-A1AQ,CL2,MTOR_pS2448,-0.020355
TCGA-AR-A1AQ,CL2,NFKBP65_pS536,0.89385
TCGA-AR-A1AQ,CL2,P38MAPK,-0.10048
TCGA-AR-A1AQ,CL2,P38_pT180Y182,0.46443
TCGA-AR-A1AQ,CL2,P90RSK_pT359S363,0.20535
TCGA-AR-A1AQ,CL2,PKCALPHA,-0.42781
TCGA-AR-A1AQ,CL2,PKCALPHA_pS657,-0.4783
TCGA-AR-A1AQ,CL2,GSK3_pS9,-0.20492
TCGA-AR-A1AQ,CL2,P90RSK,0.32028
TCGA-AR-A1AQ,CL2,CABL,-0.13803
TCGA-AR-A1AY,CL2,AKT,-0.033936
TCGA-AR-A1AY,CL2,AKT_pS473,1.2201
TCGA-AR-A1AY,CL2,AKT_pT308,1.0978
TCGA-AR-A1AY,CL2,AMPKALPHA,-0.32872
TCGA-AR-A1AY,CL2,AMPKALPHA_pT172,-0.75779
TCGA-AR-A1AY,CL2,CMYC,0.40204
TCGA-AR-A1AY,CL2,CYCLIND1,0.017448
TCGA-AR-A1AY,CL2,CYCLINE1,0.065876
TCGA-AR-A1AY,CL2,EGFR,-0.095543
TCGA-AR-A1AY,CL2,EGFR_pY1068,-0.18368
TCGA-AR-A1AY,CL2,EGFR_pY1173,-0.073685
TCGA-AR-A1AY,CL2,ERK2,-0.24361
TCGA-AR-A1AY,CL2,GSK3ALPHABETA,0.07466
TCGA-AR-A1AY,CL2,GSK3ALPHABETA_pS21S9,0.99194
TCGA-AR-A1AY,CL2,JNK_pT183Y185,0.77577
TCGA-AR-A1AY,CL2,JNK2,0.25066
TCGA-AR-A1AY,CL2,MTOR,-0.24365
TCGA-AR-A1AY,CL2,MTOR_pS2448,0.20068
TCGA-AR-A1AY,CL2,NFKBP65_pS536,1.8724
TCGA-AR-A1AY,CL2,P38MAPK,0.16752
TCGA-AR-A1AY,CL2,P38_pT180Y182,1.0793
TCGA-AR-A1AY,CL2,P90RSK_pT359S363,0.56145
TCGA-AR-A1AY,CL2,PKCALPHA,0.0010252
TCGA-AR-A1AY,CL2,PKCALPHA_pS657,0.0072974
TCGA-AR-A1AY,CL2,GSK3_pS9,1.2607
TCGA-AR-A1AY,CL2,P90RSK,0.21121
TCGA-AR-A1AY,CL2,CABL,-0.084605
TCGA-AR-A256,CL2,AKT,-0.0081327
TCGA-AR-A256,CL2,AKT_pS473,-1.5675
TCGA-AR-A256,CL2,AKT_pT308,-1.5978
TCGA-AR-A256,CL2,AMPKALPHA,-0.015666
TCGA-AR-A256,CL2,AMPKALPHA_pT172,0.88173
TCGA-AR-A256,CL2,CMYC,1.9531
TCGA-AR-A256,CL2,CYCLIND1,-0.070571
TCGA-AR-A256,CL2,CYCLINE1,0.79256
TCGA-AR-A256,CL2,EGFR,-0.051418
TCGA-AR-A256,CL2,EGFR_pY1068,-0.18358
TCGA-AR-A256,CL2,EGFR_pY1173,-0.13877
TCGA-AR-A256,CL2,ERK2,-0.35097
TCGA-AR-A256,CL2,GSK3ALPHABETA,0.48985
TCGA-AR-A256,CL2,GSK3ALPHABETA_pS21S9,-1.3567
TCGA-AR-A256,CL2,JNK_pT183Y185,0.12296
TCGA-AR-A256,CL2,JNK2,-0.28896
TCGA-AR-A256,CL2,MTOR,-0.091733
TCGA-AR-A256,CL2,MTOR_pS2448,-0.40035
TCGA-AR-A256,CL2,NFKBP65_pS536,0.40866
TCGA-AR-A256,CL2,P38MAPK,0.088097
TCGA-AR-A256,CL2,P38_pT180Y182,-0.31344
TCGA-AR-A256,CL2,P90RSK_pT359S363,-0.48648
TCGA-AR-A256,CL2,PKCALPHA,-0.47653
TCGA-AR-A256,CL2,PKCALPHA_pS657,-0.49969
TCGA-AR-A256,CL2,GSK3_pS9,-1.293
TCGA-AR-A256,CL2,P90RSK,-0.046375
TCGA-AR-A256,CL2,CABL,-0.062798
TCGA-AR-A5QQ,CL4,AKT,-0.41378
TCGA-AR-A5QQ,CL4,AKT_pS473,1.989
TCGA-AR-A5QQ,CL4,AKT_pT308,1.6488
TCGA-AR-A5QQ,CL4,AMPKALPHA,-0.47549
TCGA-AR-A5QQ,CL4,AMPKALPHA_pT172,0.40948
TCGA-AR-A5QQ,CL4,CMYC,-0.031858
TCGA-AR-A5QQ,CL4,CYCLIND1,-0.17586
TCGA-AR-A5QQ,CL4,CYCLINE1,-0.4753
TCGA-AR-A5QQ,CL4,EGFR,0.85561
TCGA-AR-A5QQ,CL4,EGFR_pY1068,0.21628
TCGA-AR-A5QQ,CL4,EGFR_pY1173,-0.10807
TCGA-AR-A5QQ,CL4,ERK2,-0.052355
TCGA-AR-A5QQ,CL4,GSK3ALPHABETA,0.065362
TCGA-AR-A5QQ,CL4,GSK3ALPHABETA_pS21S9,0.3846
TCGA-AR-A5QQ,CL4,JNK_pT183Y185,-0.19092
TCGA-AR-A5QQ,CL4,JNK2,-0.13541
TCGA-AR-A5QQ,CL4,MTOR,-0.096905
TCGA-AR-A5QQ,CL4,MTOR_pS2448,-0.034771
TCGA-AR-A5QQ,CL4,NFKBP65_pS536,0.56938
TCGA-AR-A5QQ,CL4,P38MAPK,0.32524
TCGA-AR-A5QQ,CL4,P38_pT180Y182,0.39205
TCGA-AR-A5QQ,CL4,P90RSK_pT359S363,0.80585
TCGA-AR-A5QQ,CL4,PKCALPHA,-0.18868
TCGA-AR-A5QQ,CL4,PKCALPHA_pS657,-0.18095
TCGA-AR-A5QQ,CL4,GSK3_pS9,0.65147
TCGA-AR-A5QQ,CL4,P90RSK,0.62142
TCGA-AR-A5QQ,CL4,CABL,-0.0021621
TCGA-B6-A0I6,CL2,AKT,0.14186000000000001
TCGA-B6-A0I6,CL2,AKT_pS473,-0.39973
TCGA-B6-A0I6,CL2,AKT_pT308,-0.47298
TCGA-B6-A0I6,CL2,AMPKALPHA,-0.58865
TCGA-B6-A0I6,CL2,AMPKALPHA_pT172,-0.41757
TCGA-B6-A0I6,CL2,CMYC,0.53605
TCGA-B6-A0I6,CL2,CYCLIND1,-0.13936
TCGA-B6-A0I6,CL2,CYCLINE1,0.66299
TCGA-B6-A0I6,CL2,EGFR,-0.27952
TCGA-B6-A0I6,CL2,EGFR_pY1068,0.15776
TCGA-B6-A0I6,CL2,EGFR_pY1173,-0.09009
TCGA-B6-A0I6,CL2,ERK2,0.21154
TCGA-B6-A0I6,CL2,GSK3ALPHABETA,0.15072
TCGA-B6-A0I6,CL2,GSK3ALPHABETA_pS21S9,-0.068467
TCGA-B6-A0I6,CL2,JNK_pT183Y185,-0.023984
TCGA-B6-A0I6,CL2,JNK2,-0.17269
TCGA-B6-A0I6,CL2,MTOR,0.010441
TCGA-B6-A0I6,CL2,MTOR_pS2448,0.04975
TCGA-B6-A0I6,CL2,NFKBP65_pS536,-0.040775
TCGA-B6-A0I6,CL2,P38MAPK,-0.020404
TCGA-B6-A0I6,CL2,P38_pT180Y182,-0.28395
TCGA-B6-A0I6,CL2,P90RSK_pT359S363,0.13216
TCGA-B6-A0I6,CL2,PKCALPHA,-0.76233
TCGA-B6-A0I6,CL2,PKCALPHA_pS657,-0.42001
TCGA-B6-A0I6,CL2,GSK3_pS9,0.18033
TCGA-B6-A0I6,CL2,P90RSK,0.30187
TCGA-B6-A0I6,CL2,CABL,-0.12088
TCGA-B6-A0IJ,CL2,AKT,-0.054281
TCGA-B6-A0IJ,CL2,AKT_pS473,-0.89182
TCGA-B6-A0IJ,CL2,AKT_pT308,-0.41725
TCGA-B6-A0IJ,CL2,AMPKALPHA,-0.65511
TCGA-B6-A0IJ,CL2,AMPKALPHA_pT172,-0.16
TCGA-B6-A0IJ,CL2,CMYC,0.093828
TCGA-B6-A0IJ,CL2,CYCLIND1,0.021564
TCGA-B6-A0IJ,CL2,CYCLINE1,-0.26805
TCGA-B6-A0IJ,CL2,EGFR,-0.16054
TCGA-B6-A0IJ,CL2,EGFR_pY1068,-0.1723
TCGA-B6-A0IJ,CL2,EGFR_pY1173,-0.02986
TCGA-B6-A0IJ,CL2,ERK2,-0.37394
TCGA-B6-A0IJ,CL2,GSK3ALPHABETA,-0.16018
TCGA-B6-A0IJ,CL2,GSK3ALPHABETA_pS21S9,-1.2628
TCGA-B6-A0IJ,CL2,JNK_pT183Y185,-0.12169
TCGA-B6-A0IJ,CL2,JNK2,-0.46151
TCGA-B6-A0IJ,CL2,MTOR,-0.56333
TCGA-B6-A0IJ,CL2,MTOR_pS2448,0.092691
TCGA-B6-A0IJ,CL2,NFKBP65_pS536,-0.56594
TCGA-B6-A0IJ,CL2,P38MAPK,0.18503
TCGA-B6-A0IJ,CL2,P38_pT180Y182,-0.72021
TCGA-B6-A0IJ,CL2,P90RSK_pT359S363,-0.30831
TCGA-B6-A0IJ,CL2,PKCALPHA,-0.42333
TCGA-B6-A0IJ,CL2,PKCALPHA_pS657,-0.47828
TCGA-B6-A0IJ,CL2,GSK3_pS9,-1.2821
TCGA-B6-A0IJ,CL2,P90RSK,-0.14437
TCGA-B6-A0IJ,CL2,CABL,-0.14866
TCGA-B6-A0IQ,CL2,AKT,-0.71838
TCGA-B6-A0IQ,CL2,AKT_pS473,-0.51404
TCGA-B6-A0IQ,CL2,AKT_pT308,-0.35262
TCGA-B6-A0IQ,CL2,AMPKALPHA,-0.60798
TCGA-B6-A0IQ,CL2,AMPKALPHA_pT172,-0.44768
TCGA-B6-A0IQ,CL2,CMYC,0.61272
TCGA-B6-A0IQ,CL2,CYCLIND1,-0.22179
TCGA-B6-A0IQ,CL2,CYCLINE1,0.078621
TCGA-B6-A0IQ,CL2,EGFR,-0.33356
TCGA-B6-A0IQ,CL2,EGFR_pY1068,-0.47682
TCGA-B6-A0IQ,CL2,EGFR_pY1173,-0.16751
TCGA-B6-A0IQ,CL2,ERK2,-0.27325
TCGA-B6-A0IQ,CL2,GSK3ALPHABETA,0.38385
TCGA-B6-A0IQ,CL2,GSK3ALPHABETA_pS21S9,0.29773
TCGA-B6-A0IQ,CL2,JNK_pT183Y185,0.49791
TCGA-B6-A0IQ,CL2,JNK2,-0.85771
TCGA-B6-A0IQ,CL2,MTOR,0.3321
TCGA-B6-A0IQ,CL2,MTOR_pS2448,0.061814
TCGA-B6-A0IQ,CL2,NFKBP65_pS536,0.35307
TCGA-B6-A0IQ,CL2,P38MAPK,-0.04256
TCGA-B6-A0IQ,CL2,P38_pT180Y182,0.2872
TCGA-B6-A0IQ,CL2,P90RSK_pT359S363,0.20883
TCGA-B6-A0IQ,CL2,PKCALPHA,-0.91647
TCGA-B6-A0IQ,CL2,PKCALPHA_pS657,-0.90196
TCGA-B6-A0IQ,CL2,GSK3_pS9,0.21453
TCGA-B6-A0IQ,CL2,P90RSK,0.16858
TCGA-B6-A0IQ,CL2,CABL,-0.17331
TCGA-B6-A0RT,CL2,AKT,-0.11326
TCGA-B6-A0RT,CL2,AKT_pS473,0.24067
TCGA-B6-A0RT,CL2,AKT_pT308,0.13055
TCGA-B6-A0RT,CL2,AMPKALPHA,-0.49045
TCGA-B6-A0RT,CL2,AMPKALPHA_pT172,-0.86379
TCGA-B6-A0RT,CL2,CMYC,0.70889
TCGA-B6-A0RT,CL2,CYCLIND1,0.16057
TCGA-B6-A0RT,CL2,CYCLINE1,-0.47073
TCGA-B6-A0RT,CL2,EGFR,-0.011877
TCGA-B6-A0RT,CL2,EGFR_pY1068,0.19314
TCGA-B6-A0RT,CL2,EGFR_pY1173,0.13764
TCGA-B6-A0RT,CL2,ERK2,-0.26027
TCGA-B6-A0RT,CL2,GSK3ALPHABETA,-0.44447
TCGA-B6-A0RT,CL2,GSK3ALPHABETA_pS21S9,-0.56061
TCGA-B6-A0RT,CL2,JNK_pT183Y185,0.18422
TCGA-B6-A0RT,CL2,JNK2,-0.31237
TCGA-B6-A0RT,CL2,MTOR,-0.48859
TCGA-B6-A0RT,CL2,MTOR_pS2448,0.058589
TCGA-B6-A0RT,CL2,NFKBP65_pS536,-1.1161
TCGA-B6-A0RT,CL2,P38MAPK,0.18524
TCGA-B6-A0RT,CL2,P38_pT180Y182,0.30071
TCGA-B6-A0RT,CL2,P90RSK_pT359S363,0.51028
TCGA-B6-A0RT,CL2,PKCALPHA,-0.38673
TCGA-B6-A0RT,CL2,PKCALPHA_pS657,-0.099775
TCGA-B6-A0RT,CL2,GSK3_pS9,-0.79299
TCGA-B6-A0RT,CL2,P90RSK,-0.27968
TCGA-B6-A0RT,CL2,CABL,-0.06402
TCGA-B6-A0RU,CL2,AKT,0.038931
TCGA-B6-A0RU,CL2,AKT_pS473,1.7132
TCGA-B6-A0RU,CL2,AKT_pT308,0.94518
TCGA-B6-A0RU,CL2,AMPKALPHA,-0.63134
TCGA-B6-A0RU,CL2,AMPKALPHA_pT172,-0.38123
TCGA-B6-A0RU,CL2,CMYC,0.19651
TCGA-B6-A0RU,CL2,CYCLIND1,0.023544
TCGA-B6-A0RU,CL2,CYCLINE1,0.52618
TCGA-B6-A0RU,CL2,EGFR,-0.23691
TCGA-B6-A0RU,CL2,EGFR_pY1068,0.21067
TCGA-B6-A0RU,CL2,EGFR_pY1173,0.086818
TCGA-B6-A0RU,CL2,ERK2,-0.23889
TCGA-B6-A0RU,CL2,GSK3ALPHABETA,0.1005
TCGA-B6-A0RU,CL2,GSK3ALPHABETA_pS21S9,-0.38779
TCGA-B6-A0RU,CL2,JNK_pT183Y185,-0.056098
TCGA-B6-A0RU,CL2,JNK2,-0.2023
TCGA-B6-A0RU,CL2,MTOR,-0.47777
TCGA-B6-A0RU,CL2,MTOR_pS2448,-0.049546
TCGA-B6-A0RU,CL2,NFKBP65_pS536,-1.233
TCGA-B6-A0RU,CL2,P38MAPK,-0.031401
TCGA-B6-A0RU,CL2,P38_pT180Y182,-0.2678
TCGA-B6-A0RU,CL2,P90RSK_pT359S363,0.17628
TCGA-B6-A0RU,CL2,PKCALPHA,-0.70675
TCGA-B6-A0RU,CL2,PKCALPHA_pS657,-0.68572
TCGA-B6-A0RU,CL2,GSK3_pS9,-0.23369
TCGA-B6-A0RU,CL2,P90RSK,0.25637
TCGA-B6-A0RU,CL2,CABL,0.11614
TCGA-B6-A0WX,CL2,AKT,0.27858
TCGA-B6-A0WX,CL2,AKT_pS473,-0.52122
TCGA-B6-A0WX,CL2,AKT_pT308,-0.77815
TCGA-B6-A0WX,CL2,AMPKALPHA,-0.060522
TCGA-B6-A0WX,CL2,AMPKALPHA_pT172,0.20123
TCGA-B6-A0WX,CL2,CMYC,0.28725
TCGA-B6-A0WX,CL2,CYCLIND1,0.16129
TCGA-B6-A0WX,CL2,CYCLINE1,-0.61357
TCGA-B6-A0WX,CL2,EGFR,-0.13934
TCGA-B6-A0WX,CL2,EGFR_pY1068,-0.23466
TCGA-B6-A0WX,CL2,EGFR_pY1173,0.1991
TCGA-B6-A0WX,CL2,ERK2,-0.059095
TCGA-B6-A0WX,CL2,GSK3ALPHABETA,-0.20823
TCGA-B6-A0WX,CL2,GSK3ALPHABETA_pS21S9,-0.53476
TCGA-B6-A0WX,CL2,JNK_pT183Y185,0.067475
TCGA-B6-A0WX,CL2,JNK2,0.024077
TCGA-B6-A0WX,CL2,MTOR,-0.2657
TCGA-B6-A0WX,CL2,MTOR_pS2448,0.0026695
TCGA-B6-A0WX,CL2,NFKBP65_pS536,-0.27543
TCGA-B6-A0WX,CL2,P38MAPK,0.20973
TCGA-B6-A0WX,CL2,P38_pT180Y182,0.33152
TCGA-B6-A0WX,CL2,P90RSK_pT359S363,-0.23987
TCGA-B6-A0WX,CL2,PKCALPHA,-0.41082
TCGA-B6-A0WX,CL2,PKCALPHA_pS657,0.27869
TCGA-B6-A0WX,CL2,GSK3_pS9,-0.32529
TCGA-B6-A0WX,CL2,P90RSK,-0.23744
TCGA-B6-A0WX,CL2,CABL,0.16507
TCGA-BH-A0AV,CL2,AKT,-0.33131
TCGA-BH-A0AV,CL2,AKT_pS473,-0.71214
TCGA-BH-A0AV,CL2,AKT_pT308,-0.59554
TCGA-BH-A0AV,CL2,AMPKALPHA,-0.49308
TCGA-BH-A0AV,CL2,AMPKALPHA_pT172,0.41862
TCGA-BH-A0AV,CL2,CMYC,0.60559
TCGA-BH-A0AV,CL2,CYCLIND1,0.44661
TCGA-BH-A0AV,CL2,CYCLINE1,-0.3251
TCGA-BH-A0AV,CL2,EGFR,0.087253
TCGA-BH-A0AV,CL2,EGFR_pY1068,0.18845
TCGA-BH-A0AV,CL2,EGFR_pY1173,0.1322
TCGA-BH-A0AV,CL2,ERK2,-0.35192
TCGA-BH-A0AV,CL2,GSK3ALPHABETA,-0.33625
TCGA-BH-A0AV,CL2,GSK3ALPHABETA_pS21S9,-0.20952
TCGA-BH-A0AV,CL2,JNK_pT183Y185,-0.047735
TCGA-BH-A0AV,CL2,JNK2,-0.054767
TCGA-BH-A0AV,CL2,MTOR,-0.62395
TCGA-BH-A0AV,CL2,MTOR_pS2448,-0.19618
TCGA-BH-A0AV,CL2,NFKBP65_pS536,1.0604
TCGA-BH-A0AV,CL2,P38MAPK,0.1805
TCGA-BH-A0AV,CL2,P38_pT180Y182,0.48543
TCGA-BH-A0AV,CL2,P90RSK_pT359S363,0.20119
TCGA-BH-A0AV,CL2,PKCALPHA,0.088565
TCGA-BH-A0AV,CL2,PKCALPHA_pS657,0.31453
TCGA-BH-A0AV,CL2,GSK3_pS9,0.081238
TCGA-BH-A0AV,CL2,P90RSK,-0.30377
TCGA-BH-A0AV,CL2,CABL,-0.019842
TCGA-BH-A0B9,CL2,AKT,-0.28566
TCGA-BH-A0B9,CL2,AKT_pS473,-0.16915
TCGA-BH-A0B9,CL2,AKT_pT308,-0.46977
TCGA-BH-A0B9,CL2,AMPKALPHA,-0.5596
TCGA-BH-A0B9,CL2,AMPKALPHA_pT172,-0.15676
TCGA-BH-A0B9,CL2,CMYC,0.81881
TCGA-BH-A0B9,CL2,CYCLIND1,-0.17931
TCGA-BH-A0B9,CL2,CYCLINE1,-0.056554
TCGA-BH-A0B9,CL2,EGFR,-0.13263
TCGA-BH-A0B9,CL2,EGFR_pY1068,-0.091302
TCGA-BH-A0B9,CL2,EGFR_pY1173,-0.16827
TCGA-BH-A0B9,CL2,ERK2,-0.18232
TCGA-BH-A0B9,CL2,GSK3ALPHABETA,0.050021
TCGA-BH-A0B9,CL2,GSK3ALPHABETA_pS21S9,0.71158
TCGA-BH-A0B9,CL2,JNK_pT183Y185,0.080016
TCGA-BH-A0B9,CL2,JNK2,-0.091954
TCGA-BH-A0B9,CL2,MTOR,0.051341
TCGA-BH-A0B9,CL2,MTOR_pS2448,0.12854
TCGA-BH-A0B9,CL2,NFKBP65_pS536,1.0003
TCGA-BH-A0B9,CL2,P38MAPK,0.040207
TCGA-BH-A0B9,CL2,P38_pT180Y182,0.15654
TCGA-BH-A0B9,CL2,P90RSK_pT359S363,0.061186
TCGA-BH-A0B9,CL2,PKCALPHA,-0.19992
TCGA-BH-A0B9,CL2,PKCALPHA_pS657,-0.18263
TCGA-BH-A0B9,CL2,GSK3_pS9,0.16613
TCGA-BH-A0B9,CL2,P90RSK,-0.17391
TCGA-BH-A0B9,CL2,CABL,-0.052493
TCGA-BH-A0DL,CL4,AKT,0.21053
TCGA-BH-A0DL,CL4,AKT_pS473,0.40117
TCGA-BH-A0DL,CL4,AKT_pT308,-7.0364e-5
TCGA-BH-A0DL,CL4,AMPKALPHA,-0.50902
TCGA-BH-A0DL,CL4,AMPKALPHA_pT172,-0.18021
TCGA-BH-A0DL,CL4,CMYC,-0.21604
TCGA-BH-A0DL,CL4,CYCLIND1,0.074015
TCGA-BH-A0DL,CL4,CYCLINE1,-0.69048
TCGA-BH-A0DL,CL4,EGFR,2.3691
TCGA-BH-A0DL,CL4,EGFR_pY1068,1.797
TCGA-BH-A0DL,CL4,EGFR_pY1173,0.14118
TCGA-BH-A0DL,CL4,ERK2,-0.048153
TCGA-BH-A0DL,CL4,GSK3ALPHABETA,-0.0030833
TCGA-BH-A0DL,CL4,GSK3ALPHABETA_pS21S9,0.36993
TCGA-BH-A0DL,CL4,JNK_pT183Y185,0.40218
TCGA-BH-A0DL,CL4,JNK2,-0.12254
TCGA-BH-A0DL,CL4,MTOR,-0.12886
TCGA-BH-A0DL,CL4,MTOR_pS2448,0.24044
TCGA-BH-A0DL,CL4,NFKBP65_pS536,0.86307
TCGA-BH-A0DL,CL4,P38MAPK,0.21072
TCGA-BH-A0DL,CL4,P38_pT180Y182,0.6423
TCGA-BH-A0DL,CL4,P90RSK_pT359S363,0.16447
TCGA-BH-A0DL,CL4,PKCALPHA,-0.026413
TCGA-BH-A0DL,CL4,PKCALPHA_pS657,-0.1511
TCGA-BH-A0DL,CL4,GSK3_pS9,0.21927
TCGA-BH-A0DL,CL4,P90RSK,0.15847
TCGA-BH-A0DL,CL4,CABL,-0.21316
TCGA-BH-A18Q,CL2,AKT,-0.087279
TCGA-BH-A18Q,CL2,AKT_pS473,-0.82077
TCGA-BH-A18Q,CL2,AKT_pT308,-0.32853
TCGA-BH-A18Q,CL2,AMPKALPHA,-0.45077
TCGA-BH-A18Q,CL2,AMPKALPHA_pT172,0.15935
TCGA-BH-A18Q,CL2,CMYC,0.68642
TCGA-BH-A18Q,CL2,CYCLIND1,-0.14886
TCGA-BH-A18Q,CL2,CYCLINE1,-0.44168
TCGA-BH-A18Q,CL2,EGFR,-0.40448
TCGA-BH-A18Q,CL2,EGFR_pY1068,0.22811
TCGA-BH-A18Q,CL2,EGFR_pY1173,-0.058434
TCGA-BH-A18Q,CL2,ERK2,-0.053936
TCGA-BH-A18Q,CL2,GSK3ALPHABETA,-0.026128
TCGA-BH-A18Q,CL2,GSK3ALPHABETA_pS21S9,-0.10923
TCGA-BH-A18Q,CL2,JNK_pT183Y185,0.15926
TCGA-BH-A18Q,CL2,JNK2,-0.10656
TCGA-BH-A18Q,CL2,MTOR,-0.25187
TCGA-BH-A18Q,CL2,MTOR_pS2448,-0.080913
TCGA-BH-A18Q,CL2,NFKBP65_pS536,2.2354
TCGA-BH-A18Q,CL2,P38MAPK,0.083367
TCGA-BH-A18Q,CL2,P38_pT180Y182,0.73008
TCGA-BH-A18Q,CL2,P90RSK_pT359S363,0.034491
TCGA-BH-A18Q,CL2,PKCALPHA,-0.67334
TCGA-BH-A18Q,CL2,PKCALPHA_pS657,-0.2497
TCGA-BH-A18Q,CL2,GSK3_pS9,0.20761
TCGA-BH-A18Q,CL2,P90RSK,0.11891
TCGA-BH-A18Q,CL2,CABL,0.16914
TCGA-BH-A18Q,CL2,AKT,-0.28148
TCGA-BH-A18Q,CL2,AKT_pS473,-0.48783
TCGA-BH-A18Q,CL2,AKT_pT308,-0.74642
TCGA-BH-A18Q,CL2,AMPKALPHA,0.060468
TCGA-BH-A18Q,CL2,AMPKALPHA_pT172,0.035256
TCGA-BH-A18Q,CL2,CMYC,1.4242
TCGA-BH-A18Q,CL2,CYCLIND1,0.31555
TCGA-BH-A18Q,CL2,CYCLINE1,-0.67394
TCGA-BH-A18Q,CL2,EGFR,-0.046298
TCGA-BH-A18Q,CL2,EGFR_pY1068,0.37275
TCGA-BH-A18Q,CL2,EGFR_pY1173,0.45007
TCGA-BH-A18Q,CL2,ERK2,-0.43865
TCGA-BH-A18Q,CL2,GSK3ALPHABETA,-0.6417
TCGA-BH-A18Q,CL2,GSK3ALPHABETA_pS21S9,-0.82168
TCGA-BH-A18Q,CL2,JNK_pT183Y185,0.578
TCGA-BH-A18Q,CL2,JNK2,0.13327
TCGA-BH-A18Q,CL2,MTOR,-0.30565
TCGA-BH-A18Q,CL2,MTOR_pS2448,0.037509
TCGA-BH-A18Q,CL2,NFKBP65_pS536,-0.039366
TCGA-BH-A18Q,CL2,P38MAPK,-0.11765
TCGA-BH-A18Q,CL2,P38_pT180Y182,-0.3267
TCGA-BH-A18Q,CL2,P90RSK_pT359S363,0.43601
TCGA-BH-A18Q,CL2,PKCALPHA,-0.45358
TCGA-BH-A18Q,CL2,PKCALPHA_pS657,-0.1688
TCGA-BH-A18Q,CL2,GSK3_pS9,-0.70846
TCGA-BH-A18Q,CL2,P90RSK,-0.030939
TCGA-BH-A18Q,CL2,CABL,0.339
TCGA-BH-A18T,CL2,AKT,-0.33153
TCGA-BH-A18T,CL2,AKT_pS473,0.0030002
TCGA-BH-A18T,CL2,AKT_pT308,-0.46259
TCGA-BH-A18T,CL2,AMPKALPHA,-0.55359
TCGA-BH-A18T,CL2,AMPKALPHA_pT172,-0.037138
TCGA-BH-A18T,CL2,CMYC,0.93011
TCGA-BH-A18T,CL2,CYCLIND1,0.25631
TCGA-BH-A18T,CL2,CYCLINE1,0.34721
TCGA-BH-A18T,CL2,EGFR,-0.0065419
TCGA-BH-A18T,CL2,EGFR_pY1068,0.0082944
TCGA-BH-A18T,CL2,EGFR_pY1173,0.016946
TCGA-BH-A18T,CL2,ERK2,-0.66706
TCGA-BH-A18T,CL2,GSK3ALPHABETA,-0.091944
TCGA-BH-A18T,CL2,GSK3ALPHABETA_pS21S9,-0.42653
TCGA-BH-A18T,CL2,JNK_pT183Y185,0.13893
TCGA-BH-A18T,CL2,JNK2,-0.4769
TCGA-BH-A18T,CL2,MTOR,-0.48128
TCGA-BH-A18T,CL2,MTOR_pS2448,-0.1969
TCGA-BH-A18T,CL2,NFKBP65_pS536,1.1633
TCGA-BH-A18T,CL2,P38MAPK,0.14114
TCGA-BH-A18T,CL2,P38_pT180Y182,0.38586
TCGA-BH-A18T,CL2,P90RSK_pT359S363,0.024204
TCGA-BH-A18T,CL2,PKCALPHA,-0.30824
TCGA-BH-A18T,CL2,PKCALPHA_pS657,-0.29787
TCGA-BH-A18T,CL2,GSK3_pS9,0.04616
TCGA-BH-A18T,CL2,P90RSK,-0.23417
TCGA-BH-A18T,CL2,CABL,0.19035
TCGA-BH-A18V,CL2,AKT,-0.18645
TCGA-BH-A18V,CL2,AKT_pS473,-1.0104
TCGA-BH-A18V,CL2,AKT_pT308,-0.82476
TCGA-BH-A18V,CL2,AMPKALPHA,-0.2353
TCGA-BH-A18V,CL2,AMPKALPHA_pT172,-1.2685
TCGA-BH-A18V,CL2,CMYC,0.037426
TCGA-BH-A18V,CL2,CYCLIND1,0.11409
TCGA-BH-A18V,CL2,CYCLINE1,-0.1839
TCGA-BH-A18V,CL2,EGFR,0.70962
TCGA-BH-A18V,CL2,EGFR_pY1068,0.85531
TCGA-BH-A18V,CL2,EGFR_pY1173,-0.061448
TCGA-BH-A18V,CL2,ERK2,-0.1553
TCGA-BH-A18V,CL2,GSK3ALPHABETA,-0.59503
TCGA-BH-A18V,CL2,GSK3ALPHABETA_pS21S9,-0.20049
TCGA-BH-A18V,CL2,JNK_pT183Y185,-0.21963
TCGA-BH-A18V,CL2,JNK2,0.25504
TCGA-BH-A18V,CL2,MTOR,-0.60707
TCGA-BH-A18V,CL2,MTOR_pS2448,-0.0060821
TCGA-BH-A18V,CL2,NFKBP65_pS536,0.60763
TCGA-BH-A18V,CL2,P38MAPK,-0.029155
TCGA-BH-A18V,CL2,P38_pT180Y182,-0.17291
TCGA-BH-A18V,CL2,P90RSK_pT359S363,0.023041
TCGA-BH-A18V,CL2,PKCALPHA,-0.56221
TCGA-BH-A18V,CL2,PKCALPHA_pS657,-0.53726
TCGA-BH-A18V,CL2,GSK3_pS9,-0.41794
TCGA-BH-A18V,CL2,P90RSK,0.19171
TCGA-BH-A18V,CL2,CABL,0.15234
TCGA-BH-A18V,CL2,AKT,-0.027045
TCGA-BH-A18V,CL2,AKT_pS473,-1.0634
TCGA-BH-A18V,CL2,AKT_pT308,-0.84977
TCGA-BH-A18V,CL2,AMPKALPHA,-0.21213
TCGA-BH-A18V,CL2,AMPKALPHA_pT172,0.27641
TCGA-BH-A18V,CL2,CMYC,0.061179
TCGA-BH-A18V,CL2,CYCLIND1,0.37103
TCGA-BH-A18V,CL2,CYCLINE1,-0.58638
TCGA-BH-A18V,CL2,EGFR,0.56378
TCGA-BH-A18V,CL2,EGFR_pY1068,0.63246
TCGA-BH-A18V,CL2,EGFR_pY1173,-0.053894
TCGA-BH-A18V,CL2,ERK2,0.097051
TCGA-BH-A18V,CL2,GSK3ALPHABETA,-0.29796
TCGA-BH-A18V,CL2,GSK3ALPHABETA_pS21S9,-0.53794
TCGA-BH-A18V,CL2,JNK_pT183Y185,-0.14192
TCGA-BH-A18V,CL2,JNK2,-0.018949
TCGA-BH-A18V,CL2,MTOR,-0.75749
TCGA-BH-A18V,CL2,MTOR_pS2448,-0.19122
TCGA-BH-A18V,CL2,NFKBP65_pS536,1.4323
TCGA-BH-A18V,CL2,P38MAPK,0.073343
TCGA-BH-A18V,CL2,P38_pT180Y182,-0.26175
TCGA-BH-A18V,CL2,P90RSK_pT359S363,-0.27368
TCGA-BH-A18V,CL2,PKCALPHA,-0.87899
TCGA-BH-A18V,CL2,PKCALPHA_pS657,-0.8505
TCGA-BH-A18V,CL2,GSK3_pS9,-0.74957
TCGA-BH-A18V,CL2,P90RSK,-0.40806
TCGA-BH-A18V,CL2,CABL,0.080075
TCGA-BH-A1F0,CL4,AKT,0.0061669
TCGA-BH-A1F0,CL4,AKT_pS473,-1.0742
TCGA-BH-A1F0,CL4,AKT_pT308,-0.57286
TCGA-BH-A1F0,CL4,AMPKALPHA,-0.37221
TCGA-BH-A1F0,CL4,AMPKALPHA_pT172,-0.081353
TCGA-BH-A1F0,CL4,CMYC,0.051294
TCGA-BH-A1F0,CL4,CYCLIND1,-0.3445
TCGA-BH-A1F0,CL4,CYCLINE1,-0.49476
TCGA-BH-A1F0,CL4,EGFR,-0.16696
TCGA-BH-A1F0,CL4,EGFR_pY1068,0.24706
TCGA-BH-A1F0,CL4,EGFR_pY1173,-0.23218
TCGA-BH-A1F0,CL4,ERK2,-0.16454
TCGA-BH-A1F0,CL4,GSK3ALPHABETA,-0.26971
TCGA-BH-A1F0,CL4,GSK3ALPHABETA_pS21S9,0.36851
TCGA-BH-A1F0,CL4,JNK_pT183Y185,-0.22059
TCGA-BH-A1F0,CL4,JNK2,-0.011597
TCGA-BH-A1F0,CL4,MTOR,-0.22568
TCGA-BH-A1F0,CL4,MTOR_pS2448,-0.14295
TCGA-BH-A1F0,CL4,NFKBP65_pS536,2.8012
TCGA-BH-A1F0,CL4,P38MAPK,0.13856
TCGA-BH-A1F0,CL4,P38_pT180Y182,0.30389
TCGA-BH-A1F0,CL4,P90RSK_pT359S363,-0.15382
TCGA-BH-A1F0,CL4,PKCALPHA,-0.96064
TCGA-BH-A1F0,CL4,PKCALPHA_pS657,-0.81486
TCGA-BH-A1F0,CL4,GSK3_pS9,-0.13614
TCGA-BH-A1F0,CL4,P90RSK,0.097395
TCGA-BH-A1F0,CL4,CABL,0.0017335
TCGA-BH-A1FC,CL2,AKT,0.1984
TCGA-BH-A1FC,CL2,AKT_pS473,-1.3977
TCGA-BH-A1FC,CL2,AKT_pT308,-1.1761
TCGA-BH-A1FC,CL2,AMPKALPHA,-0.53362
TCGA-BH-A1FC,CL2,AMPKALPHA_pT172,0.16664
TCGA-BH-A1FC,CL2,CMYC,1.7143
TCGA-BH-A1FC,CL2,CYCLIND1,-0.26143
TCGA-BH-A1FC,CL2,CYCLINE1,-0.2452
TCGA-BH-A1FC,CL2,EGFR,-0.20652
TCGA-BH-A1FC,CL2,EGFR_pY1068,-0.42446
TCGA-BH-A1FC,CL2,EGFR_pY1173,-0.17014
TCGA-BH-A1FC,CL2,ERK2,-0.67665
TCGA-BH-A1FC,CL2,GSK3ALPHABETA,0.36647
TCGA-BH-A1FC,CL2,GSK3ALPHABETA_pS21S9,0.26859
TCGA-BH-A1FC,CL2,JNK_pT183Y185,-0.1039
TCGA-BH-A1FC,CL2,JNK2,0.27537
TCGA-BH-A1FC,CL2,MTOR,-0.094144
TCGA-BH-A1FC,CL2,MTOR_pS2448,-0.13386
TCGA-BH-A1FC,CL2,NFKBP65_pS536,1.0615
TCGA-BH-A1FC,CL2,P38MAPK,0.15394
TCGA-BH-A1FC,CL2,P38_pT180Y182,-0.058613
TCGA-BH-A1FC,CL2,P90RSK_pT359S363,-0.31242
TCGA-BH-A1FC,CL2,PKCALPHA,-0.31491
TCGA-BH-A1FC,CL2,PKCALPHA_pS657,-0.21686
TCGA-BH-A1FC,CL2,GSK3_pS9,-0.61015
TCGA-BH-A1FC,CL2,P90RSK,-0.18975
TCGA-BH-A1FC,CL2,CABL,0.093848
TCGA-C8-A12K,CL2,AKT,0.1129
TCGA-C8-A12K,CL2,AKT_pS473,-0.71179
TCGA-C8-A12K,CL2,AKT_pT308,-0.88282
TCGA-C8-A12K,CL2,AMPKALPHA,-0.34412
TCGA-C8-A12K,CL2,AMPKALPHA_pT172,0.42608
TCGA-C8-A12K,CL2,CMYC,0.30986
TCGA-C8-A12K,CL2,CYCLIND1,0.056027
TCGA-C8-A12K,CL2,CYCLINE1,-0.35188
TCGA-C8-A12K,CL2,EGFR,-0.27171
TCGA-C8-A12K,CL2,EGFR_pY1068,-0.17107
TCGA-C8-A12K,CL2,EGFR_pY1173,-0.02345
TCGA-C8-A12K,CL2,ERK2,-0.33684
TCGA-C8-A12K,CL2,GSK3ALPHABETA,-0.17864
TCGA-C8-A12K,CL2,GSK3ALPHABETA_pS21S9,-0.83678
TCGA-C8-A12K,CL2,JNK_pT183Y185,-0.12465
TCGA-C8-A12K,CL2,JNK2,-0.28068
TCGA-C8-A12K,CL2,MTOR,-0.14671
TCGA-C8-A12K,CL2,MTOR_pS2448,-0.063385
TCGA-C8-A12K,CL2,NFKBP65_pS536,0.30524
TCGA-C8-A12K,CL2,P38MAPK,0.25728
TCGA-C8-A12K,CL2,P38_pT180Y182,0.040997
TCGA-C8-A12K,CL2,P90RSK_pT359S363,0.066841
TCGA-C8-A12K,CL2,PKCALPHA,-0.54136
TCGA-C8-A12K,CL2,PKCALPHA_pS657,0.059853
TCGA-C8-A12K,CL2,GSK3_pS9,-0.90937
TCGA-C8-A12K,CL2,P90RSK,0.12716
TCGA-C8-A12K,CL2,CABL,-0.19647
TCGA-C8-A134,CL2,AKT,-0.14374
TCGA-C8-A134,CL2,AKT_pS473,0.73837
TCGA-C8-A134,CL2,AKT_pT308,0.82188
TCGA-C8-A134,CL2,AMPKALPHA,-0.14097
TCGA-C8-A134,CL2,AMPKALPHA_pT172,0.31677
TCGA-C8-A134,CL2,CMYC,0.076484
TCGA-C8-A134,CL2,CYCLIND1,0.098338
TCGA-C8-A134,CL2,CYCLINE1,-0.046126
TCGA-C8-A134,CL2,EGFR,-0.10184
TCGA-C8-A134,CL2,EGFR_pY1068,-0.20424
TCGA-C8-A134,CL2,EGFR_pY1173,0.062821
TCGA-C8-A134,CL2,ERK2,-0.54049
TCGA-C8-A134,CL2,GSK3ALPHABETA,-0.058648
TCGA-C8-A134,CL2,GSK3ALPHABETA_pS21S9,0.38433
TCGA-C8-A134,CL2,JNK_pT183Y185,0.24008
TCGA-C8-A134,CL2,JNK2,-0.20674
TCGA-C8-A134,CL2,MTOR,-0.38795
TCGA-C8-A134,CL2,MTOR_pS2448,-0.05517
TCGA-C8-A134,CL2,NFKBP65_pS536,0.75251
TCGA-C8-A134,CL2,P38MAPK,0.21203
TCGA-C8-A134,CL2,P38_pT180Y182,-0.0032493
TCGA-C8-A134,CL2,P90RSK_pT359S363,0.23513
TCGA-C8-A134,CL2,PKCALPHA,-0.72286
TCGA-C8-A134,CL2,PKCALPHA_pS657,-0.10463
TCGA-C8-A134,CL2,GSK3_pS9,0.41928
TCGA-C8-A134,CL2,P90RSK,-0.21818
TCGA-C8-A134,CL2,CABL,-0.30115
TCGA-C8-A1HJ,CL2,AKT,0.25978
TCGA-C8-A1HJ,CL2,AKT_pS473,-1.0628
TCGA-C8-A1HJ,CL2,AKT_pT308,-0.74936
TCGA-C8-A1HJ,CL2,AMPKALPHA,-0.3251
TCGA-C8-A1HJ,CL2,AMPKALPHA_pT172,-0.33866
TCGA-C8-A1HJ,CL2,CMYC,0.39117
TCGA-C8-A1HJ,CL2,CYCLIND1,-0.035765
TCGA-C8-A1HJ,CL2,CYCLINE1,0.027529
TCGA-C8-A1HJ,CL2,EGFR,-0.021766
TCGA-C8-A1HJ,CL2,EGFR_pY1068,-0.27896
TCGA-C8-A1HJ,CL2,EGFR_pY1173,0.25867
TCGA-C8-A1HJ,CL2,ERK2,-0.33518
TCGA-C8-A1HJ,CL2,GSK3ALPHABETA,0.21386
TCGA-C8-A1HJ,CL2,GSK3ALPHABETA_pS21S9,0.075761
TCGA-C8-A1HJ,CL2,JNK_pT183Y185,-0.14713
TCGA-C8-A1HJ,CL2,JNK2,-0.36878
TCGA-C8-A1HJ,CL2,MTOR,-0.28193
TCGA-C8-A1HJ,CL2,MTOR_pS2448,-0.21922
TCGA-C8-A1HJ,CL2,NFKBP65_pS536,-0.44825
TCGA-C8-A1HJ,CL2,P38MAPK,0.10004
TCGA-C8-A1HJ,CL2,P38_pT180Y182,0.47516
TCGA-C8-A1HJ,CL2,P90RSK_pT359S363,0.06515
TCGA-C8-A1HJ,CL2,PKCALPHA,-0.7026
TCGA-C8-A1HJ,CL2,PKCALPHA_pS657,-0.75344
TCGA-C8-A1HJ,CL2,GSK3_pS9,0.082328
TCGA-C8-A1HJ,CL2,P90RSK,-0.47501
TCGA-C8-A1HJ,CL2,CABL,0.15743
TCGA-C8-A27B,CL2,AKT,-1.171
TCGA-C8-A27B,CL2,AKT_pS473,-1.3323
TCGA-C8-A27B,CL2,AKT_pT308,-0.67223
TCGA-C8-A27B,CL2,AMPKALPHA,0.075279
TCGA-C8-A27B,CL2,AMPKALPHA_pT172,-0.60453
TCGA-C8-A27B,CL2,CMYC,-0.76552
TCGA-C8-A27B,CL2,CYCLIND1,0.064241
TCGA-C8-A27B,CL2,CYCLINE1,0.084265
TCGA-C8-A27B,CL2,EGFR,-0.20501
TCGA-C8-A27B,CL2,EGFR_pY1068,0.14213
TCGA-C8-A27B,CL2,EGFR_pY1173,0.39364
TCGA-C8-A27B,CL2,ERK2,-2.0968
TCGA-C8-A27B,CL2,GSK3ALPHABETA,-0.62231
TCGA-C8-A27B,CL2,GSK3ALPHABETA_pS21S9,-2.1042
TCGA-C8-A27B,CL2,JNK_pT183Y185,-0.11463
TCGA-C8-A27B,CL2,JNK2,-0.88552
TCGA-C8-A27B,CL2,MTOR,-0.64155
TCGA-C8-A27B,CL2,MTOR_pS2448,-0.43233
TCGA-C8-A27B,CL2,NFKBP65_pS536,-0.93069
TCGA-C8-A27B,CL2,P38MAPK,0.10228
TCGA-C8-A27B,CL2,P38_pT180Y182,-0.34944
TCGA-C8-A27B,CL2,P90RSK_pT359S363,0.019606
TCGA-C8-A27B,CL2,PKCALPHA,-0.7356
TCGA-C8-A27B,CL2,PKCALPHA_pS657,-0.61007
TCGA-C8-A27B,CL2,GSK3_pS9,-2.1113
TCGA-C8-A27B,CL2,P90RSK,-0.58506
TCGA-C8-A27B,CL2,CABL,0.11662
TCGA-D8-A142,CL2,AKT,0.26432
TCGA-D8-A142,CL2,AKT_pS473,0.22357
TCGA-D8-A142,CL2,AKT_pT308,-0.085589
TCGA-D8-A142,CL2,AMPKALPHA,-0.12101
TCGA-D8-A142,CL2,AMPKALPHA_pT172,0.1077
TCGA-D8-A142,CL2,CMYC,1.1122
TCGA-D8-A142,CL2,CYCLIND1,-0.055351
TCGA-D8-A142,CL2,CYCLINE1,-0.92343
TCGA-D8-A142,CL2,EGFR,-0.32337
TCGA-D8-A142,CL2,EGFR_pY1068,0.21758
TCGA-D8-A142,CL2,EGFR_pY1173,-0.10231
TCGA-D8-A142,CL2,ERK2,0.053072
TCGA-D8-A142,CL2,GSK3ALPHABETA,0.030825
TCGA-D8-A142,CL2,GSK3ALPHABETA_pS21S9,0.75183
TCGA-D8-A142,CL2,JNK_pT183Y185,0.046383
TCGA-D8-A142,CL2,JNK2,-0.37887
TCGA-D8-A142,CL2,MTOR,-0.0020787
TCGA-D8-A142,CL2,MTOR_pS2448,0.16439
TCGA-D8-A142,CL2,NFKBP65_pS536,1.3245
TCGA-D8-A142,CL2,P38MAPK,0.3559
TCGA-D8-A142,CL2,P38_pT180Y182,0.0078764
TCGA-D8-A142,CL2,P90RSK_pT359S363,0.20576
TCGA-D8-A142,CL2,PKCALPHA,-0.34332
TCGA-D8-A142,CL2,PKCALPHA_pS657,-0.17297
TCGA-D8-A142,CL2,GSK3_pS9,0.61097
TCGA-D8-A142,CL2,P90RSK,-0.061585
TCGA-D8-A142,CL2,CABL,-0.24774
TCGA-D8-A147,CL2,AKT,0.26706
TCGA-D8-A147,CL2,AKT_pS473,0.5426
TCGA-D8-A147,CL2,AKT_pT308,-0.76717
TCGA-D8-A147,CL2,AMPKALPHA,-0.45227
TCGA-D8-A147,CL2,AMPKALPHA_pT172,-0.23483
TCGA-D8-A147,CL2,CMYC,0.53299
TCGA-D8-A147,CL2,CYCLIND1,-0.076164
TCGA-D8-A147,CL2,CYCLINE1,1.0182
TCGA-D8-A147,CL2,EGFR,-0.18295
TCGA-D8-A147,CL2,EGFR_pY1068,0.18125
TCGA-D8-A147,CL2,EGFR_pY1173,-0.08687
TCGA-D8-A147,CL2,ERK2,-0.17205
TCGA-D8-A147,CL2,GSK3ALPHABETA,0.031984
TCGA-D8-A147,CL2,GSK3ALPHABETA_pS21S9,0.93489
TCGA-D8-A147,CL2,JNK_pT183Y185,0.048487
TCGA-D8-A147,CL2,JNK2,-0.2141
TCGA-D8-A147,CL2,MTOR,0.1075
TCGA-D8-A147,CL2,MTOR_pS2448,0.27741
TCGA-D8-A147,CL2,NFKBP65_pS536,0.9056
TCGA-D8-A147,CL2,P38MAPK,0.18678
TCGA-D8-A147,CL2,P38_pT180Y182,0.23551
TCGA-D8-A147,CL2,P90RSK_pT359S363,0.65714
TCGA-D8-A147,CL2,PKCALPHA,-0.67926
TCGA-D8-A147,CL2,PKCALPHA_pS657,-0.29614
TCGA-D8-A147,CL2,GSK3_pS9,0.041941
TCGA-D8-A147,CL2,P90RSK,-0.11117
TCGA-D8-A147,CL2,CABL,0.034163
TCGA-D8-A1JL,CL4,AKT,0.17182
TCGA-D8-A1JL,CL4,AKT_pS473,-0.048559
TCGA-D8-A1JL,CL4,AKT_pT308,0.073588
TCGA-D8-A1JL,CL4,AMPKALPHA,-0.49934
TCGA-D8-A1JL,CL4,AMPKALPHA_pT172,0.044842
TCGA-D8-A1JL,CL4,CMYC,-0.23304
TCGA-D8-A1JL,CL4,CYCLIND1,0.008098
TCGA-D8-A1JL,CL4,CYCLINE1,0.0065138
TCGA-D8-A1JL,CL4,EGFR,0.22936
TCGA-D8-A1JL,CL4,EGFR_pY1068,0.37051
TCGA-D8-A1JL,CL4,EGFR_pY1173,0.0078947
TCGA-D8-A1JL,CL4,ERK2,-0.45122
TCGA-D8-A1JL,CL4,GSK3ALPHABETA,-0.12893
TCGA-D8-A1JL,CL4,GSK3ALPHABETA_pS21S9,-0.59511
TCGA-D8-A1JL,CL4,JNK_pT183Y185,-0.11342000000000001
TCGA-D8-A1JL,CL4,JNK2,0.32333
TCGA-D8-A1JL,CL4,MTOR,-0.17186
TCGA-D8-A1JL,CL4,MTOR_pS2448,-0.06124
TCGA-D8-A1JL,CL4,NFKBP65_pS536,0.33428
TCGA-D8-A1JL,CL4,P38MAPK,-0.1501
TCGA-D8-A1JL,CL4,P38_pT180Y182,-0.65293
TCGA-D8-A1JL,CL4,P90RSK_pT359S363,0.22703
TCGA-D8-A1JL,CL4,PKCALPHA,-0.11473
TCGA-D8-A1JL,CL4,PKCALPHA_pS657,-0.12244
TCGA-D8-A1JL,CL4,GSK3_pS9,-0.87214
TCGA-D8-A1JL,CL4,P90RSK,0.46196
TCGA-D8-A1JL,CL4,CABL,-0.13357
TCGA-D8-A1JM,CL2,AKT,-0.36272
TCGA-D8-A1JM,CL2,AKT_pS473,0.019715
TCGA-D8-A1JM,CL2,AKT_pT308,-0.38067
TCGA-D8-A1JM,CL2,AMPKALPHA,-0.23581
TCGA-D8-A1JM,CL2,AMPKALPHA_pT172,-0.81605
TCGA-D8-A1JM,CL2,CMYC,-0.25236
TCGA-D8-A1JM,CL2,CYCLIND1,-0.19984
TCGA-D8-A1JM,CL2,CYCLINE1,0.81751
TCGA-D8-A1JM,CL2,EGFR,0.097841
TCGA-D8-A1JM,CL2,EGFR_pY1068,0.66471
TCGA-D8-A1JM,CL2,EGFR_pY1173,-0.070117
TCGA-D8-A1JM,CL2,ERK2,-0.55889
TCGA-D8-A1JM,CL2,GSK3ALPHABETA,-0.014647
TCGA-D8-A1JM,CL2,GSK3ALPHABETA_pS21S9,0.51387
TCGA-D8-A1JM,CL2,JNK_pT183Y185,0.22804
TCGA-D8-A1JM,CL2,JNK2,-0.10942
TCGA-D8-A1JM,CL2,MTOR,-0.53892
TCGA-D8-A1JM,CL2,MTOR_pS2448,0.1062
TCGA-D8-A1JM,CL2,NFKBP65_pS536,1.0956
TCGA-D8-A1JM,CL2,P38MAPK,-0.0069705
TCGA-D8-A1JM,CL2,P38_pT180Y182,-0.27746
TCGA-D8-A1JM,CL2,P90RSK_pT359S363,0.12888
TCGA-D8-A1JM,CL2,PKCALPHA,-0.65515
TCGA-D8-A1JM,CL2,PKCALPHA_pS657,-0.37796
TCGA-D8-A1JM,CL2,GSK3_pS9,0.30509
TCGA-D8-A1JM,CL2,P90RSK,-0.047011
TCGA-D8-A1JM,CL2,CABL,-0.060236
TCGA-D8-A1XK,CL2,AKT,-2.4376
[truncated: 836 more rows]
