# Supplementary material for: PatientProfiler: building patient-specific signaling models from proteogenomic data
Source: Mol Syst Biol. 2025 Oct 10;21(12):1845–65. doi: 10.1038/s44320-025-00160-y (PMC12672659; doi:10.1038/s44320-025-00160-y)
Supplement: Supplementary file 10 — Source data Fig. 5 [file 44320_2025_160_MOESM10_ESM.zip › Figure 5/5B/5B.xls]

## Sheet: 5B
patient_ID,serial_time,status,signature
TCGA-3C-AAAU,3767,0,signature 7
TCGA-A2-A04R,2365,0,signature 7
TCGA-A2-A04X,1349,0,signature 7
TCGA-A2-A0CQ,2393,0,signature 7
TCGA-A2-A0CS,2298,0,signature 7
TCGA-A2-A0CW,1750,0,signature 7
TCGA-A2-A0EM,2758,0,signature 7
TCGA-A2-A0ER,1903,0,signature 7
TCGA-A2-A0ET,807,0,signature 7
TCGA-A2-A0EV,545,0,signature 7
TCGA-A2-A0SU,1352,0,signature 7
TCGA-A2-A0T3,456,0,signature 7
TCGA-A2-A0T4,395,0,signature 7
TCGA-A2-A0T5,321,0,signature 7
TCGA-A2-A0YC,644,0,signature 7
TCGA-A2-A0YF,289,0,signature 7
TCGA-A2-A0YG,404,0,signature 7
TCGA-A2-A0YH,379,0,signature 7
TCGA-A2-A0YI,358,0,signature 7
TCGA-A2-A0YT,723,1,signature 7
TCGA-A2-A1FX,935,0,signature 7
TCGA-A2-A1G4,372,0,signature 7
TCGA-A2-A25B,258,0,signature 7
TCGA-A2-A25C,285,0,signature 7
TCGA-A2-A25E,2511,0,signature 7
TCGA-A2-A4S0,271,0,signature 7
TCGA-A2-A4S2,205,0,signature 7
TCGA-A7-A0CD,171,0,signature 7
TCGA-A7-A0CH,162,0,signature 7
TCGA-A7-A0CJ,189,0,signature 7
TCGA-A7-A13F,196,0,signature 7
TCGA-A7-A13G,208,0,signature 7
TCGA-A7-A26E,421,0,signature 7
TCGA-A7-A26H,65,0,signature 7
TCGA-A7-A26J,68,0,signature 7
TCGA-A7-A3IY,151,0,signature 7
TCGA-A7-A3IZ,148,0,signature 7
TCGA-A7-A3J0,76,0,signature 7
TCGA-A7-A3RF,54,0,signature 7
TCGA-A7-A4SC,215,0,signature 7
TCGA-A8-A06U,883,1,signature 7
TCGA-A8-A06Y,791,0,signature 7
TCGA-A8-A06Z,31,0,signature 7
TCGA-A8-A079,274,0,signature 7
TCGA-A8-A07S,243,0,signature 7
TCGA-A8-A07W,304,0,signature 7
TCGA-A8-A07Z,853,0,signature 7
TCGA-A8-A083,0,0,signature 7
TCGA-A8-A086,396,0,signature 7
TCGA-A8-A08A,30,0,signature 7
TCGA-A8-A08G,607,0,signature 7
TCGA-A8-A08I,365,0,signature 7
TCGA-A8-A08S,580,0,signature 7
TCGA-A8-A090,0,0,signature 7
TCGA-A8-A093,546,0,signature 7
TCGA-A8-A095,1277,0,signature 7
TCGA-A8-A096,0,0,signature 7
TCGA-A8-A099,304,0,signature 7
TCGA-A8-A09A,304,0,signature 7
TCGA-A8-A09B,365,0,signature 7
TCGA-A8-A09C,31,0,signature 7
TCGA-A8-A09E,943,0,signature 7
TCGA-A8-A09M,457,0,signature 7
TCGA-A8-A09R,273,0,signature 7
TCGA-A8-A09T,579,0,signature 7
TCGA-A8-A09V,457,0,signature 7
TCGA-A8-A09Z,0,0,signature 7
TCGA-A8-A0A1,365,0,signature 7
TCGA-A8-A0A2,579,0,signature 7
TCGA-A8-A0AD,1157,0,signature 7
TCGA-AC-A3BB,30,0,signature 7
TCGA-AC-A3OD,35,0,signature 7
TCGA-AC-A3TN,34,0,signature 7
TCGA-AC-A4ZE,152,0,signature 7
TCGA-AC-A5XU,9,0,signature 7
TCGA-AC-A62V,2,0,signature 7
TCGA-AC-A62Y,55,0,signature 7
TCGA-AC-A7VB,74,0,signature 7
TCGA-AC-A8OP,53,0,signature 7
TCGA-AC-A8OR,40,0,signature 7
TCGA-AN-A03X,10,0,signature 7
TCGA-AN-A03Y,10,0,signature 7
TCGA-AN-A049,19,0,signature 7
TCGA-AN-A04A,90,0,signature 7
TCGA-AN-A0AK,224,0,signature 7
TCGA-AN-A0FF,172,0,signature 7
TCGA-AN-A0FK,213,0,signature 7
TCGA-AN-A0FW,11,0,signature 7
TCGA-AN-A0FY,10,0,signature 7
TCGA-AN-A0XO,375,0,signature 7
TCGA-AN-A0XP,9,0,signature 7
TCGA-AO-A03M,1455,0,signature 7
TCGA-AO-A03O,2483,1,signature 7
TCGA-AO-A03P,2576,0,signature 7
TCGA-AO-A03R,1707,0,signature 7
TCGA-AO-A0J7,261,0,signature 7
TCGA-AO-A0J8,277,0,signature 7
TCGA-AO-A0JA,346,0,signature 7
TCGA-AO-A0JD,1813,0,signature 7
TCGA-AO-A125,3019,0,signature 7
TCGA-AO-A12B,2359,0,signature 7
TCGA-AO-A12H,863,0,signature 7
TCGA-AO-A1KP,2513,0,signature 7
TCGA-AO-A1KQ,1519,0,signature 7
TCGA-AQ-A04H,439,0,signature 7
TCGA-AQ-A1H2,230,0,signature 7
TCGA-AQ-A54O,665,0,signature 7
TCGA-AR-A0TQ,1500,0,signature 7
TCGA-AR-A0TR,160,1,signature 7
TCGA-AR-A0TV,905,0,signature 7
TCGA-AR-A0TW,739,0,signature 7
TCGA-AR-A0TY,1699,1,signature 7
TCGA-AR-A0U3,2317,0,signature 7
TCGA-AR-A1AK,1559,0,signature 7
TCGA-AR-A1AS,1150,0,signature 7
TCGA-AR-A1AU,1409,0,signature 7
TCGA-AR-A1AV,1295,0,signature 7
TCGA-AR-A1AW,1072,0,signature 7
TCGA-AR-A24H,3333,0,signature 7
TCGA-AR-A24K,1548,0,signature 7
TCGA-AR-A24N,2074,0,signature 7
TCGA-AR-A24O,1998,0,signature 7
TCGA-AR-A24R,1746,0,signature 7
TCGA-AR-A24V,1648,0,signature 7
TCGA-AR-A24W,1550,0,signature 7
TCGA-AR-A24Z,1574,0,signature 7
TCGA-AR-A2LE,3913,0,signature 7
TCGA-AR-A2LJ,1359,0,signature 7
TCGA-AR-A2LO,633,0,signature 7
TCGA-AR-A5QM,1440,0,signature 7
TCGA-B6-A0IA,6719,0,signature 7
TCGA-B6-A0IB,3941,1,signature 7
TCGA-B6-A0IC,0,1,signature 7
TCGA-B6-A0IE,1993,1,signature 7
TCGA-B6-A0RI,6796,0,signature 7
TCGA-B6-A0RL,2469,1,signature 7
TCGA-B6-A0RP,3126,1,signature 7
TCGA-B6-A0RV,4788,0,signature 7
TCGA-B6-A0WS,2965,1,signature 7
TCGA-B6-A0WT,5396,0,signature 7
TCGA-B6-A0WV,2417,1,signature 7
TCGA-B6-A0WZ,3941,0,signature 7
TCGA-B6-A0X4,860,1,signature 7
TCGA-B6-A0X5,2097,1,signature 7
TCGA-B6-A1KC,1326,0,signature 7
TCGA-B6-A1KI,1463,0,signature 7
TCGA-B6-A2IU,4840,0,signature 7
TCGA-B6-A40C,1673,0,signature 7
TCGA-BH-A0B8,1569,0,signature 7
TCGA-BH-A0BC,974,0,signature 7
TCGA-BH-A0BD,554,0,signature 7
TCGA-BH-A0BJ,660,0,signature 7
TCGA-BH-A0BS,1641,0,signature 7
TCGA-BH-A0BV,1519,0,signature 7
TCGA-BH-A0C7,1305,0,signature 7
TCGA-BH-A0DD,1394,0,signature 7
TCGA-BH-A0DE,948,0,signature 7
TCGA-BH-A0DO,525,0,signature 7
TCGA-BH-A0E1,477,0,signature 7
TCGA-BH-A0E9,1405,0,signature 7
TCGA-BH-A0EA,991,1,signature 7
TCGA-BH-A0EB,745,0,signature 7
TCGA-BH-A0H0,461,0,signature 7
TCGA-BH-A0H9,1247,0,signature 7
TCGA-BH-A0HA,856,0,signature 7
TCGA-BH-A0HI,620,0,signature 7
TCGA-BH-A0HN,516,0,signature 7
TCGA-BH-A0HO,76,0,signature 7
TCGA-BH-A0HU,392,0,signature 7
TCGA-BH-A0W3,180,0,signature 7
TCGA-BH-A18L,811,1,signature 7
TCGA-BH-A18M,2207,1,signature 7
TCGA-BH-A18N,468,1,signature 7
TCGA-BH-A18S,2009,1,signature 7
TCGA-BH-A18U,1563,1,signature 7
TCGA-BH-A1ES,3462,1,signature 7
TCGA-BH-A1ET,2520,1,signature 7
TCGA-BH-A1EU,1286,1,signature 7
TCGA-BH-A1EY,538,1,signature 7
TCGA-BH-A1FG,577,1,signature 7
TCGA-BH-A1FJ,1927,1,signature 7
TCGA-BH-A1FM,1388,1,signature 7
TCGA-BH-A1FR,1642,1,signature 7
TCGA-BH-A201,210,0,signature 7
TCGA-BH-A204,2534,1,signature 7
TCGA-BH-A6R8,293,0,signature 7
TCGA-BH-A8FY,295,1,signature 7
TCGA-C8-A12N,0,0,signature 7
TCGA-C8-A12U,0,0,signature 7
TCGA-C8-A12X,0,0,signature 7
TCGA-C8-A12Y,0,0,signature 7
TCGA-C8-A132,13,0,signature 7
TCGA-C8-A133,0,0,signature 7
TCGA-C8-A1HE,0,0,signature 7
TCGA-C8-A1HG,0,0,signature 7
TCGA-C8-A1HL,2,0,signature 7
TCGA-C8-A1HN,2,0,signature 7
TCGA-C8-A1HO,0,0,signature 7
TCGA-C8-A26W,7,0,signature 7
TCGA-C8-A26Z,4,0,signature 7
TCGA-C8-A274,1,0,signature 7
TCGA-C8-A27A,371,0,signature 7
TCGA-C8-A3M8,7,0,signature 7
TCGA-D8-A13Y,264,0,signature 7
TCGA-D8-A140,27,0,signature 7
TCGA-D8-A1JC,178,0,signature 7
TCGA-D8-A1JE,57,0,signature 7
TCGA-D8-A1JH,284,0,signature 7
TCGA-D8-A1JI,21,0,signature 7
TCGA-D8-A1JS,105,0,signature 7
TCGA-D8-A1JT,123,0,signature 7
TCGA-D8-A1X5,171,0,signature 7
TCGA-D8-A1X6,236,0,signature 7
TCGA-D8-A1X7,85,0,signature 7
TCGA-D8-A1X8,272,0,signature 7
TCGA-D8-A1XA,274,0,signature 7
TCGA-D8-A1XC,81,0,signature 7
TCGA-D8-A1XF,97,0,signature 7
TCGA-D8-A1XG,75,0,signature 7
TCGA-D8-A1XR,168,0,signature 7
TCGA-D8-A1XS,50,0,signature 7
TCGA-D8-A1XU,150,0,signature 7
TCGA-D8-A1XV,147,0,signature 7
TCGA-D8-A27E,182,0,signature 7
TCGA-D8-A27P,23,0,signature 7
TCGA-D8-A27T,136,0,signature 7
TCGA-D8-A27W,15,0,signature 7
TCGA-D8-A3Z6,185,0,signature 7
TCGA-D8-A73W,244,0,signature 7
TCGA-E2-A109,1172,0,signature 7
TCGA-E2-A10A,352,0,signature 7
TCGA-E2-A10B,748,0,signature 7
TCGA-E2-A10E,418,0,signature 7
TCGA-E2-A14O,1173,0,signature 7
TCGA-E2-A14Q,974,0,signature 7
TCGA-E2-A14U,838,0,signature 7
TCGA-E2-A14W,834,0,signature 7
TCGA-E2-A153,586,0,signature 7
TCGA-E2-A154,325,0,signature 7
TCGA-E2-A155,553,0,signature 7
TCGA-E2-A156,481,0,signature 7
TCGA-E2-A15A,502,0,signature 7
TCGA-E2-A15F,469,0,signature 7
TCGA-E2-A15G,316,0,signature 7
TCGA-E2-A15H,42,0,signature 7
TCGA-E2-A15J,464,0,signature 7
TCGA-E2-A15K,34,0,signature 7
TCGA-E2-A15L,331,0,signature 7
TCGA-E2-A15M,235,0,signature 7
TCGA-E2-A15R,330,0,signature 7
TCGA-E2-A15T,267,0,signature 7
TCGA-E2-A1B4,911,0,signature 7
TCGA-E2-A1BD,317,0,signature 7
TCGA-E2-A1IE,983,0,signature 7
TCGA-E2-A1IG,755,0,signature 7
TCGA-E2-A1IK,519,0,signature 7
TCGA-E2-A1IU,127,0,signature 7
TCGA-E2-A1L6,1312,0,signature 7
TCGA-E2-A56Z,219,0,signature 7
TCGA-E2-A570,549,0,signature 7
TCGA-E2-A572,831,0,signature 7
TCGA-E9-A1N3,0,0,signature 7
TCGA-E9-A1NA,0,0,signature 7
TCGA-E9-A1NE,0,0,signature 7
TCGA-E9-A1NH,0,0,signature 7
TCGA-E9-A1NI,-7,0,signature 7
TCGA-E9-A1QZ,0,0,signature 7
TCGA-E9-A1R2,19,0,signature 7
TCGA-E9-A1R4,29,0,signature 7
TCGA-E9-A1RA,29,0,signature 7
TCGA-E9-A1RB,21,0,signature 7
TCGA-E9-A1RD,20,0,signature 7
TCGA-E9-A1RE,47,0,signature 7
TCGA-E9-A227,24,0,signature 7
TCGA-E9-A22D,0,0,signature 7
TCGA-E9-A22H,0,0,signature 7
TCGA-E9-A245,26,0,signature 7
TCGA-E9-A249,29,0,signature 7
TCGA-E9-A24A,11,0,signature 7
TCGA-E9-A2JS,13,0,signature 7
TCGA-E9-A3HO,19,0,signature 7
TCGA-E9-A54X,0,0,signature 7
TCGA-E9-A54Y,7,0,signature 7
TCGA-E9-A5UO,7,0,signature 7
TCGA-E9-A5UP,0,0,signature 7
TCGA-EW-A1IW,252,0,signature 7
TCGA-EW-A1J3,252,0,signature 7
TCGA-EW-A1J6,595,0,signature 7
TCGA-EW-A1OX,562,0,signature 7
TCGA-EW-A1OY,593,0,signature 7
TCGA-EW-A1P0,1121,0,signature 7
TCGA-EW-A1P3,987,0,signature 7
TCGA-EW-A1P5,365,0,signature 7
TCGA-EW-A1PA,267,0,signature 7
TCGA-EW-A1PD,175,0,signature 7
TCGA-EW-A1PE,107,0,signature 7
TCGA-EW-A2FS,1173,0,signature 7
TCGA-EW-A2FW,191,0,signature 7
TCGA-EW-A6SA,510,0,signature 7
TCGA-EW-A6SC,952,0,signature 7
TCGA-GI-A2C8,225,0,signature 7
TCGA-GM-A2DC,1628,0,signature 7
TCGA-GM-A2DM,2331,0,signature 7
TCGA-LD-A7W6,140,0,signature 7
TCGA-LL-A442,109,0,signature 7
TCGA-LL-A50Y,210,0,signature 7
TCGA-LL-A5YN,111,0,signature 7
TCGA-LL-A6FQ,80,0,signature 7
TCGA-LL-A9Q3,224,0,signature 7
TCGA-MS-A51U,85,0,signature 7
TCGA-OL-A5RU,841,0,signature 7
TCGA-OL-A66H,413,0,signature 7
TCGA-OL-A66J,1658,0,signature 7
TCGA-OL-A66K,1021,0,signature 7
TCGA-OL-A66O,220,0,signature 7
TCGA-OL-A97C,195,0,signature 7
TCGA-PL-A8LX,5,0,signature 7
TCGA-S3-A6ZG,207,0,signature 7
TCGA-S3-AA12,259,0,signature 7
TCGA-3C-AALI,3801,0,signature 5
TCGA-3C-AALK,1217,0,signature 5
TCGA-4H-AAAK,158,0,signature 5
TCGA-5L-AAT0,1477,0,signature 5
TCGA-5L-AAT1,1471,0,signature 5
TCGA-5T-A9QA,12,0,signature 5
TCGA-A1-A0SD,437,0,signature 5
TCGA-A1-A0SE,1321,0,signature 5
TCGA-A1-A0SF,1463,0,signature 5
TCGA-A1-A0SH,1437,0,signature 5
TCGA-A1-A0SI,635,0,signature 5
TCGA-A1-A0SJ,416,0,signature 5
TCGA-A1-A0SM,242,0,signature 5
TCGA-A1-A0SN,1196,0,signature 5
TCGA-A1-A0SQ,554,0,signature 5
TCGA-A2-A04N,3153,0,signature 5
TCGA-A2-A04W,1918,0,signature 5
TCGA-A2-A04Y,764,0,signature 5
TCGA-A2-A0CL,1827,0,signature 5
TCGA-A2-A0CO,1468,0,signature 5
TCGA-A2-A0CP,2495,0,signature 5
TCGA-A2-A0CR,2955,0,signature 5
TCGA-A2-A0CT,1918,0,signature 5
TCGA-A2-A0CV,1870,0,signature 5
TCGA-A2-A0CX,1303,0,signature 5
TCGA-A2-A0CY,1288,0,signature 5
TCGA-A2-A0CZ,1339,0,signature 5
TCGA-A2-A0D1,786,0,signature 5
TCGA-A2-A0D3,736,0,signature 5
TCGA-A2-A0EN,4088,0,signature 5
TCGA-A2-A0EO,2181,0,signature 5
TCGA-A2-A0EP,3021,0,signature 5
TCGA-A2-A0ES,1001,0,signature 5
TCGA-A2-A0EW,770,0,signature 5
TCGA-A2-A0EX,550,0,signature 5
TCGA-A2-A0EY,485,0,signature 5
TCGA-A2-A0SV,825,1,signature 5
TCGA-A2-A0SW,1365,1,signature 5
TCGA-A2-A0SY,1154,0,signature 5
TCGA-A2-A0T1,323,0,signature 5
TCGA-A2-A0T6,344,0,signature 5
TCGA-A2-A0T7,397,0,signature 5
TCGA-A2-A0YD,550,0,signature 5
TCGA-A2-A0YK,334,0,signature 5
TCGA-A2-A0YL,268,0,signature 5
TCGA-A2-A1FV,461,0,signature 5
TCGA-A2-A1FZ,410,0,signature 5
TCGA-A2-A1G6,132,0,signature 5
TCGA-A2-A25A,2968,0,signature 5
TCGA-A2-A25D,0,0,signature 5
TCGA-A2-A3KC,363,0,signature 5
TCGA-A2-A3KD,804,0,signature 5
TCGA-A2-A3XV,428,0,signature 5
TCGA-A2-A3XW,1209,0,signature 5
TCGA-A2-A3XZ,973,0,signature 5
TCGA-A2-A4RW,222,0,signature 5
TCGA-A2-A4RY,268,0,signature 5
TCGA-A2-A4S3,104,0,signature 5
TCGA-A7-A0CG,167,0,signature 5
TCGA-A7-A0D9,160,0,signature 5
TCGA-A7-A0DB,141,0,signature 5
TCGA-A7-A13H,551,0,signature 5
TCGA-A7-A26F,257,0,signature 5
TCGA-A7-A2KD,182,0,signature 5
TCGA-A7-A3J1,75,0,signature 5
TCGA-A7-A425,293,0,signature 5
TCGA-A7-A426,229,0,signature 5
TCGA-A7-A4SA,241,0,signature 5
TCGA-A7-A4SB,200,0,signature 5
TCGA-A7-A4SF,369,0,signature 5
TCGA-A7-A56D,177,0,signature 5
TCGA-A7-A5ZW,134,0,signature 5
TCGA-A7-A5ZX,132,0,signature 5
TCGA-A7-A6VX,169,0,signature 5
TCGA-A8-A06P,396,0,signature 5
TCGA-A8-A06Q,31,0,signature 5
TCGA-A8-A06R,547,0,signature 5
TCGA-A8-A06X,943,1,signature 5
TCGA-A8-A075,518,0,signature 5
TCGA-A8-A076,1642,0,signature 5
TCGA-A8-A07B,1004,0,signature 5
TCGA-A8-A07E,608,0,signature 5
TCGA-A8-A07F,577,0,signature 5
TCGA-A8-A07G,577,0,signature 5
TCGA-A8-A07I,426,0,signature 5
TCGA-A8-A07J,365,0,signature 5
TCGA-A8-A07L,518,0,signature 5
TCGA-A8-A07P,334,0,signature 5
TCGA-A8-A07U,303,0,signature 5
TCGA-A8-A081,0,0,signature 5
TCGA-A8-A084,458,0,signature 5
TCGA-A8-A085,1124,0,signature 5
TCGA-A8-A08B,702,0,signature 5
TCGA-A8-A08H,0,0,signature 5
TCGA-A8-A08J,1127,1,signature 5
TCGA-A8-A08L,30,1,signature 5
TCGA-A8-A08P,943,0,signature 5
TCGA-A8-A08T,2830,0,signature 5
TCGA-A8-A08X,1034,0,signature 5
TCGA-A8-A08Z,1217,0,signature 5
TCGA-A8-A092,487,0,signature 5
TCGA-A8-A094,0,0,signature 5
TCGA-A8-A097,365,0,signature 5
TCGA-A8-A09D,396,0,signature 5
TCGA-A8-A09G,0,0,signature 5
TCGA-A8-A09I,1006,0,signature 5
TCGA-A8-A09Q,761,0,signature 5
TCGA-A8-A09W,30,0,signature 5
TCGA-A8-A09X,426,1,signature 5
TCGA-A8-A0A6,640,0,signature 5
TCGA-A8-A0A7,30,0,signature 5
TCGA-A8-A0A9,396,0,signature 5
TCGA-A8-A0AB,518,0,signature 5
TCGA-AC-A23C,29,0,signature 5
TCGA-AC-A23E,72,0,signature 5
TCGA-AC-A23G,330,0,signature 5
TCGA-AC-A23H,0,0,signature 5
TCGA-AC-A2B8,45,0,signature 5
TCGA-AC-A2FB,44,0,signature 5
TCGA-AC-A2FE,791,0,signature 5
TCGA-AC-A2FF,1686,0,signature 5
TCGA-AC-A2FG,1125,0,signature 5
TCGA-AC-A2FK,1180,0,signature 5
TCGA-AC-A2FM,792,1,signature 5
TCGA-AC-A2FO,1542,0,signature 5
TCGA-AC-A2QI,28,0,signature 5
TCGA-AC-A3EH,17,0,signature 5
TCGA-AC-A3HN,21,0,signature 5
TCGA-AC-A3QP,286,0,signature 5
TCGA-AC-A3QQ,34,0,signature 5
TCGA-AC-A3TM,93,0,signature 5
TCGA-AC-A3W5,55,0,signature 5
TCGA-AC-A3W6,0,0,signature 5
TCGA-AC-A3W7,192,0,signature 5
TCGA-AC-A3YI,47,0,signature 5
TCGA-AC-A5EH,63,0,signature 5
TCGA-AC-A5XS,47,0,signature 5
TCGA-AC-A6IV,36,0,signature 5
TCGA-AC-A6IX,13,0,signature 5
TCGA-AC-A8OS,70,0,signature 5
TCGA-AN-A041,7,0,signature 5
TCGA-AN-A046,10,0,signature 5
TCGA-AN-A04C,54,0,signature 5
TCGA-AN-A0AJ,244,0,signature 5
TCGA-AN-A0AM,5,0,signature 5
TCGA-AN-A0AS,10,0,signature 5
TCGA-AN-A0FD,196,0,signature 5
TCGA-AN-A0FN,218,0,signature 5
TCGA-AN-A0FS,191,0,signature 5
TCGA-AN-A0FT,183,0,signature 5
TCGA-AN-A0FV,10,0,signature 5
TCGA-AN-A0FZ,10,0,signature 5
TCGA-AN-A0XL,10,0,signature 5
TCGA-AN-A0XN,10,0,signature 5
TCGA-AN-A0XS,10,0,signature 5
TCGA-AN-A0XW,170,0,signature 5
TCGA-AO-A03L,2442,0,signature 5
TCGA-AO-A03N,1645,0,signature 5
TCGA-AO-A03V,886,0,signature 5
TCGA-AO-A0J2,585,0,signature 5
TCGA-AO-A0J5,735,0,signature 5
TCGA-AO-A0J9,1256,0,signature 5
TCGA-AO-A0JB,1150,0,signature 5
TCGA-AO-A0JC,1547,0,signature 5
TCGA-AO-A0JE,1966,0,signature 5
TCGA-AO-A0JF,354,0,signature 5
TCGA-AO-A0JG,449,0,signature 5
TCGA-AO-A0JJ,1512,0,signature 5
TCGA-AO-A0JM,1826,0,signature 5
TCGA-AO-A12A,2755,0,signature 5
TCGA-AO-A12C,1994,0,signature 5
TCGA-AO-A12D,1948,0,signature 5
TCGA-AO-A12E,1743,0,signature 5
TCGA-AO-A12G,1266,0,signature 5
TCGA-AO-A1KO,448,0,signature 5
TCGA-AO-A1KS,16,0,signature 5
TCGA-AO-A1KT,541,0,signature 5
TCGA-AQ-A0Y5,172,1,signature 5
TCGA-AQ-A1H3,162,0,signature 5
TCGA-AQ-A7U7,304,0,signature 5
TCGA-AR-A0TT,1730,0,signature 5
TCGA-AR-A0TX,15,0,signature 5
TCGA-AR-A0TZ,2316,0,signature 5
TCGA-AR-A0U2,2551,1,signature 5
TCGA-AR-A1AL,1485,0,signature 5
TCGA-AR-A1AM,1903,0,signature 5
TCGA-AR-A1AN,1330,0,signature 5
TCGA-AR-A1AO,1325,0,signature 5
TCGA-AR-A1AP,1216,0,signature 5
TCGA-AR-A1AT,1272,1,signature 5
TCGA-AR-A1AX,1103,0,signature 5
TCGA-AR-A24M,1991,0,signature 5
TCGA-AR-A24S,1888,0,signature 5
TCGA-AR-A24T,1620,0,signature 5
TCGA-AR-A24U,1623,0,signature 5
TCGA-AR-A24X,1465,0,signature 5
TCGA-AR-A250,1708,0,signature 5
TCGA-AR-A252,1236,0,signature 5
TCGA-AR-A254,1212,0,signature 5
TCGA-AR-A255,1059,0,signature 5
TCGA-AR-A2LH,616,1,signature 5
TCGA-AR-A2LL,224,0,signature 5
TCGA-AR-A2LM,1218,0,signature 5
TCGA-AR-A2LN,520,0,signature 5
TCGA-AR-A2LQ,516,0,signature 5
TCGA-AR-A5QN,396,0,signature 5
TCGA-AR-A5QP,439,0,signature 5
TCGA-B6-A0I5,4550,0,signature 5
TCGA-B6-A0I8,749,1,signature 5
TCGA-B6-A0I9,362,1,signature 5
TCGA-B6-A0IG,4456,1,signature 5
TCGA-B6-A0IH,2965,1,signature 5
TCGA-B6-A0IK,571,1,signature 5
TCGA-B6-A0IN,2573,1,signature 5
TCGA-B6-A0IO,3350,0,signature 5
TCGA-B6-A0RG,2082,0,signature 5
TCGA-B6-A0RH,5749,0,signature 5
TCGA-B6-A0RQ,4267,1,signature 5
TCGA-B6-A0RS,3063,1,signature 5
TCGA-B6-A0WW,558,1,signature 5
TCGA-B6-A0WY,3461,1,signature 5
TCGA-B6-A0X7,1781,1,signature 5
TCGA-B6-A1KN,3330,0,signature 5
TCGA-B6-A401,1989,0,signature 5
TCGA-B6-A40B,2521,0,signature 5
TCGA-BH-A0AU,746,0,signature 5
TCGA-BH-A0AW,622,0,signature 5
TCGA-BH-A0AY,777,0,signature 5
TCGA-BH-A0AZ,867,0,signature 5
TCGA-BH-A0B0,1428,0,signature 5
TCGA-BH-A0B1,1148,0,signature 5
TCGA-BH-A0B4,1191,0,signature 5
TCGA-BH-A0B5,1471,0,signature 5
TCGA-BH-A0B6,1732,0,signature 5
TCGA-BH-A0B7,1733,0,signature 5
TCGA-BH-A0BA,1132,0,signature 5
TCGA-BH-A0BF,782,0,signature 5
TCGA-BH-A0BM,1117,0,signature 5
TCGA-BH-A0BO,1085,0,signature 5
TCGA-BH-A0BP,1481,0,signature 5
TCGA-BH-A0BQ,827,0,signature 5
TCGA-BH-A0BR,1633,0,signature 5
TCGA-BH-A0BT,1386,0,signature 5
TCGA-BH-A0C0,1270,0,signature 5
TCGA-BH-A0C1,1339,0,signature 5
TCGA-BH-A0C3,1464,0,signature 5
TCGA-BH-A0DG,713,0,signature 5
TCGA-BH-A0DH,1156,0,signature 5
TCGA-BH-A0DI,673,0,signature 5
TCGA-BH-A0DK,423,0,signature 5
TCGA-BH-A0DP,476,0,signature 5
TCGA-BH-A0DQ,98,0,signature 5
TCGA-BH-A0DT,1170,0,signature 5
TCGA-BH-A0DV,1374,0,signature 5
TCGA-BH-A0DX,1442,0,signature 5
TCGA-BH-A0DZ,495,0,signature 5
TCGA-BH-A0E2,376,0,signature 5
TCGA-BH-A0E7,1363,0,signature 5
TCGA-BH-A0GY,917,0,signature 5
TCGA-BH-A0GZ,328,0,signature 5
TCGA-BH-A0H3,1149,0,signature 5
TCGA-BH-A0H5,1080,0,signature 5
TCGA-BH-A0H6,747,0,signature 5
TCGA-BH-A0H7,702,0,signature 5
TCGA-BH-A0HF,727,0,signature 5
TCGA-BH-A0HK,178,0,signature 5
TCGA-BH-A0HP,414,0,signature 5
TCGA-BH-A0HQ,1121,0,signature 5
TCGA-BH-A0HY,868,0,signature 5
TCGA-BH-A0W4,175,0,signature 5
TCGA-BH-A0W5,543,0,signature 5
TCGA-BH-A0W7,558,0,signature 5
TCGA-BH-A18F,268,0,signature 5
TCGA-BH-A18H,0,0,signature 5
TCGA-BH-A18I,220,0,signature 5
TCGA-BH-A18J,612,1,signature 5
TCGA-BH-A18K,2763,1,signature 5
TCGA-BH-A18P,921,1,signature 5
TCGA-BH-A18R,1142,1,signature 5
TCGA-BH-A1EN,2127,1,signature 5
TCGA-BH-A1EO,2798,1,signature 5
TCGA-BH-A1EV,365,1,signature 5
TCGA-BH-A1EW,1694,1,signature 5
TCGA-BH-A1EX,1508,1,signature 5
TCGA-BH-A1F2,959,1,signature 5
TCGA-BH-A1F5,2712,1,signature 5
TCGA-BH-A1F8,1,1,signature 5
TCGA-BH-A1FB,3669,1,signature 5
TCGA-BH-A1FD,1009,1,signature 5
TCGA-BH-A1FE,2273,1,signature 5
TCGA-BH-A1FH,1034,1,signature 5
TCGA-BH-A1FL,1673,1,signature 5
TCGA-BH-A1FN,2192,1,signature 5
TCGA-BH-A1FU,1688,1,signature 5
TCGA-BH-A202,22,0,signature 5
TCGA-BH-A203,1174,1,signature 5
TCGA-BH-A208,1759,1,signature 5
TCGA-BH-A209,3959,1,signature 5
TCGA-BH-A28O,324,0,signature 5
TCGA-BH-A28Q,196,0,signature 5
TCGA-BH-A2L8,168,0,signature 5
TCGA-BH-A42U,3324,0,signature 5
TCGA-BH-A42V,272,0,signature 5
TCGA-BH-A5J0,225,0,signature 5
TCGA-BH-A8FZ,144,0,signature 5
TCGA-BH-AB28,185,0,signature 5
TCGA-C8-A12L,0,0,signature 5
TCGA-C8-A12O,0,0,signature 5
TCGA-C8-A12P,0,0,signature 5
TCGA-C8-A12Q,2,0,signature 5
TCGA-C8-A12T,0,0,signature 5
TCGA-C8-A12W,7,0,signature 5
TCGA-C8-A12Z,12,0,signature 5
TCGA-C8-A130,4,0,signature 5
TCGA-C8-A131,14,0,signature 5
TCGA-C8-A135,13,0,signature 5
TCGA-C8-A137,34,0,signature 5
TCGA-C8-A138,7,0,signature 5
TCGA-C8-A1HF,0,0,signature 5
TCGA-C8-A1HI,0,0,signature 5
TCGA-C8-A1HK,7,0,signature 5
TCGA-C8-A1HM,6,0,signature 5
TCGA-C8-A26V,9,0,signature 5
TCGA-C8-A26X,11,0,signature 5
TCGA-C8-A26Y,0,0,signature 5
TCGA-C8-A275,1,0,signature 5
TCGA-C8-A278,9,0,signature 5
TCGA-C8-A3M7,1,0,signature 5
TCGA-C8-A8HP,8,0,signature 5
TCGA-C8-A8HQ,9,0,signature 5
TCGA-C8-A8HR,10,0,signature 5
TCGA-D8-A13Z,210,0,signature 5
TCGA-D8-A141,113,0,signature 5
TCGA-D8-A143,172,0,signature 5
TCGA-D8-A145,49,0,signature 5
TCGA-D8-A146,344,0,signature 5
TCGA-D8-A1J8,256,0,signature 5
TCGA-D8-A1J9,248,0,signature 5
TCGA-D8-A1JA,18,0,signature 5
TCGA-D8-A1JB,365,0,signature 5
TCGA-D8-A1JD,273,0,signature 5
TCGA-D8-A1JF,96,0,signature 5
TCGA-D8-A1JG,187,0,signature 5
TCGA-D8-A1JJ,274,0,signature 5
TCGA-D8-A1JN,217,0,signature 5
TCGA-D8-A1JU,106,0,signature 5
TCGA-D8-A1X9,380,0,signature 5
TCGA-D8-A1XB,201,0,signature 5
TCGA-D8-A1XD,155,0,signature 5
TCGA-D8-A1XJ,352,0,signature 5
TCGA-D8-A1XL,319,0,signature 5
TCGA-D8-A1XM,218,0,signature 5
TCGA-D8-A1XO,242,0,signature 5
TCGA-D8-A1XT,193,0,signature 5
TCGA-D8-A1XY,81,0,signature 5
TCGA-D8-A1XZ,121,0,signature 5
TCGA-D8-A1Y1,116,0,signature 5
TCGA-D8-A1Y2,73,0,signature 5
TCGA-D8-A27G,210,0,signature 5
TCGA-D8-A27I,186,0,signature 5
TCGA-D8-A27K,119,0,signature 5
TCGA-D8-A27L,126,0,signature 5
TCGA-D8-A27N,146,0,signature 5
TCGA-D8-A27R,29,0,signature 5
TCGA-D8-A27V,73,0,signature 5
TCGA-D8-A3Z5,441,0,signature 5
TCGA-D8-A4Z1,223,0,signature 5
TCGA-D8-A73U,492,0,signature 5
TCGA-D8-A73X,368,0,signature 5
TCGA-E2-A107,763,0,signature 5
TCGA-E2-A108,124,0,signature 5
TCGA-E2-A10C,854,0,signature 5
TCGA-E2-A10F,360,0,signature 5
TCGA-E2-A14V,748,0,signature 5
TCGA-E2-A14Z,518,0,signature 5
TCGA-E2-A152,588,0,signature 5
TCGA-E2-A15E,518,0,signature 5
TCGA-E2-A15I,411,0,signature 5
TCGA-E2-A15O,289,0,signature 5
TCGA-E2-A15P,315,0,signature 5
TCGA-E2-A1B0,1271,0,signature 5
TCGA-E2-A1B1,1361,0,signature 5
TCGA-E2-A1B5,774,0,signature 5
TCGA-E2-A1BC,297,0,signature 5
TCGA-E2-A1IF,956,0,signature 5
TCGA-E2-A1IH,658,0,signature 5
TCGA-E2-A1IJ,725,0,signature 5
TCGA-E2-A1IN,392,0,signature 5
TCGA-E2-A1IO,498,0,signature 5
TCGA-E2-A1L9,388,0,signature 5
TCGA-E2-A1LB,972,0,signature 5
TCGA-E2-A1LE,879,1,signature 5
TCGA-E2-A2P5,326,0,signature 5
TCGA-E2-A2P6,168,0,signature 5
TCGA-E2-A3DX,217,0,signature 5
TCGA-E2-A9RU,0,0,signature 5
TCGA-E9-A1N4,5,0,signature 5
TCGA-E9-A1N5,0,0,signature 5
TCGA-E9-A1N6,0,0,signature 5
TCGA-E9-A1N9,0,0,signature 5
TCGA-E9-A1NF,0,0,signature 5
TCGA-E9-A1NG,0,0,signature 5
TCGA-E9-A1R3,64,0,signature 5
TCGA-E9-A1R5,42,0,signature 5
TCGA-E9-A1RC,1224,0,signature 5
TCGA-E9-A1RG,35,0,signature 5
TCGA-E9-A1RI,48,0,signature 5
TCGA-E9-A226,16,0,signature 5
TCGA-E9-A229,0,0,signature 5
TCGA-E9-A22A,0,0,signature 5
TCGA-E9-A22E,0,0,signature 5
TCGA-E9-A247,13,0,signature 5
TCGA-E9-A295,22,0,signature 5
TCGA-E9-A2JT,23,0,signature 5
TCGA-E9-A3X8,23,0,signature 5
TCGA-E9-A5FK,12,0,signature 5
TCGA-E9-A6HE,92,0,signature 5
TCGA-EW-A1IX,1082,0,signature 5
TCGA-EW-A1IY,258,0,signature 5
TCGA-EW-A1IZ,260,0,signature 5
TCGA-EW-A1J2,140,0,signature 5
TCGA-EW-A1J5,227,0,signature 5
TCGA-EW-A1OV,523,0,signature 5
TCGA-EW-A1OZ,941,0,signature 5
TCGA-EW-A1P1,920,0,signature 5
TCGA-EW-A1P6,312,0,signature 5
TCGA-EW-A1P7,635,0,signature 5
TCGA-EW-A1PC,187,0,signature 5
TCGA-EW-A1PF,140,0,signature 5
TCGA-EW-A1PG,876,0,signature 5
TCGA-EW-A2FR,1120,0,signature 5
TCGA-EW-A2FV,239,0,signature 5
TCGA-EW-A3E8,647,0,signature 5
TCGA-EW-A423,309,0,signature 5
TCGA-EW-A424,322,0,signature 5
TCGA-EW-A6S9,463,0,signature 5
TCGA-EW-A6SD,1010,0,signature 5
TCGA-GI-A2C9,711,0,signature 5
TCGA-GM-A2D9,1812,1,signature 5
TCGA-GM-A2DA,5909,0,signature 5
TCGA-GM-A2DB,1616,0,signature 5
TCGA-GM-A2DD,1309,0,signature 5
TCGA-GM-A2DI,1883,0,signature 5
TCGA-GM-A2DL,2763,0,signature 5
TCGA-GM-A2DN,2352,0,signature 5
TCGA-GM-A2DO,1623,0,signature 5
TCGA-GM-A3NW,2982,0,signature 5
TCGA-GM-A3NY,743,0,signature 5
TCGA-GM-A3XG,982,0,signature 5
TCGA-GM-A3XN,1641,0,signature 5
TCGA-GM-A4E0,1753,0,signature 5
TCGA-GM-A5PX,551,0,signature 5
TCGA-HN-A2OB,1849,0,signature 5
TCGA-JL-A3YX,352,0,signature 5
TCGA-LD-A66U,252,0,signature 5
TCGA-LD-A74U,203,0,signature 5
TCGA-LD-A9QF,266,0,signature 5
TCGA-LL-A440,20,0,signature 5
TCGA-LL-A441,91,0,signature 5
TCGA-LL-A5YL,169,0,signature 5
TCGA-LL-A5YM,143,0,signature 5
TCGA-LL-A5YO,97,0,signature 5
TCGA-LL-A6FP,0,0,signature 5
TCGA-LL-A73Z,137,0,signature 5
TCGA-LL-A740,137,0,signature 5
TCGA-LL-A7SZ,170,0,signature 5
TCGA-LL-A7T0,98,0,signature 5
TCGA-LQ-A4E4,484,0,signature 5
TCGA-OK-A5Q2,64,0,signature 5
TCGA-OL-A5D6,385,0,signature 5
TCGA-OL-A5DA,1357,0,signature 5
TCGA-OL-A5RV,733,0,signature 5
TCGA-OL-A5RX,513,0,signature 5
TCGA-OL-A5RY,429,0,signature 5
TCGA-OL-A5RZ,313,0,signature 5
TCGA-OL-A66L,945,0,signature 5
TCGA-OL-A66N,413,0,signature 5
TCGA-OL-A66P,58,0,signature 5
TCGA-OL-A6VQ,229,0,signature 5
TCGA-PE-A5DC,1430,1,signature 5
TCGA-PE-A5DD,1953,0,signature 5
TCGA-PE-A5DE,1855,0,signature 5
TCGA-PL-A8LY,8,0,signature 5
TCGA-S3-A6ZF,212,0,signature 5
TCGA-S3-A6ZH,263,0,signature 5
TCGA-S3-AA11,169,0,signature 5
TCGA-S3-AA14,218,0,signature 5
TCGA-V7-A7HQ,1590,0,signature 5
TCGA-W8-A86G,161,0,signature 5
TCGA-WT-AB44,791,0,signature 5
TCGA-XX-A899,292,0,signature 5
TCGA-XX-A89A,278,0,signature 5
TCGA-Z7-A8R5,3042,0,signature 5
TCGA-Z7-A8R6,2800,0,signature 5
TCGA-3C-AALJ,1228,0,signature 3
TCGA-A1-A0SG,434,0,signature 3
TCGA-A2-A04V,1920,1,signature 3
TCGA-A2-A0CK,3820,0,signature 3
TCGA-A2-A0CU,158,1,signature 3
TCGA-A2-A0D4,496,0,signature 3
TCGA-A2-A0EU,733,0,signature 3
TCGA-A2-A1FW,221,0,signature 3
TCGA-A2-A1G0,380,0,signature 3
TCGA-A2-A259,1286,0,signature 3
TCGA-A7-A0DC,273,0,signature 3
TCGA-A8-A06N,0,0,signature 3
TCGA-A8-A06O,396,0,signature 3
TCGA-A8-A06T,1249,0,signature 3
TCGA-A8-A082,549,0,signature 3
TCGA-A8-A08C,608,0,signature 3
TCGA-A8-A08F,549,0,signature 3
TCGA-A8-A08O,943,0,signature 3
TCGA-A8-A091,580,0,signature 3
TCGA-A8-A09K,912,0,signature 3
TCGA-A8-A09N,31,0,signature 3
TCGA-A8-A0A4,396,0,signature 3
TCGA-AC-A2BM,1162,0,signature 3
TCGA-AC-A3YJ,40,0,signature 3
TCGA-AC-A6NO,51,0,signature 3
TCGA-AN-A0XR,10,0,signature 3
TCGA-AN-A0XT,10,0,signature 3
TCGA-AN-A0XV,162,0,signature 3
TCGA-AO-A03T,1187,0,signature 3
TCGA-AO-A0J3,302,0,signature 3
TCGA-AO-A0JI,1172,0,signature 3
TCGA-AO-A126,2850,0,signature 3
TCGA-AR-A24L,2221,0,signature 3
TCGA-AR-A24P,26,0,signature 3
TCGA-AR-A2LK,1304,0,signature 3
TCGA-B6-A0IM,3836,0,signature 3
TCGA-B6-A0IP,3374,0,signature 3
TCGA-B6-A0RM,2373,1,signature 3
TCGA-B6-A0RN,5261,0,signature 3
TCGA-B6-A0RO,4929,0,signature 3
TCGA-B6-A0X0,3945,1,signature 3
TCGA-B6-A408,1519,0,signature 3
TCGA-BH-A0DS,78,0,signature 3
TCGA-BH-A0EI,743,0,signature 3
TCGA-BH-A0HB,806,0,signature 3
TCGA-BH-A0HL,72,0,signature 3
TCGA-BH-A0HW,1561,0,signature 3
TCGA-BH-A0HX,829,0,signature 3
TCGA-BH-A42T,30,0,signature 3
TCGA-BH-A8G0,199,0,signature 3
TCGA-C8-A12M,0,0,signature 3
TCGA-C8-A273,6,0,signature 3
TCGA-D8-A1JP,167,0,signature 3
TCGA-D8-A1Y0,167,0,signature 3
TCGA-E2-A105,1163,0,signature 3
TCGA-E2-A106,1555,0,signature 3
TCGA-E2-A14S,834,0,signature 3
TCGA-E2-A14T,890,0,signature 3
TCGA-E2-A15C,497,0,signature 3
TCGA-E2-A15D,316,0,signature 3
TCGA-E2-A15S,274,0,signature 3
TCGA-E2-A1IL,14,0,signature 3
TCGA-E2-A1L7,633,0,signature 3
TCGA-E2-A1L8,1015,0,signature 3
TCGA-E2-A1LA,463,0,signature 3
TCGA-E2-A576,578,0,signature 3
TCGA-E9-A1R0,0,0,signature 3
TCGA-E9-A1R6,84,0,signature 3
TCGA-E9-A1R7,34,0,signature 3
TCGA-E9-A1RF,38,0,signature 3
TCGA-E9-A228,0,0,signature 3
TCGA-E9-A22B,0,0,signature 3
TCGA-E9-A3Q9,31,0,signature 3
TCGA-EW-A1J1,282,0,signature 3
TCGA-GM-A2DK,1896,0,signature 3
TCGA-GM-A5PV,412,0,signature 3
TCGA-LD-A7W5,124,0,signature 3
TCGA-OL-A5D8,229,0,signature 3
TCGA-OL-A6VR,848,0,signature 3
TCGA-S3-AA17,119,0,signature 3
TCGA-UL-AAZ6,426,0,signature 3
TCGA-WT-AB41,1550,0,signature 3
TCGA-A1-A0SO,852,0,signature 2
TCGA-A2-A04P,548,1,signature 2
TCGA-A2-A04Q,2179,0,signature 2
TCGA-A2-A04T,1950,0,signature 2
TCGA-A2-A04U,671,0,signature 2
TCGA-A2-A0CM,754,1,signature 2
TCGA-A2-A0D2,761,0,signature 2
TCGA-A2-A0ST,2619,0,signature 2
TCGA-A2-A0SX,1288,0,signature 2
TCGA-A2-A0YM,662,0,signature 2
TCGA-A2-A3XS,1032,1,signature 2
TCGA-A2-A3XT,2238,0,signature 2
TCGA-A2-A3XU,912,1,signature 2
TCGA-A2-A3XX,1168,0,signature 2
TCGA-A2-A3XY,786,0,signature 2
TCGA-A7-A0CE,254,0,signature 2
TCGA-A7-A0DA,373,0,signature 2
TCGA-A7-A26I,122,0,signature 2
TCGA-A7-A4SD,168,0,signature 2
TCGA-A7-A6VV,181,0,signature 2
TCGA-A8-A07C,580,0,signature 2
TCGA-A8-A07O,304,0,signature 2
TCGA-A8-A07R,273,0,signature 2
TCGA-AC-A62X,34,0,signature 2
TCGA-AN-A0AR,10,0,signature 2
TCGA-AN-A0AT,10,0,signature 2
TCGA-AN-A0FJ,242,0,signature 2
TCGA-AN-A0FX,10,0,signature 2
TCGA-AN-A0XU,10,0,signature 2
TCGA-AO-A0J4,294,0,signature 2
TCGA-AO-A0JL,1319,0,signature 2
TCGA-AO-A124,3120,0,signature 2
TCGA-AO-A129,2923,0,signature 2
TCGA-AO-A12F,1471,0,signature 2
TCGA-AO-A1KR,2141,0,signature 2
TCGA-AQ-A04J,160,0,signature 2
TCGA-AQ-A54N,78,0,signature 2
TCGA-AR-A0TP,2521,0,signature 2
TCGA-AR-A0TS,1138,0,signature 2
TCGA-AR-A0TU,360,0,signature 2
TCGA-AR-A0U0,8,0,signature 2
TCGA-AR-A1AH,2298,0,signature 2
TCGA-AR-A1AI,1881,0,signature 2
TCGA-AR-A1AJ,1605,0,signature 2
TCGA-AR-A1AQ,1310,0,signature 2
TCGA-AR-A1AR,524,1,signature 2
TCGA-AR-A1AY,615,0,signature 2
TCGA-AR-A256,2854,1,signature 2
TCGA-B6-A0I1,2361,1,signature 2
TCGA-B6-A0I6,991,1,signature 2
TCGA-B6-A0IJ,5383,0,signature 2
TCGA-B6-A0IQ,3872,0,signature 2
TCGA-B6-A0RE,6435,0,signature 2
TCGA-B6-A0RT,2721,0,signature 2
TCGA-B6-A0RU,7067,0,signature 2
TCGA-B6-A0WX,639,1,signature 2
TCGA-B6-A1KF,3088,0,signature 2
TCGA-B6-A3ZX,1132,0,signature 2
TCGA-B6-A400,215,0,signature 2
TCGA-B6-A402,1651,0,signature 2
TCGA-BH-A0AV,1180,0,signature 2
TCGA-BH-A0B9,1572,0,signature 2
TCGA-BH-A0BL,1340,0,signature 2
TCGA-BH-A0E6,293,0,signature 2
TCGA-BH-A0WA,372,0,signature 2
TCGA-BH-A18Q,1692,1,signature 2
TCGA-BH-A18T,224,1,signature 2
TCGA-BH-A18V,1556,1,signature 2
TCGA-BH-A1FC,3472,1,signature 2
TCGA-C8-A12K,0,0,signature 2
TCGA-C8-A134,14,0,signature 2
TCGA-C8-A1HJ,5,0,signature 2
TCGA-C8-A27B,30,0,signature 2
TCGA-D8-A142,61,0,signature 2
TCGA-D8-A147,2,0,signature 2
TCGA-D8-A1JM,238,0,signature 2
TCGA-D8-A1XK,326,0,signature 2
TCGA-E2-A14N,1350,0,signature 2
TCGA-E2-A14R,845,0,signature 2
TCGA-E2-A14Y,688,0,signature 2
TCGA-E2-A1II,850,0,signature 2
TCGA-E2-A1LG,350,0,signature 2
TCGA-E2-A1LI,2750,0,signature 2
TCGA-E9-A1N8,0,0,signature 2
TCGA-E9-A22G,0,0,signature 2
TCGA-E9-A243,43,0,signature 2
TCGA-E9-A244,21,0,signature 2
TCGA-E9-A3QA,19,0,signature 2
TCGA-EW-A1OW,464,0,signature 2
TCGA-EW-A1P8,239,1,signature 2
TCGA-EW-A1PB,608,0,signature 2
TCGA-EW-A1PH,140,0,signature 2
TCGA-EW-A3U0,229,0,signature 2
TCGA-EW-A6SB,760,0,signature 2
TCGA-GM-A2DF,1299,0,signature 2
TCGA-GM-A3XL,1717,0,signature 2
TCGA-LL-A6FR,118,0,signature 2
TCGA-OL-A5D7,1416,0,signature 2
TCGA-OL-A5RW,797,0,signature 2
TCGA-OL-A5S0,298,0,signature 2
TCGA-OL-A6VO,480,0,signature 2
TCGA-PL-A8LZ,120,0,signature 2
TCGA-S3-AA0Z,322,0,signature 2
TCGA-S3-AA10,241,0,signature 2
TCGA-S3-AA15,209,0,signature 2
TCGA-A1-A0SP,584,0,signature 4
TCGA-A2-A0T2,255,1,signature 4
TCGA-A2-A0YJ,326,0,signature 4
TCGA-A2-A3Y0,859,0,signature 4
TCGA-A2-A4RX,274,0,signature 4
TCGA-A7-A4SE,371,0,signature 4
TCGA-A7-A6VW,176,0,signature 4
TCGA-A7-A6VY,125,0,signature 4
TCGA-AC-A2QJ,69,0,signature 4
TCGA-AO-A0J6,775,0,signature 4
TCGA-AR-A5QQ,322,1,signature 4
TCGA-B6-A409,573,1,signature 4
TCGA-BH-A0DL,1467,0,signature 4
TCGA-BH-A1F0,785,1,signature 4
TCGA-BH-A5IZ,98,0,signature 4
TCGA-D8-A1JL,265,0,signature 4
TCGA-E2-A159,515,0,signature 4
TCGA-E2-A1LH,2876,0,signature 4
TCGA-E2-A1LL,1014,0,signature 4
TCGA-E2-A573,677,0,signature 4
TCGA-E2-A574,605,0,signature 4
TCGA-E9-A1NC,0,0,signature 4
TCGA-E9-A1ND,0,0,signature 4
TCGA-E9-A5FL,8,0,signature 4
TCGA-EW-A1P4,501,0,signature 4
TCGA-PL-A8LV,-7,0,signature 4
TCGA-A2-A1G1,371,0,signature 1
TCGA-BH-A0BZ,1492,0,signature 1
TCGA-BH-A0EE,943,0,signature 1
TCGA-E2-A14P,487,0,signature 1
TCGA-JL-A3YW,360,0,signature 1
