# Supplementary material for: PatientProfiler: building patient-specific signaling models from proteogenomic data
Source: Mol Syst Biol. 2025 Oct 10;21(12):1845–65. doi: 10.1038/s44320-025-00160-y (PMC12672659; doi:10.1038/s44320-025-00160-y)
Supplement: Supplementary file 11 — Source data Fig. 6 [file 44320_2025_160_MOESM11_ESM.zip]

Archive with 17 entries (14 files):
- Figure 6/
- Figure 6/6A/
- Figure 6/.DS_Store
- __MACOSX/Figure 6/._.DS_Store
- Figure 6/6B/
- Figure 6/6A/6A.pdf
- __MACOSX/Figure 6/6A/._6A.pdf
- Figure 6/6A/.DS_Store
- __MACOSX/Figure 6/6A/._.DS_Store
- Figure 6/6A/6A.xls
- __MACOSX/Figure 6/6A/._6A.xls
- Figure 6/6B/.DS_Store
- __MACOSX/Figure 6/6B/._.DS_Store
- Figure 6/6B/6B.pdf
- __MACOSX/Figure 6/6B/._6B.pdf
- Figure 6/6B/6B.xls
- __MACOSX/Figure 6/6B/._6B.xls
