# Supplementary material for: PatientProfiler: building patient-specific signaling models from proteogenomic data
Source: Mol Syst Biol. 2025 Oct 10;21(12):1845–65. doi: 10.1038/s44320-025-00160-y (PMC12672659; doi:10.1038/s44320-025-00160-y)
Supplement: Supplementary file 11 — Source data Fig. 6 [file 44320_2025_160_MOESM11_ESM.zip › Figure 6/6A/6A.xls]

## Sheet: 6A
perc,iter,community,jaccard_index,intersection,sign_length,perc_sign
5%,1,CL1,0.9166666666666666,11,12,91.66666666666666
5%,1,CL2,1,11,11,100
5%,1,CL3,0.9642857142857144,27,28,96.42857142857144
5%,1,CL4,1,16,16,100
5%,1,CL5,1,27,27,100
5%,1,CL6,1,11,11,100
5%,1,CL7,0.9523809523809524,20,21,95.23809523809524
5%,2,CL1,0.9166666666666666,11,12,91.66666666666666
5%,2,CL2,0.9166666666666666,11,11,100
5%,2,CL3,1,28,28,100
5%,2,CL4,0.9375,15,16,93.75
5%,2,CL5,0.8888888888888888,24,27,88.88888888888889
5%,2,CL6,0.8333333333333334,10,11,90.9090909090909
5%,2,CL7,0.8571428571428571,18,21,85.71428571428571
5%,3,CL1,0.8461538461538461,11,12,91.66666666666666
5%,3,CL2,0.9090909090909092,10,11,90.9090909090909
5%,3,CL3,0.9310344827586208,27,28,96.42857142857144
5%,3,CL4,1,16,16,100
5%,3,CL5,0.9629629629629628,26,27,96.29629629629628
5%,3,CL6,1,11,11,100
5%,3,CL7,0.9523809523809524,20,21,95.23809523809524
5%,4,CL1,0.8333333333333334,10,12,83.33333333333334
5%,4,CL2,1,11,11,100
5%,4,CL3,1,28,28,100
5%,4,CL4,1,16,16,100
5%,4,CL5,0.8928571428571429,25,27,92.5925925925926
5%,4,CL6,0.8333333333333334,10,11,90.9090909090909
5%,4,CL7,0.9047619047619048,19,21,90.47619047619048
5%,5,CL1,1,12,12,100
5%,5,CL2,0.9090909090909092,10,11,90.9090909090909
5%,5,CL3,0.9285714285714286,26,28,92.85714285714286
5%,5,CL4,0.9375,15,16,93.75
5%,5,CL5,1,27,27,100
5%,5,CL6,0.9090909090909092,10,11,90.9090909090909
5%,5,CL7,1,21,21,100
5%,6,CL1,0.8333333333333334,10,12,83.33333333333334
5%,6,CL2,1,11,11,100
5%,6,CL3,1,28,28,100
5%,6,CL4,1,16,16,100
5%,6,CL5,1,27,27,100
5%,6,CL6,0.8333333333333334,10,11,90.9090909090909
5%,6,CL7,1,21,21,100
5%,7,CL1,0.9166666666666666,11,12,91.66666666666666
5%,7,CL2,1,11,11,100
5%,7,CL3,0.9642857142857144,27,28,96.42857142857144
5%,7,CL4,1,16,16,100
5%,7,CL5,0.9285714285714286,26,27,96.29629629629628
5%,7,CL6,0.9166666666666666,11,11,100
5%,7,CL7,0.9047619047619048,19,21,90.47619047619048
5%,8,CL1,1,12,12,100
5%,8,CL2,1,11,11,100
5%,8,CL3,0.9655172413793104,28,28,100
5%,8,CL4,0.7647058823529411,13,16,81.25
5%,8,CL5,0.9629629629629628,26,27,96.29629629629628
5%,8,CL6,0.9090909090909092,10,11,90.9090909090909
5%,8,CL7,0.9090909090909092,20,21,95.23809523809524
5%,9,CL1,1,12,12,100
5%,9,CL2,0.9090909090909092,10,11,90.9090909090909
5%,9,CL3,0.8928571428571429,25,28,89.28571428571429
5%,9,CL4,0.875,14,16,87.5
5%,9,CL5,0.925925925925926,25,27,92.5925925925926
5%,9,CL6,0.9090909090909092,10,11,90.9090909090909
5%,9,CL7,1,21,21,100
5%,10,CL1,0.8333333333333334,10,12,83.33333333333334
5%,10,CL2,1,11,11,100
5%,10,CL3,0.8571428571428571,24,28,85.71428571428571
5%,10,CL4,1,16,16,100
5%,10,CL5,0.925925925925926,25,27,92.5925925925926
5%,10,CL6,1,11,11,100
5%,10,CL7,0.9523809523809524,20,21,95.23809523809524
5%,11,CL1,0.9230769230769232,12,12,100
5%,11,CL2,0.9090909090909092,10,11,90.9090909090909
5%,11,CL3,0.9310344827586208,27,28,96.42857142857144
5%,11,CL4,0.9375,15,16,93.75
5%,11,CL5,0.925925925925926,25,27,92.5925925925926
5%,11,CL6,1,11,11,100
5%,11,CL7,0.8636363636363636,19,21,90.47619047619048
5%,12,CL1,1,12,12,100
5%,12,CL2,0.9166666666666666,11,11,100
5%,12,CL3,0.9642857142857144,27,28,96.42857142857144
5%,12,CL4,1,16,16,100
5%,12,CL5,0.925925925925926,25,27,92.5925925925926
5%,12,CL6,1,11,11,100
5%,12,CL7,0.8571428571428571,18,21,85.71428571428571
5%,13,CL1,1,12,12,100
5%,13,CL2,0.9090909090909092,10,11,90.9090909090909
5%,13,CL3,1,28,28,100
5%,13,CL4,0.875,14,16,87.5
5%,13,CL5,1,27,27,100
5%,13,CL6,0.9090909090909092,10,11,90.9090909090909
5%,13,CL7,0.9523809523809524,20,21,95.23809523809524
5%,14,CL1,0.9166666666666666,11,12,91.66666666666666
5%,14,CL2,0.9090909090909092,10,11,90.9090909090909
5%,14,CL3,0.896551724137931,26,28,92.85714285714286
5%,14,CL4,0.9375,15,16,93.75
5%,14,CL5,0.925925925925926,25,27,92.5925925925926
5%,14,CL6,0.9090909090909092,10,11,90.9090909090909
5%,14,CL7,0.9523809523809524,20,21,95.23809523809524
5%,15,CL1,0.9166666666666666,11,12,91.66666666666666
5%,15,CL2,0.9090909090909092,10,11,90.9090909090909
5%,15,CL3,0.9642857142857144,27,28,96.42857142857144
5%,15,CL4,0.9375,15,16,93.75
5%,15,CL5,0.925925925925926,25,27,92.5925925925926
5%,15,CL6,1,11,11,100
5%,15,CL7,0.9523809523809524,20,21,95.23809523809524
5%,16,CL1,0.8461538461538461,11,12,91.66666666666666
5%,16,CL2,1,11,11,100
5%,16,CL3,0.9310344827586208,27,28,96.42857142857144
5%,16,CL4,1,16,16,100
5%,16,CL5,0.925925925925926,25,27,92.5925925925926
5%,16,CL6,1,11,11,100
5%,16,CL7,0.9047619047619048,19,21,90.47619047619048
5%,17,CL1,0.8333333333333334,10,12,83.33333333333334
5%,17,CL2,1,11,11,100
5%,17,CL3,0.9285714285714286,26,28,92.85714285714286
5%,17,CL4,0.9375,15,16,93.75
5%,17,CL5,0.9629629629629628,26,27,96.29629629629628
5%,17,CL6,1,11,11,100
5%,17,CL7,0.9047619047619048,19,21,90.47619047619048
5%,18,CL1,1,12,12,100
5%,18,CL2,0.9090909090909092,10,11,90.9090909090909
5%,18,CL3,0.9285714285714286,26,28,92.85714285714286
5%,18,CL4,0.9375,15,16,93.75
5%,18,CL5,1,27,27,100
5%,18,CL6,0.9166666666666666,11,11,100
5%,18,CL7,1,21,21,100
5%,19,CL1,1,12,12,100
5%,19,CL2,0.8181818181818182,9,11,81.81818181818183
5%,19,CL3,0.9285714285714286,26,28,92.85714285714286
5%,19,CL4,1,16,16,100
5%,19,CL5,1,27,27,100
5%,19,CL6,1,11,11,100
5%,19,CL7,1,21,21,100
5%,20,CL1,0.9230769230769232,12,12,100
5%,20,CL2,0.9090909090909092,10,11,90.9090909090909
5%,20,CL3,0.8620689655172413,25,28,89.28571428571429
5%,20,CL4,1,16,16,100
5%,20,CL5,0.9629629629629628,26,27,96.29629629629628
5%,20,CL6,0.9090909090909092,10,11,90.9090909090909
5%,20,CL7,0.9047619047619048,19,21,90.47619047619048
5%,21,CL1,0.9166666666666666,11,12,91.66666666666666
5%,21,CL2,1,11,11,100
5%,21,CL3,1,28,28,100
5%,21,CL4,0.9375,15,16,93.75
5%,21,CL5,0.9629629629629628,26,27,96.29629629629628
5%,21,CL6,1,11,11,100
5%,21,CL7,0.9090909090909092,20,21,95.23809523809524
5%,22,CL1,0.8461538461538461,11,12,91.66666666666666
5%,22,CL2,1,11,11,100
5%,22,CL3,0.9642857142857144,27,28,96.42857142857144
5%,22,CL4,0.75,12,16,75
5%,22,CL5,0.8888888888888888,24,27,88.88888888888889
5%,22,CL6,1,11,11,100
5%,22,CL7,1,21,21,100
5%,23,CL1,1,12,12,100
5%,23,CL2,0.9090909090909092,10,11,90.9090909090909
5%,23,CL3,0.9655172413793104,28,28,100
5%,23,CL4,1,16,16,100
5%,23,CL5,0.925925925925926,25,27,92.5925925925926
5%,23,CL6,0.9090909090909092,10,11,90.9090909090909
5%,23,CL7,1,21,21,100
5%,24,CL1,0.9166666666666666,11,12,91.66666666666666
5%,24,CL2,0.9090909090909092,10,11,90.9090909090909
5%,24,CL3,0.9285714285714286,26,28,92.85714285714286
5%,24,CL4,1,16,16,100
5%,24,CL5,1,27,27,100
5%,24,CL6,0.8181818181818182,9,11,81.81818181818183
5%,24,CL7,0.9523809523809524,20,21,95.23809523809524
5%,25,CL1,1,12,12,100
5%,25,CL2,1,11,11,100
5%,25,CL3,0.9642857142857144,27,28,96.42857142857144
5%,25,CL4,1,16,16,100
5%,25,CL5,0.9629629629629628,26,27,96.29629629629628
5%,25,CL6,0.9090909090909092,10,11,90.9090909090909
5%,25,CL7,1,21,21,100
5%,26,CL1,1,12,12,100
5%,26,CL2,0.9090909090909092,10,11,90.9090909090909
5%,26,CL3,0.9642857142857144,27,28,96.42857142857144
5%,26,CL4,1,16,16,100
5%,26,CL5,0.9629629629629628,26,27,96.29629629629628
5%,26,CL6,0.8333333333333334,10,11,90.9090909090909
5%,26,CL7,0.9047619047619048,19,21,90.47619047619048
5%,27,CL1,0.75,9,12,75
5%,27,CL2,0.9090909090909092,10,11,90.9090909090909
5%,27,CL3,0.9285714285714286,26,28,92.85714285714286
5%,27,CL4,1,16,16,100
5%,27,CL5,0.9642857142857144,27,27,100
5%,27,CL6,1,11,11,100
5%,27,CL7,1,21,21,100
5%,28,CL1,1,12,12,100
5%,28,CL2,1,11,11,100
5%,28,CL3,0.9310344827586208,27,28,96.42857142857144
5%,28,CL4,1,16,16,100
5%,28,CL5,0.9629629629629628,26,27,96.29629629629628
5%,28,CL6,1,11,11,100
5%,28,CL7,0.9523809523809524,20,21,95.23809523809524
5%,29,CL1,0.8461538461538461,11,12,91.66666666666666
5%,29,CL2,1,11,11,100
5%,29,CL3,1,28,28,100
5%,29,CL4,1,16,16,100
5%,29,CL5,0.9629629629629628,26,27,96.29629629629628
5%,29,CL6,0.9090909090909092,10,11,90.9090909090909
5%,29,CL7,0.9523809523809524,20,21,95.23809523809524
5%,30,CL1,0.8461538461538461,11,12,91.66666666666666
5%,30,CL2,1,11,11,100
5%,30,CL3,0.9285714285714286,26,28,92.85714285714286
5%,30,CL4,0.9375,15,16,93.75
5%,30,CL5,0.9629629629629628,26,27,96.29629629629628
5%,30,CL6,0.9166666666666666,11,11,100
5%,30,CL7,1,21,21,100
5%,31,CL1,0.9230769230769232,12,12,100
5%,31,CL2,0.8181818181818182,9,11,81.81818181818183
5%,31,CL3,0.9310344827586208,27,28,96.42857142857144
5%,31,CL4,1,16,16,100
5%,31,CL5,0.9629629629629628,26,27,96.29629629629628
5%,31,CL6,1,11,11,100
5%,31,CL7,0.9523809523809524,20,21,95.23809523809524
5%,32,CL1,0.9166666666666666,11,12,91.66666666666666
5%,32,CL2,0.7272727272727273,8,11,72.72727272727273
5%,32,CL3,0.9642857142857144,27,28,96.42857142857144
5%,32,CL4,1,16,16,100
5%,32,CL5,1,27,27,100
5%,32,CL6,1,11,11,100
5%,32,CL7,1,21,21,100
5%,33,CL1,1,12,12,100
5%,33,CL2,0.8181818181818182,9,11,81.81818181818183
5%,33,CL3,0.9642857142857144,27,28,96.42857142857144
5%,33,CL4,1,16,16,100
5%,33,CL5,0.9629629629629628,26,27,96.29629629629628
5%,33,CL6,1,11,11,100
5%,33,CL7,0.9523809523809524,20,21,95.23809523809524
5%,34,CL1,1,12,12,100
5%,34,CL2,0.9090909090909092,10,11,90.9090909090909
5%,34,CL3,0.896551724137931,26,28,92.85714285714286
5%,34,CL4,1,16,16,100
5%,34,CL5,0.9629629629629628,26,27,96.29629629629628
5%,34,CL6,0.9090909090909092,10,11,90.9090909090909
5%,34,CL7,0.9523809523809524,20,21,95.23809523809524
5%,35,CL1,1,12,12,100
5%,35,CL2,0.8181818181818182,9,11,81.81818181818183
5%,35,CL3,0.9310344827586208,27,28,96.42857142857144
5%,35,CL4,0.9375,15,16,93.75
5%,35,CL5,1,27,27,100
5%,35,CL6,0.7272727272727273,8,11,72.72727272727273
5%,35,CL7,0.9523809523809524,20,21,95.23809523809524
5%,36,CL1,1,12,12,100
5%,36,CL2,0.9090909090909092,10,11,90.9090909090909
5%,36,CL3,1,28,28,100
5%,36,CL4,0.9375,15,16,93.75
5%,36,CL5,1,27,27,100
5%,36,CL6,0.9166666666666666,11,11,100
5%,36,CL7,1,21,21,100
5%,37,CL1,0.9166666666666666,11,12,91.66666666666666
5%,37,CL2,1,11,11,100
5%,37,CL3,0.9285714285714286,26,28,92.85714285714286
5%,37,CL4,0.875,14,16,87.5
5%,37,CL5,0.9629629629629628,26,27,96.29629629629628
5%,37,CL6,0.9090909090909092,10,11,90.9090909090909
5%,37,CL7,1,21,21,100
5%,38,CL1,0.8333333333333334,10,12,83.33333333333334
5%,38,CL2,0.9090909090909092,10,11,90.9090909090909
5%,38,CL3,1,28,28,100
5%,38,CL4,0.875,14,16,87.5
5%,38,CL5,0.8214285714285714,23,27,85.18518518518519
5%,38,CL6,0.8181818181818182,9,11,81.81818181818183
5%,38,CL7,0.9523809523809524,20,21,95.23809523809524
5%,39,CL1,1,12,12,100
5%,39,CL2,1,11,11,100
5%,39,CL3,0.9642857142857144,27,28,96.42857142857144
5%,39,CL4,1,16,16,100
5%,39,CL5,0.925925925925926,25,27,92.5925925925926
5%,39,CL6,0.9090909090909092,10,11,90.9090909090909
5%,39,CL7,1,21,21,100
5%,40,CL1,0.9166666666666666,11,12,91.66666666666666
5%,40,CL2,0.9090909090909092,10,11,90.9090909090909
5%,40,CL3,0.9285714285714286,26,28,92.85714285714286
5%,40,CL4,1,16,16,100
5%,40,CL5,0.9629629629629628,26,27,96.29629629629628
5%,40,CL6,0.9166666666666666,11,11,100
5%,40,CL7,1,21,21,100
5%,41,CL1,1,12,12,100
5%,41,CL2,1,11,11,100
5%,41,CL3,0.9310344827586208,27,28,96.42857142857144
5%,41,CL4,1,16,16,100
5%,41,CL5,0.9642857142857144,27,27,100
5%,41,CL6,0.9090909090909092,10,11,90.9090909090909
5%,41,CL7,1,21,21,100
5%,42,CL1,0.9230769230769232,12,12,100
5%,42,CL2,0.9090909090909092,10,11,90.9090909090909
5%,42,CL3,0.9285714285714286,26,28,92.85714285714286
5%,42,CL4,0.875,14,16,87.5
5%,42,CL5,0.925925925925926,25,27,92.5925925925926
5%,42,CL6,1,11,11,100
5%,42,CL7,0.9047619047619048,19,21,90.47619047619048
5%,43,CL1,1,12,12,100
5%,43,CL2,1,11,11,100
5%,43,CL3,0.8620689655172413,25,28,89.28571428571429
5%,43,CL4,1,16,16,100
5%,43,CL5,0.9629629629629628,26,27,96.29629629629628
5%,43,CL6,1,11,11,100
5%,43,CL7,1,21,21,100
5%,44,CL1,1,12,12,100
5%,44,CL2,1,11,11,100
5%,44,CL3,0.9655172413793104,28,28,100
5%,44,CL4,0.9375,15,16,93.75
5%,44,CL5,0.925925925925926,25,27,92.5925925925926
5%,44,CL6,1,11,11,100
5%,44,CL7,0.9047619047619048,19,21,90.47619047619048
5%,45,CL1,1,12,12,100
5%,45,CL2,0.9090909090909092,10,11,90.9090909090909
5%,45,CL3,0.9310344827586208,27,28,96.42857142857144
5%,45,CL4,0.875,14,16,87.5
5%,45,CL5,0.8888888888888888,24,27,88.88888888888889
5%,45,CL6,0.8181818181818182,9,11,81.81818181818183
5%,45,CL7,1,21,21,100
5%,46,CL1,0.9166666666666666,11,12,91.66666666666666
5%,46,CL2,1,11,11,100
5%,46,CL3,1,28,28,100
5%,46,CL4,0.875,14,16,87.5
5%,46,CL5,0.8888888888888888,24,27,88.88888888888889
5%,46,CL6,0.6363636363636364,7,11,63.63636363636363
5%,46,CL7,1,21,21,100
5%,47,CL1,0.8333333333333334,10,12,83.33333333333334
5%,47,CL2,1,11,11,100
5%,47,CL3,0.9285714285714286,26,28,92.85714285714286
5%,47,CL4,1,16,16,100
5%,47,CL5,1,27,27,100
5%,47,CL6,0.9166666666666666,11,11,100
5%,47,CL7,1,21,21,100
5%,48,CL1,1,12,12,100
5%,48,CL2,1,11,11,100
5%,48,CL3,0.9655172413793104,28,28,100
5%,48,CL4,1,16,16,100
5%,48,CL5,0.9629629629629628,26,27,96.29629629629628
5%,48,CL6,1,11,11,100
5%,48,CL7,1,21,21,100
5%,49,CL1,0.9166666666666666,11,12,91.66666666666666
5%,49,CL2,1,11,11,100
5%,49,CL3,0.896551724137931,26,28,92.85714285714286
5%,49,CL4,1,16,16,100
5%,49,CL5,0.8888888888888888,24,27,88.88888888888889
5%,49,CL6,0.9166666666666666,11,11,100
5%,49,CL7,0.9523809523809524,20,21,95.23809523809524
5%,50,CL1,1,12,12,100
5%,50,CL2,1,11,11,100
5%,50,CL3,0.9642857142857144,27,28,96.42857142857144
5%,50,CL4,1,16,16,100
5%,50,CL5,0.9629629629629628,26,27,96.29629629629628
5%,50,CL6,1,11,11,100
5%,50,CL7,0.9523809523809524,20,21,95.23809523809524
10%,1,CL1,0.8333333333333334,10,12,83.33333333333334
10%,1,CL2,1,11,11,100
10%,1,CL3,0.9642857142857144,27,28,96.42857142857144
10%,1,CL4,0.8125,13,16,81.25
10%,1,CL5,0.8888888888888888,24,27,88.88888888888889
10%,1,CL6,0.9090909090909092,10,11,90.9090909090909
10%,1,CL7,0.9523809523809524,20,21,95.23809523809524
10%,2,CL1,1,12,12,100
10%,2,CL2,0.8181818181818182,9,11,81.81818181818183
10%,2,CL3,0.8620689655172413,25,28,89.28571428571429
10%,2,CL4,0.9375,15,16,93.75
10%,2,CL5,0.925925925925926,25,27,92.5925925925926
10%,2,CL6,0.8461538461538461,11,11,100
10%,2,CL7,0.9523809523809524,20,21,95.23809523809524
10%,3,CL1,1,12,12,100
10%,3,CL2,0.8181818181818182,9,11,81.81818181818183
10%,3,CL3,0.8,24,28,85.71428571428571
10%,3,CL4,0.875,14,16,87.5
10%,3,CL5,0.925925925925926,25,27,92.5925925925926
10%,3,CL6,1,11,11,100
10%,3,CL7,0.8571428571428571,18,21,85.71428571428571
10%,4,CL1,0.9166666666666666,11,12,91.66666666666666
10%,4,CL2,1,11,11,100
10%,4,CL3,0.9642857142857144,27,28,96.42857142857144
10%,4,CL4,1,16,16,100
10%,4,CL5,0.925925925925926,25,27,92.5925925925926
10%,4,CL6,0.8333333333333334,10,11,90.9090909090909
10%,4,CL7,0.9523809523809524,20,21,95.23809523809524
10%,5,CL1,0.9166666666666666,11,12,91.66666666666666
10%,5,CL2,0.8181818181818182,9,11,81.81818181818183
10%,5,CL3,0.9,27,28,96.42857142857144
10%,5,CL4,0.9375,15,16,93.75
10%,5,CL5,0.8518518518518519,23,27,85.18518518518519
10%,5,CL6,0.7692307692307693,10,11,90.9090909090909
10%,5,CL7,0.9047619047619048,19,21,90.47619047619048
10%,6,CL1,0.9230769230769232,12,12,100
10%,6,CL2,0.6363636363636364,7,11,63.63636363636363
10%,6,CL3,0.7857142857142857,22,28,78.57142857142857
10%,6,CL4,1,16,16,100
10%,6,CL5,0.9629629629629628,26,27,96.29629629629628
10%,6,CL6,0.8333333333333334,10,11,90.9090909090909
10%,6,CL7,0.8095238095238095,17,21,80.95238095238095
10%,7,CL1,0.9166666666666666,11,12,91.66666666666666
10%,7,CL2,0.9090909090909092,10,11,90.9090909090909
10%,7,CL3,0.8620689655172413,25,28,89.28571428571429
10%,7,CL4,0.8125,13,16,81.25
10%,7,CL5,0.925925925925926,25,27,92.5925925925926
10%,7,CL6,0.8181818181818182,9,11,81.81818181818183
10%,7,CL7,0.8095238095238095,17,21,80.95238095238095
10%,8,CL1,0.7692307692307693,10,12,83.33333333333334
10%,8,CL2,0.9090909090909092,10,11,90.9090909090909
10%,8,CL3,1,28,28,100
10%,8,CL4,0.875,14,16,87.5
10%,8,CL5,0.9285714285714286,26,27,96.29629629629628
10%,8,CL6,0.8181818181818182,9,11,81.81818181818183
10%,8,CL7,1,21,21,100
10%,9,CL1,0.7857142857142857,11,12,91.66666666666666
10%,9,CL2,0.9090909090909092,10,11,90.9090909090909
10%,9,CL3,0.7333333333333333,22,28,78.57142857142857
10%,9,CL4,0.6875,11,16,68.75
10%,9,CL5,0.925925925925926,25,27,92.5925925925926
10%,9,CL6,0.6666666666666666,8,11,72.72727272727273
10%,9,CL7,1,21,21,100
10%,10,CL1,1,12,12,100
10%,10,CL2,0.6363636363636364,7,11,63.63636363636363
10%,10,CL3,0.9285714285714286,26,28,92.85714285714286
10%,10,CL4,0.875,14,16,87.5
10%,10,CL5,0.925925925925926,25,27,92.5925925925926
10%,10,CL6,0.8461538461538461,11,11,100
10%,10,CL7,0.8095238095238095,17,21,80.95238095238095
10%,11,CL1,0.9166666666666666,11,12,91.66666666666666
10%,11,CL2,1,11,11,100
10%,11,CL3,0.8928571428571429,25,28,89.28571428571429
10%,11,CL4,0.875,14,16,87.5
10%,11,CL5,0.8888888888888888,24,27,88.88888888888889
10%,11,CL6,1,11,11,100
10%,11,CL7,1,21,21,100
10%,12,CL1,0.75,9,12,75
10%,12,CL2,0.8181818181818182,9,11,81.81818181818183
10%,12,CL3,0.8620689655172413,25,28,89.28571428571429
10%,12,CL4,0.9375,15,16,93.75
10%,12,CL5,0.8518518518518519,23,27,85.18518518518519
10%,12,CL6,0.7272727272727273,8,11,72.72727272727273
10%,12,CL7,0.9523809523809524,20,21,95.23809523809524
10%,13,CL1,0.9230769230769232,12,12,100
10%,13,CL2,1,11,11,100
10%,13,CL3,0.9285714285714286,26,28,92.85714285714286
10%,13,CL4,0.8125,13,16,81.25
10%,13,CL5,0.9629629629629628,26,27,96.29629629629628
10%,13,CL6,0.75,9,11,81.81818181818183
10%,13,CL7,0.8095238095238095,17,21,80.95238095238095
10%,14,CL1,0.8461538461538461,11,12,91.66666666666666
10%,14,CL2,0.9090909090909092,10,11,90.9090909090909
10%,14,CL3,0.896551724137931,26,28,92.85714285714286
10%,14,CL4,0.9375,15,16,93.75
10%,14,CL5,0.8148148148148148,22,27,81.48148148148148
10%,14,CL6,1,11,11,100
10%,14,CL7,0.8571428571428571,18,21,85.71428571428571
10%,15,CL1,0.9166666666666666,11,12,91.66666666666666
10%,15,CL2,0.9090909090909092,10,11,90.9090909090909
10%,15,CL3,0.896551724137931,26,28,92.85714285714286
10%,15,CL4,0.9375,15,16,93.75
10%,15,CL5,0.8214285714285714,23,27,85.18518518518519
10%,15,CL6,0.9090909090909092,10,11,90.9090909090909
10%,15,CL7,0.8181818181818182,18,21,85.71428571428571
10%,16,CL1,0.7692307692307693,10,12,83.33333333333334
10%,16,CL2,0.8181818181818182,9,11,81.81818181818183
10%,16,CL3,0.8571428571428571,24,28,85.71428571428571
10%,16,CL4,0.8125,13,16,81.25
10%,16,CL5,0.8928571428571429,25,27,92.5925925925926
10%,16,CL6,0.8181818181818182,9,11,81.81818181818183
10%,16,CL7,1,21,21,100
10%,17,CL1,0.7692307692307693,10,12,83.33333333333334
10%,17,CL2,0.8181818181818182,9,11,81.81818181818183
10%,17,CL3,0.9310344827586208,27,28,96.42857142857144
10%,17,CL4,0.9375,15,16,93.75
10%,17,CL5,0.8518518518518519,23,27,85.18518518518519
10%,17,CL6,1,11,11,100
10%,17,CL7,0.9523809523809524,20,21,95.23809523809524
10%,18,CL1,0.8333333333333334,10,12,83.33333333333334
10%,18,CL2,1,11,11,100
10%,18,CL3,0.8928571428571429,25,28,89.28571428571429
10%,18,CL4,0.875,14,16,87.5
10%,18,CL5,0.8518518518518519,23,27,85.18518518518519
10%,18,CL6,0.8181818181818182,9,11,81.81818181818183
10%,18,CL7,0.9523809523809524,20,21,95.23809523809524
10%,19,CL1,1,12,12,100
10%,19,CL2,0.9090909090909092,10,11,90.9090909090909
10%,19,CL3,0.8,24,28,85.71428571428571
10%,19,CL4,1,16,16,100
10%,19,CL5,0.925925925925926,25,27,92.5925925925926
10%,19,CL6,0.9166666666666666,11,11,100
10%,19,CL7,0.9047619047619048,19,21,90.47619047619048
10%,20,CL1,0.9230769230769232,12,12,100
10%,20,CL2,0.9090909090909092,10,11,90.9090909090909
10%,20,CL3,0.9285714285714286,26,28,92.85714285714286
10%,20,CL4,0.875,14,16,87.5
10%,20,CL5,0.925925925925926,25,27,92.5925925925926
10%,20,CL6,0.9090909090909092,10,11,90.9090909090909
10%,20,CL7,0.9523809523809524,20,21,95.23809523809524
10%,21,CL1,0.9166666666666666,11,12,91.66666666666666
10%,21,CL2,0.9090909090909092,10,11,90.9090909090909
10%,21,CL3,0.8709677419354839,27,28,96.42857142857144
10%,21,CL4,0.875,14,16,87.5
10%,21,CL5,0.9285714285714286,26,27,96.29629629629628
10%,21,CL6,0.9090909090909092,10,11,90.9090909090909
10%,21,CL7,1,21,21,100
10%,22,CL1,1,12,12,100
10%,22,CL2,1,11,11,100
10%,22,CL3,0.9642857142857144,27,28,96.42857142857144
10%,22,CL4,0.75,12,16,75
10%,22,CL5,0.9629629629629628,26,27,96.29629629629628
10%,22,CL6,1,11,11,100
10%,22,CL7,0.9047619047619048,19,21,90.47619047619048
10%,23,CL1,0.8333333333333334,10,12,83.33333333333334
10%,23,CL2,0.8181818181818182,9,11,81.81818181818183
10%,23,CL3,0.9642857142857144,27,28,96.42857142857144
10%,23,CL4,0.8823529411764706,15,16,93.75
10%,23,CL5,0.925925925925926,25,27,92.5925925925926
10%,23,CL6,0.8461538461538461,11,11,100
10%,23,CL7,0.9523809523809524,20,21,95.23809523809524
10%,24,CL1,0.9166666666666666,11,12,91.66666666666666
10%,24,CL2,0.9090909090909092,10,11,90.9090909090909
10%,24,CL3,0.9285714285714286,26,28,92.85714285714286
10%,24,CL4,0.8235294117647058,14,16,87.5
10%,24,CL5,0.9629629629629628,26,27,96.29629629629628
10%,24,CL6,0.9090909090909092,10,11,90.9090909090909
10%,24,CL7,0.8571428571428571,18,21,85.71428571428571
10%,25,CL1,0.9166666666666666,11,12,91.66666666666666
10%,25,CL2,1,11,11,100
10%,25,CL3,0.7931034482758621,23,28,82.14285714285714
10%,25,CL4,0.875,14,16,87.5
10%,25,CL5,0.9629629629629628,26,27,96.29629629629628
10%,25,CL6,1,11,11,100
10%,25,CL7,0.9523809523809524,20,21,95.23809523809524
10%,26,CL1,0.7857142857142857,11,12,91.66666666666666
10%,26,CL2,0.9090909090909092,10,11,90.9090909090909
10%,26,CL3,0.9655172413793104,28,28,100
10%,26,CL4,1,16,16,100
10%,26,CL5,0.9629629629629628,26,27,96.29629629629628
10%,26,CL6,0.8333333333333334,10,11,90.9090909090909
10%,26,CL7,0.8095238095238095,17,21,80.95238095238095
10%,27,CL1,0.7692307692307693,10,12,83.33333333333334
10%,27,CL2,0.8181818181818182,9,11,81.81818181818183
10%,27,CL3,0.8275862068965517,24,28,85.71428571428571
10%,27,CL4,0.75,12,16,75
10%,27,CL5,0.8888888888888888,24,27,88.88888888888889
10%,27,CL6,0.9090909090909092,10,11,90.9090909090909
10%,27,CL7,0.9047619047619048,19,21,90.47619047619048
10%,28,CL1,1,12,12,100
10%,28,CL2,0.8181818181818182,9,11,81.81818181818183
10%,28,CL3,0.8571428571428571,24,28,85.71428571428571
10%,28,CL4,1,16,16,100
10%,28,CL5,0.8518518518518519,23,27,85.18518518518519
10%,28,CL6,0.9090909090909092,10,11,90.9090909090909
10%,28,CL7,0.7619047619047619,16,21,76.19047619047619
10%,29,CL1,0.6923076923076923,9,12,75
10%,29,CL2,0.9090909090909092,10,11,90.9090909090909
10%,29,CL3,0.9655172413793104,28,28,100
10%,29,CL4,0.8125,13,16,81.25
10%,29,CL5,0.7407407407407407,20,27,74.07407407407408
10%,29,CL6,0.7272727272727273,8,11,72.72727272727273
10%,29,CL7,0.9090909090909092,20,21,95.23809523809524
10%,30,CL1,0.8333333333333334,10,12,83.33333333333334
10%,30,CL2,0.7272727272727273,8,11,72.72727272727273
10%,30,CL3,0.896551724137931,26,28,92.85714285714286
10%,30,CL4,0.9375,15,16,93.75
10%,30,CL5,0.925925925925926,25,27,92.5925925925926
10%,30,CL6,0.8333333333333334,10,11,90.9090909090909
10%,30,CL7,0.9523809523809524,20,21,95.23809523809524
10%,31,CL1,0.8333333333333334,10,12,83.33333333333334
10%,31,CL2,0.7272727272727273,8,11,72.72727272727273
10%,31,CL3,0.7666666666666667,23,28,82.14285714285714
10%,31,CL4,0.9375,15,16,93.75
10%,31,CL5,0.925925925925926,25,27,92.5925925925926
10%,31,CL6,0.9090909090909092,10,11,90.9090909090909
10%,31,CL7,0.9523809523809524,20,21,95.23809523809524
10%,32,CL1,0.7692307692307693,10,12,83.33333333333334
10%,32,CL2,0.8333333333333334,10,11,90.9090909090909
10%,32,CL3,0.9642857142857144,27,28,96.42857142857144
10%,32,CL4,0.8823529411764706,15,16,93.75
10%,32,CL5,0.8888888888888888,24,27,88.88888888888889
10%,32,CL6,0.75,9,11,81.81818181818183
10%,32,CL7,0.8571428571428571,18,21,85.71428571428571
10%,33,CL1,0.9230769230769232,12,12,100
10%,33,CL2,0.8333333333333334,10,11,90.9090909090909
10%,33,CL3,1,28,28,100
10%,33,CL4,0.8125,13,16,81.25
10%,33,CL5,0.8518518518518519,23,27,85.18518518518519
10%,33,CL6,0.7272727272727273,8,11,72.72727272727273
10%,33,CL7,0.8571428571428571,18,21,85.71428571428571
10%,34,CL1,0.7692307692307693,10,12,83.33333333333334
10%,34,CL2,0.9090909090909092,10,11,90.9090909090909
10%,34,CL3,0.8571428571428571,24,28,85.71428571428571
10%,34,CL4,1,16,16,100
10%,34,CL5,0.925925925925926,25,27,92.5925925925926
10%,34,CL6,0.9090909090909092,10,11,90.9090909090909
10%,34,CL7,0.8571428571428571,18,21,85.71428571428571
10%,35,CL1,0.9166666666666666,11,12,91.66666666666666
10%,35,CL2,0.9090909090909092,10,11,90.9090909090909
10%,35,CL3,0.8620689655172413,25,28,89.28571428571429
10%,35,CL4,0.875,14,16,87.5
10%,35,CL5,0.8518518518518519,23,27,85.18518518518519
10%,35,CL6,0.8333333333333334,10,11,90.9090909090909
10%,35,CL7,0.8571428571428571,18,21,85.71428571428571
10%,36,CL1,0.7692307692307693,10,12,83.33333333333334
10%,36,CL2,0.7272727272727273,8,11,72.72727272727273
10%,36,CL3,0.8928571428571429,25,28,89.28571428571429
10%,36,CL4,0.9375,15,16,93.75
10%,36,CL5,0.8148148148148148,22,27,81.48148148148148
10%,36,CL6,0.9090909090909092,10,11,90.9090909090909
10%,36,CL7,0.8636363636363636,19,21,90.47619047619048
10%,37,CL1,0.75,9,12,75
10%,37,CL2,0.8181818181818182,9,11,81.81818181818183
10%,37,CL3,0.896551724137931,26,28,92.85714285714286
10%,37,CL4,0.8823529411764706,15,16,93.75
10%,37,CL5,0.8888888888888888,24,27,88.88888888888889
10%,37,CL6,1,11,11,100
10%,37,CL7,0.9523809523809524,20,21,95.23809523809524
10%,38,CL1,1,12,12,100
10%,38,CL2,0.8181818181818182,9,11,81.81818181818183
10%,38,CL3,0.8214285714285714,23,28,82.14285714285714
10%,38,CL4,0.9375,15,16,93.75
10%,38,CL5,0.925925925925926,25,27,92.5925925925926
10%,38,CL6,0.7272727272727273,8,11,72.72727272727273
10%,38,CL7,0.8095238095238095,17,21,80.95238095238095
10%,39,CL1,0.8333333333333334,10,12,83.33333333333334
10%,39,CL2,1,11,11,100
10%,39,CL3,0.8214285714285714,23,28,82.14285714285714
10%,39,CL4,1,16,16,100
10%,39,CL5,0.8518518518518519,23,27,85.18518518518519
10%,39,CL6,0.6666666666666666,8,11,72.72727272727273
10%,39,CL7,0.9523809523809524,20,21,95.23809523809524
10%,40,CL1,0.9166666666666666,11,12,91.66666666666666
10%,40,CL2,0.9090909090909092,10,11,90.9090909090909
10%,40,CL3,0.7931034482758621,23,28,82.14285714285714
10%,40,CL4,0.9411764705882352,16,16,100
10%,40,CL5,0.925925925925926,25,27,92.5925925925926
10%,40,CL6,0.8181818181818182,9,11,81.81818181818183
10%,40,CL7,0.8571428571428571,18,21,85.71428571428571
10%,41,CL1,1,12,12,100
10%,41,CL2,1,11,11,100
10%,41,CL3,0.8275862068965517,24,28,85.71428571428571
10%,41,CL4,0.9375,15,16,93.75
10%,41,CL5,0.9629629629629628,26,27,96.29629629629628
10%,41,CL6,0.9166666666666666,11,11,100
10%,41,CL7,0.9523809523809524,20,21,95.23809523809524
10%,42,CL1,0.9166666666666666,11,12,91.66666666666666
10%,42,CL2,0.9090909090909092,10,11,90.9090909090909
10%,42,CL3,0.896551724137931,26,28,92.85714285714286
10%,42,CL4,1,16,16,100
10%,42,CL5,0.9629629629629628,26,27,96.29629629629628
10%,42,CL6,1,11,11,100
10%,42,CL7,1,21,21,100
10%,43,CL1,0.7692307692307693,10,12,83.33333333333334
10%,43,CL2,0.7272727272727273,8,11,72.72727272727273
10%,43,CL3,0.896551724137931,26,28,92.85714285714286
10%,43,CL4,0.9375,15,16,93.75
10%,43,CL5,0.7777777777777778,21,27,77.77777777777779
10%,43,CL6,0.9090909090909092,10,11,90.9090909090909
10%,43,CL7,0.7619047619047619,16,21,76.19047619047619
10%,44,CL1,0.9166666666666666,11,12,91.66666666666666
10%,44,CL2,0.9090909090909092,10,11,90.9090909090909
10%,44,CL3,0.896551724137931,26,28,92.85714285714286
10%,44,CL4,0.8235294117647058,14,16,87.5
10%,44,CL5,0.8928571428571429,25,27,92.5925925925926
10%,44,CL6,0.8181818181818182,9,11,81.81818181818183
10%,44,CL7,0.9047619047619048,19,21,90.47619047619048
10%,45,CL1,0.8461538461538461,11,12,91.66666666666666
10%,45,CL2,1,11,11,100
10%,45,CL3,0.8620689655172413,25,28,89.28571428571429
10%,45,CL4,0.8125,13,16,81.25
10%,45,CL5,0.8888888888888888,24,27,88.88888888888889
10%,45,CL6,0.6666666666666666,8,11,72.72727272727273
10%,45,CL7,0.9523809523809524,20,21,95.23809523809524
10%,46,CL1,0.6428571428571429,9,12,75
10%,46,CL2,0.8181818181818182,9,11,81.81818181818183
10%,46,CL3,0.9642857142857144,27,28,96.42857142857144
10%,46,CL4,1,16,16,100
10%,46,CL5,0.925925925925926,25,27,92.5925925925926
10%,46,CL6,0.9090909090909092,10,11,90.9090909090909
10%,46,CL7,0.9047619047619048,19,21,90.47619047619048
10%,47,CL1,1,12,12,100
10%,47,CL2,1,11,11,100
10%,47,CL3,0.9642857142857144,27,28,96.42857142857144
10%,47,CL4,0.875,14,16,87.5
10%,47,CL5,0.8888888888888888,24,27,88.88888888888889
10%,47,CL6,1,11,11,100
10%,47,CL7,0.9523809523809524,20,21,95.23809523809524
10%,48,CL1,0.8333333333333334,10,12,83.33333333333334
10%,48,CL2,0.8181818181818182,9,11,81.81818181818183
10%,48,CL3,0.8928571428571429,25,28,89.28571428571429
10%,48,CL4,1,16,16,100
10%,48,CL5,0.8148148148148148,22,27,81.48148148148148
10%,48,CL6,1,11,11,100
10%,48,CL7,0.7142857142857143,15,21,71.42857142857143
10%,49,CL1,0.8461538461538461,11,12,91.66666666666666
10%,49,CL2,0.9090909090909092,10,11,90.9090909090909
10%,49,CL3,0.8571428571428571,24,28,85.71428571428571
10%,49,CL4,0.8125,13,16,81.25
10%,49,CL5,0.925925925925926,25,27,92.5925925925926
10%,49,CL6,0.8333333333333334,10,11,90.9090909090909
10%,49,CL7,0.7619047619047619,16,21,76.19047619047619
10%,50,CL1,0.8333333333333334,10,12,83.33333333333334
10%,50,CL2,0.6363636363636364,7,11,63.63636363636363
10%,50,CL3,0.896551724137931,26,28,92.85714285714286
10%,50,CL4,0.875,14,16,87.5
10%,50,CL5,0.9285714285714286,26,27,96.29629629629628
10%,50,CL6,0.9090909090909092,10,11,90.9090909090909
10%,50,CL7,0.8571428571428571,18,21,85.71428571428571
15%,1,CL1,0.6153846153846154,8,12,66.66666666666666
15%,1,CL2,0.8181818181818182,9,11,81.81818181818183
15%,1,CL3,0.8571428571428571,24,28,85.71428571428571
15%,1,CL4,0.875,14,16,87.5
15%,1,CL5,0.7037037037037037,19,27,70.37037037037037
15%,1,CL6,0.6923076923076923,9,11,81.81818181818183
15%,1,CL7,0.8095238095238095,17,21,80.95238095238095
15%,2,CL1,0.75,9,12,75
15%,2,CL2,0.8333333333333334,10,11,90.9090909090909
15%,2,CL3,0.896551724137931,26,28,92.85714285714286
15%,2,CL4,0.8125,13,16,81.25
15%,2,CL5,0.7037037037037037,19,27,70.37037037037037
15%,2,CL6,0.8181818181818182,9,11,81.81818181818183
15%,2,CL7,0.8095238095238095,17,21,80.95238095238095
15%,3,CL1,0.6923076923076923,9,12,75
15%,3,CL2,0.8181818181818182,9,11,81.81818181818183
15%,3,CL3,0.8275862068965517,24,28,85.71428571428571
15%,3,CL4,0.75,12,16,75
15%,3,CL5,0.8518518518518519,23,27,85.18518518518519
15%,3,CL6,0.6666666666666666,8,11,72.72727272727273
15%,3,CL7,0.9523809523809524,20,21,95.23809523809524
15%,4,CL1,1,12,12,100
15%,4,CL2,0.9090909090909092,10,11,90.9090909090909
15%,4,CL3,0.8620689655172413,25,28,89.28571428571429
15%,4,CL4,0.9375,15,16,93.75
15%,4,CL5,0.8888888888888888,24,27,88.88888888888889
15%,4,CL6,0.8181818181818182,9,11,81.81818181818183
15%,4,CL7,0.5714285714285714,12,21,57.14285714285714
15%,5,CL1,0.75,9,12,75
15%,5,CL2,0.8181818181818182,9,11,81.81818181818183
15%,5,CL3,0.7666666666666667,23,28,82.14285714285714
15%,5,CL4,0.75,12,16,75
15%,5,CL5,0.8888888888888888,24,27,88.88888888888889
15%,5,CL6,0.7692307692307693,10,11,90.9090909090909
15%,5,CL7,0.8571428571428571,18,21,85.71428571428571
15%,6,CL1,0.6923076923076923,9,12,75
15%,6,CL2,1,11,11,100
15%,6,CL3,0.8928571428571429,25,28,89.28571428571429
15%,6,CL4,0.9375,15,16,93.75
15%,6,CL5,0.7777777777777778,21,27,77.77777777777779
15%,6,CL6,0.8181818181818182,9,11,81.81818181818183
15%,6,CL7,0.8636363636363636,19,21,90.47619047619048
15%,7,CL1,0.8461538461538461,11,12,91.66666666666666
15%,7,CL2,0.9090909090909092,10,11,90.9090909090909
15%,7,CL3,0.75,24,28,85.71428571428571
15%,7,CL4,0.7058823529411765,12,16,75
15%,7,CL5,0.8148148148148148,22,27,81.48148148148148
15%,7,CL6,0.8181818181818182,9,11,81.81818181818183
15%,7,CL7,0.9047619047619048,19,21,90.47619047619048
15%,8,CL1,0.6923076923076923,9,12,75
15%,8,CL2,0.6363636363636364,7,11,63.63636363636363
15%,8,CL3,0.8275862068965517,24,28,85.71428571428571
15%,8,CL4,0.75,12,16,75
15%,8,CL5,0.7857142857142857,22,27,81.48148148148148
15%,8,CL6,0.9090909090909092,10,11,90.9090909090909
15%,8,CL7,0.7619047619047619,16,21,76.19047619047619
15%,9,CL1,0.6666666666666666,8,12,66.66666666666666
15%,9,CL2,1,11,11,100
15%,9,CL3,0.8275862068965517,24,28,85.71428571428571
15%,9,CL4,0.7058823529411765,12,16,75
15%,9,CL5,0.8571428571428571,24,27,88.88888888888889
15%,9,CL6,0.8181818181818182,9,11,81.81818181818183
15%,9,CL7,0.8095238095238095,17,21,80.95238095238095
15%,10,CL1,1,12,12,100
15%,10,CL2,1,11,11,100
15%,10,CL3,0.8620689655172413,25,28,89.28571428571429
15%,10,CL4,0.9375,15,16,93.75
15%,10,CL5,0.7777777777777778,21,27,77.77777777777779
15%,10,CL6,0.9090909090909092,10,11,90.9090909090909
15%,10,CL7,0.8181818181818182,18,21,85.71428571428571
15%,11,CL1,0.8461538461538461,11,12,91.66666666666666
15%,11,CL2,0.75,9,11,81.81818181818183
15%,11,CL3,0.9285714285714286,26,28,92.85714285714286
15%,11,CL4,0.875,14,16,87.5
15%,11,CL5,0.8518518518518519,23,27,85.18518518518519
15%,11,CL6,0.8181818181818182,9,11,81.81818181818183
15%,11,CL7,0.9047619047619048,19,21,90.47619047619048
15%,12,CL1,0.6153846153846154,8,12,66.66666666666666
15%,12,CL2,0.8181818181818182,9,11,81.81818181818183
15%,12,CL3,0.75,21,28,75
15%,12,CL4,0.8823529411764706,15,16,93.75
15%,12,CL5,0.7857142857142857,22,27,81.48148148148148
15%,12,CL6,0.6666666666666666,8,11,72.72727272727273
15%,12,CL7,0.9523809523809524,20,21,95.23809523809524
15%,13,CL1,0.6666666666666666,8,12,66.66666666666666
15%,13,CL2,0.8181818181818182,9,11,81.81818181818183
15%,13,CL3,0.8214285714285714,23,28,82.14285714285714
15%,13,CL4,0.875,14,16,87.5
15%,13,CL5,0.6296296296296297,17,27,62.96296296296296
15%,13,CL6,1,11,11,100
15%,13,CL7,0.8571428571428571,18,21,85.71428571428571
15%,14,CL1,0.8333333333333334,10,12,83.33333333333334
15%,14,CL2,0.9090909090909092,10,11,90.9090909090909
15%,14,CL3,0.8064516129032258,25,28,89.28571428571429
15%,14,CL4,0.6875,11,16,68.75
15%,14,CL5,0.8518518518518519,23,27,85.18518518518519
15%,14,CL6,1,11,11,100
15%,14,CL7,0.8571428571428571,18,21,85.71428571428571
15%,15,CL1,0.8333333333333334,10,12,83.33333333333334
15%,15,CL2,0.7272727272727273,8,11,72.72727272727273
15%,15,CL3,0.7241379310344828,21,28,75
15%,15,CL4,0.875,14,16,87.5
15%,15,CL5,0.8518518518518519,23,27,85.18518518518519
15%,15,CL6,0.75,9,11,81.81818181818183
15%,15,CL7,0.8095238095238095,17,21,80.95238095238095
15%,16,CL1,0.6153846153846154,8,12,66.66666666666666
15%,16,CL2,0.9090909090909092,10,11,90.9090909090909
15%,16,CL3,0.8275862068965517,24,28,85.71428571428571
15%,16,CL4,0.8125,13,16,81.25
15%,16,CL5,0.8888888888888888,24,27,88.88888888888889
15%,16,CL6,0.9090909090909092,10,11,90.9090909090909
15%,16,CL7,0.8095238095238095,17,21,80.95238095238095
15%,17,CL1,0.8461538461538461,11,12,91.66666666666666
15%,17,CL2,1,11,11,100
15%,17,CL3,0.8928571428571429,25,28,89.28571428571429
15%,17,CL4,0.875,14,16,87.5
15%,17,CL5,0.925925925925926,25,27,92.5925925925926
15%,17,CL6,0.8181818181818182,9,11,81.81818181818183
15%,17,CL7,0.9523809523809524,20,21,95.23809523809524
15%,18,CL1,0.8461538461538461,11,12,91.66666666666666
15%,18,CL2,0.75,9,11,81.81818181818183
15%,18,CL3,0.8275862068965517,24,28,85.71428571428571
15%,18,CL4,0.7647058823529411,13,16,81.25
15%,18,CL5,0.925925925925926,25,27,92.5925925925926
15%,18,CL6,0.75,9,11,81.81818181818183
15%,18,CL7,0.8095238095238095,17,21,80.95238095238095
15%,19,CL1,0.6923076923076923,9,12,75
15%,19,CL2,0.6363636363636364,7,11,63.63636363636363
15%,19,CL3,0.7241379310344828,21,28,75
15%,19,CL4,0.8125,13,16,81.25
15%,19,CL5,0.8518518518518519,23,27,85.18518518518519
15%,19,CL6,0.8333333333333334,10,11,90.9090909090909
15%,19,CL7,0.8571428571428571,18,21,85.71428571428571
15%,20,CL1,0.8461538461538461,11,12,91.66666666666666
15%,20,CL2,0.8181818181818182,9,11,81.81818181818183
15%,20,CL3,0.9285714285714286,26,28,92.85714285714286
15%,20,CL4,0.8235294117647058,14,16,87.5
15%,20,CL5,0.7931034482758621,23,27,85.18518518518519
15%,20,CL6,0.9166666666666666,11,11,100
15%,20,CL7,0.9047619047619048,19,21,90.47619047619048
15%,21,CL1,0.9166666666666666,11,12,91.66666666666666
15%,21,CL2,0.8181818181818182,9,11,81.81818181818183
15%,21,CL3,0.8928571428571429,25,28,89.28571428571429
15%,21,CL4,0.9375,15,16,93.75
15%,21,CL5,0.8214285714285714,23,27,85.18518518518519
15%,21,CL6,0.75,9,11,81.81818181818183
15%,21,CL7,0.8095238095238095,17,21,80.95238095238095
15%,22,CL1,0.7857142857142857,11,12,91.66666666666666
15%,22,CL2,0.9090909090909092,10,11,90.9090909090909
15%,22,CL3,0.7586206896551724,22,28,78.57142857142857
15%,22,CL4,0.875,14,16,87.5
15%,22,CL5,0.8148148148148148,22,27,81.48148148148148
15%,22,CL6,0.6363636363636364,7,11,63.63636363636363
15%,22,CL7,0.8095238095238095,17,21,80.95238095238095
15%,23,CL1,0.8333333333333334,10,12,83.33333333333334
15%,23,CL2,0.8181818181818182,9,11,81.81818181818183
15%,23,CL3,0.8571428571428571,24,28,85.71428571428571
15%,23,CL4,0.8125,13,16,81.25
15%,23,CL5,0.8214285714285714,23,27,85.18518518518519
15%,23,CL6,0.8181818181818182,9,11,81.81818181818183
15%,23,CL7,0.9523809523809524,20,21,95.23809523809524
15%,24,CL1,0.6666666666666666,8,12,66.66666666666666
15%,24,CL2,0.9090909090909092,10,11,90.9090909090909
15%,24,CL3,0.8275862068965517,24,28,85.71428571428571
15%,24,CL4,0.8125,13,16,81.25
15%,24,CL5,0.7777777777777778,21,27,77.77777777777779
15%,24,CL6,0.8181818181818182,9,11,81.81818181818183
15%,24,CL7,0.9047619047619048,19,21,90.47619047619048
15%,25,CL1,0.8461538461538461,11,12,91.66666666666666
15%,25,CL2,0.9090909090909092,10,11,90.9090909090909
15%,25,CL3,0.8333333333333334,25,28,89.28571428571429
15%,25,CL4,0.875,14,16,87.5
15%,25,CL5,0.8518518518518519,23,27,85.18518518518519
15%,25,CL6,0.9090909090909092,10,11,90.9090909090909
15%,25,CL7,0.9523809523809524,20,21,95.23809523809524
15%,26,CL1,0.7692307692307693,10,12,83.33333333333334
15%,26,CL2,0.8181818181818182,9,11,81.81818181818183
15%,26,CL3,0.8275862068965517,24,28,85.71428571428571
15%,26,CL4,0.7058823529411765,12,16,75
15%,26,CL5,0.8148148148148148,22,27,81.48148148148148
15%,26,CL6,0.6363636363636364,7,11,63.63636363636363
15%,26,CL7,0.9523809523809524,20,21,95.23809523809524
15%,27,CL1,0.5833333333333334,7,12,58.333333333333336
15%,27,CL2,0.8181818181818182,9,11,81.81818181818183
15%,27,CL3,0.7857142857142857,22,28,78.57142857142857
15%,27,CL4,0.875,14,16,87.5
15%,27,CL5,0.8518518518518519,23,27,85.18518518518519
15%,27,CL6,0.8333333333333334,10,11,90.9090909090909
15%,27,CL7,0.7619047619047619,16,21,76.19047619047619
15%,28,CL1,0.9230769230769232,12,12,100
15%,28,CL2,0.5454545454545454,6,11,54.54545454545454
15%,28,CL3,0.9642857142857144,27,28,96.42857142857144
15%,28,CL4,0.875,14,16,87.5
15%,28,CL5,0.8928571428571429,25,27,92.5925925925926
15%,28,CL6,0.6363636363636364,7,11,63.63636363636363
15%,28,CL7,0.8095238095238095,17,21,80.95238095238095
15%,29,CL1,0.9166666666666666,11,12,91.66666666666666
15%,29,CL2,1,11,11,100
15%,29,CL3,0.8275862068965517,24,28,85.71428571428571
15%,29,CL4,0.875,14,16,87.5
15%,29,CL5,0.9629629629629628,26,27,96.29629629629628
15%,29,CL6,0.8333333333333334,10,11,90.9090909090909
15%,29,CL7,0.9047619047619048,19,21,90.47619047619048
15%,30,CL1,0.8333333333333334,10,12,83.33333333333334
15%,30,CL2,1,11,11,100
15%,30,CL3,0.8571428571428571,24,28,85.71428571428571
15%,30,CL4,0.9375,15,16,93.75
15%,30,CL5,0.8148148148148148,22,27,81.48148148148148
15%,30,CL6,0.8333333333333334,10,11,90.9090909090909
15%,30,CL7,0.7619047619047619,16,21,76.19047619047619
15%,31,CL1,0.7857142857142857,11,12,91.66666666666666
15%,31,CL2,0.9090909090909092,10,11,90.9090909090909
15%,31,CL3,0.8214285714285714,23,28,82.14285714285714
15%,31,CL4,0.875,14,16,87.5
15%,31,CL5,0.925925925925926,25,27,92.5925925925926
15%,31,CL6,0.8181818181818182,9,11,81.81818181818183
15%,31,CL7,0.8095238095238095,17,21,80.95238095238095
15%,32,CL1,0.9230769230769232,12,12,100
15%,32,CL2,0.9090909090909092,10,11,90.9090909090909
15%,32,CL3,0.8571428571428571,24,28,85.71428571428571
15%,32,CL4,0.8125,13,16,81.25
15%,32,CL5,0.9629629629629628,26,27,96.29629629629628
15%,32,CL6,0.6666666666666666,8,11,72.72727272727273
15%,32,CL7,0.9090909090909092,20,21,95.23809523809524
15%,33,CL1,0.9166666666666666,11,12,91.66666666666666
15%,33,CL2,0.8333333333333334,10,11,90.9090909090909
15%,33,CL3,0.7931034482758621,23,28,82.14285714285714
15%,33,CL4,0.8125,13,16,81.25
15%,33,CL5,0.8888888888888888,24,27,88.88888888888889
15%,33,CL6,0.9090909090909092,10,11,90.9090909090909
15%,33,CL7,0.9090909090909092,20,21,95.23809523809524
15%,34,CL1,0.9166666666666666,11,12,91.66666666666666
15%,34,CL2,0.8181818181818182,9,11,81.81818181818183
15%,34,CL3,0.9310344827586208,27,28,96.42857142857144
15%,34,CL4,0.6875,11,16,68.75
15%,34,CL5,0.925925925925926,25,27,92.5925925925926
15%,34,CL6,0.7272727272727273,8,11,72.72727272727273
15%,34,CL7,0.7619047619047619,16,21,76.19047619047619
15%,35,CL1,0.9166666666666666,11,12,91.66666666666666
15%,35,CL2,0.9090909090909092,10,11,90.9090909090909
15%,35,CL3,0.7857142857142857,22,28,78.57142857142857
15%,35,CL4,0.9375,15,16,93.75
15%,35,CL5,0.7857142857142857,22,27,81.48148148148148
15%,35,CL6,0.7272727272727273,8,11,72.72727272727273
15%,35,CL7,0.9047619047619048,19,21,90.47619047619048
15%,36,CL1,0.75,9,12,75
15%,36,CL2,0.6363636363636364,7,11,63.63636363636363
15%,36,CL3,0.7857142857142857,22,28,78.57142857142857
15%,36,CL4,0.9375,15,16,93.75
15%,36,CL5,0.8571428571428571,24,27,88.88888888888889
15%,36,CL6,0.8181818181818182,9,11,81.81818181818183
15%,36,CL7,0.9047619047619048,19,21,90.47619047619048
15%,37,CL1,0.7692307692307693,10,12,83.33333333333334
15%,37,CL2,0.9090909090909092,10,11,90.9090909090909
15%,37,CL3,0.75,21,28,75
15%,37,CL4,0.875,14,16,87.5
15%,37,CL5,0.8571428571428571,24,27,88.88888888888889
15%,37,CL6,0.5454545454545454,6,11,54.54545454545454
15%,37,CL7,0.9047619047619048,19,21,90.47619047619048
15%,38,CL1,0.8,12,12,100
15%,38,CL2,1,11,11,100
15%,38,CL3,0.8,24,28,85.71428571428571
15%,38,CL4,0.875,14,16,87.5
15%,38,CL5,0.8148148148148148,22,27,81.48148148148148
15%,38,CL6,0.9090909090909092,10,11,90.9090909090909
15%,38,CL7,0.8095238095238095,17,21,80.95238095238095
15%,39,CL1,0.7692307692307693,10,12,83.33333333333334
15%,39,CL2,0.9090909090909092,10,11,90.9090909090909
15%,39,CL3,0.8571428571428571,24,28,85.71428571428571
15%,39,CL4,0.875,14,16,87.5
15%,39,CL5,0.8148148148148148,22,27,81.48148148148148
15%,39,CL6,0.6666666666666666,8,11,72.72727272727273
15%,39,CL7,0.8095238095238095,17,21,80.95238095238095
15%,40,CL1,1,12,12,100
15%,40,CL2,1,11,11,100
15%,40,CL3,0.6551724137931034,19,28,67.85714285714286
15%,40,CL4,0.75,12,16,75
15%,40,CL5,0.925925925925926,25,27,92.5925925925926
15%,40,CL6,1,11,11,100
15%,40,CL7,0.8095238095238095,17,21,80.95238095238095
15%,41,CL1,0.8333333333333334,10,12,83.33333333333334
15%,41,CL2,0.9166666666666666,11,11,100
15%,41,CL3,0.8928571428571429,25,28,89.28571428571429
15%,41,CL4,0.7058823529411765,12,16,75
15%,41,CL5,0.8148148148148148,22,27,81.48148148148148
15%,41,CL6,1,11,11,100
15%,41,CL7,0.7727272727272727,17,21,80.95238095238095
15%,42,CL1,0.9166666666666666,11,12,91.66666666666666
15%,42,CL2,0.8181818181818182,9,11,81.81818181818183
15%,42,CL3,0.8620689655172413,25,28,89.28571428571429
15%,42,CL4,0.8125,13,16,81.25
15%,42,CL5,0.8518518518518519,23,27,85.18518518518519
15%,42,CL6,1,11,11,100
15%,42,CL7,1,21,21,100
15%,43,CL1,0.8333333333333334,10,12,83.33333333333334
15%,43,CL2,0.8181818181818182,9,11,81.81818181818183
15%,43,CL3,0.8928571428571429,25,28,89.28571428571429
15%,43,CL4,0.9375,15,16,93.75
15%,43,CL5,0.9285714285714286,26,27,96.29629629629628
15%,43,CL6,0.8181818181818182,9,11,81.81818181818183
15%,43,CL7,0.9523809523809524,20,21,95.23809523809524
15%,44,CL1,0.6666666666666666,8,12,66.66666666666666
15%,44,CL2,1,11,11,100
15%,44,CL3,0.896551724137931,26,28,92.85714285714286
15%,44,CL4,0.875,14,16,87.5
15%,44,CL5,0.8148148148148148,22,27,81.48148148148148
15%,44,CL6,0.9090909090909092,10,11,90.9090909090909
15%,44,CL7,0.8095238095238095,17,21,80.95238095238095
15%,45,CL1,0.8461538461538461,11,12,91.66666666666666
15%,45,CL2,0.8181818181818182,9,11,81.81818181818183
15%,45,CL3,0.8620689655172413,25,28,89.28571428571429
15%,45,CL4,0.8125,13,16,81.25
15%,45,CL5,0.8888888888888888,24,27,88.88888888888889
15%,45,CL6,0.8181818181818182,9,11,81.81818181818183
15%,45,CL7,0.9047619047619048,19,21,90.47619047619048
15%,46,CL1,0.6428571428571429,9,12,75
15%,46,CL2,0.8181818181818182,9,11,81.81818181818183
15%,46,CL3,0.8125,26,28,92.85714285714286
15%,46,CL4,0.7647058823529411,13,16,81.25
15%,46,CL5,0.8888888888888888,24,27,88.88888888888889
15%,46,CL6,0.6923076923076923,9,11,81.81818181818183
15%,46,CL7,0.8095238095238095,17,21,80.95238095238095
15%,47,CL1,0.8333333333333334,10,12,83.33333333333334
15%,47,CL2,0.9090909090909092,10,11,90.9090909090909
15%,47,CL3,1,28,28,100
15%,47,CL4,0.8125,13,16,81.25
15%,47,CL5,0.7586206896551724,22,27,81.48148148148148
15%,47,CL6,0.8333333333333334,10,11,90.9090909090909
15%,47,CL7,0.7727272727272727,17,21,80.95238095238095
15%,48,CL1,0.8333333333333334,10,12,83.33333333333334
15%,48,CL2,0.8181818181818182,9,11,81.81818181818183
15%,48,CL3,0.8571428571428571,24,28,85.71428571428571
15%,48,CL4,0.8235294117647058,14,16,87.5
15%,48,CL5,0.925925925925926,25,27,92.5925925925926
15%,48,CL6,0.9166666666666666,11,11,100
15%,48,CL7,0.9047619047619048,19,21,90.47619047619048
15%,49,CL1,1,12,12,100
15%,49,CL2,1,11,11,100
15%,49,CL3,0.8214285714285714,23,28,82.14285714285714
15%,49,CL4,0.8125,13,16,81.25
15%,49,CL5,0.9629629629629628,26,27,96.29629629629628
15%,49,CL6,0.8333333333333334,10,11,90.9090909090909
15%,49,CL7,1,21,21,100
15%,50,CL1,0.9230769230769232,12,12,100
15%,50,CL2,0.9090909090909092,10,11,90.9090909090909
15%,50,CL3,0.8275862068965517,24,28,85.71428571428571
15%,50,CL4,0.875,14,16,87.5
15%,50,CL5,0.8148148148148148,22,27,81.48148148148148
15%,50,CL6,0.9090909090909092,10,11,90.9090909090909
15%,50,CL7,0.9047619047619048,19,21,90.47619047619048
25%,1,CL1,0.5384615384615384,7,12,58.333333333333336
25%,1,CL2,0.6363636363636364,7,11,63.63636363636363
25%,1,CL3,0.7241379310344828,21,28,75
25%,1,CL4,0.7058823529411765,12,16,75
25%,1,CL5,0.5517241379310345,16,27,59.25925925925925
25%,1,CL6,0.7272727272727273,8,11,72.72727272727273
25%,1,CL7,0.5454545454545454,12,21,57.14285714285714
25%,2,CL1,0.6153846153846154,8,12,66.66666666666666
25%,2,CL2,0.8181818181818182,9,11,81.81818181818183
25%,2,CL3,0.5862068965517241,17,28,60.71428571428571
25%,2,CL4,0.75,12,16,75
25%,2,CL5,0.925925925925926,25,27,92.5925925925926
25%,2,CL6,0.8333333333333334,10,11,90.9090909090909
25%,2,CL7,0.7619047619047619,16,21,76.19047619047619
25%,3,CL1,0.7692307692307693,10,12,83.33333333333334
25%,3,CL2,0.6363636363636364,7,11,63.63636363636363
25%,3,CL3,0.7666666666666667,23,28,82.14285714285714
25%,3,CL4,0.7058823529411765,12,16,75
25%,3,CL5,0.6785714285714286,19,27,70.37037037037037
25%,3,CL6,0.9090909090909092,10,11,90.9090909090909
25%,3,CL7,0.8571428571428571,18,21,85.71428571428571
25%,4,CL1,0.4615384615384616,6,12,50
25%,4,CL2,1,11,11,100
25%,4,CL3,0.6896551724137931,20,28,71.42857142857143
25%,4,CL4,0.8823529411764706,15,16,93.75
25%,4,CL5,0.5714285714285714,16,27,59.25925925925925
25%,4,CL6,0.7272727272727273,8,11,72.72727272727273
25%,4,CL7,0.7619047619047619,16,21,76.19047619047619
25%,5,CL1,0.5714285714285714,8,12,66.66666666666666
25%,5,CL2,0.8181818181818182,9,11,81.81818181818183
25%,5,CL3,0.7857142857142857,22,28,78.57142857142857
25%,5,CL4,0.7647058823529411,13,16,81.25
25%,5,CL5,0.7777777777777778,21,27,77.77777777777779
25%,5,CL6,0.6666666666666666,8,11,72.72727272727273
25%,5,CL7,0.6818181818181818,15,21,71.42857142857143
25%,6,CL1,0.8461538461538461,11,12,91.66666666666666
25%,6,CL2,0.6363636363636364,7,11,63.63636363636363
25%,6,CL3,0.7931034482758621,23,28,82.14285714285714
25%,6,CL4,0.6875,11,16,68.75
25%,6,CL5,0.7407407407407407,20,27,74.07407407407408
25%,6,CL6,0.4166666666666667,5,11,45.45454545454545
25%,6,CL7,0.6818181818181818,15,21,71.42857142857143
25%,7,CL1,0.6923076923076923,9,12,75
25%,7,CL2,0.8181818181818182,9,11,81.81818181818183
25%,7,CL3,0.7333333333333333,22,28,78.57142857142857
25%,7,CL4,0.6470588235294118,11,16,68.75
25%,7,CL5,0.7407407407407407,20,27,74.07407407407408
25%,7,CL6,0.7272727272727273,8,11,72.72727272727273
25%,7,CL7,0.7142857142857143,15,21,71.42857142857143
25%,8,CL1,0.5714285714285714,8,12,66.66666666666666
25%,8,CL2,0.9090909090909092,10,11,90.9090909090909
25%,8,CL3,0.6206896551724138,18,28,64.28571428571429
25%,8,CL4,0.75,12,16,75
25%,8,CL5,0.6296296296296297,17,27,62.96296296296296
25%,8,CL6,0.5833333333333334,7,11,63.63636363636363
25%,8,CL7,0.6190476190476191,13,21,61.904761904761905
25%,9,CL1,0.75,9,12,75
25%,9,CL2,0.7272727272727273,8,11,72.72727272727273
25%,9,CL3,0.7,21,28,75
25%,9,CL4,0.8125,13,16,81.25
25%,9,CL5,0.7407407407407407,20,27,74.07407407407408
25%,9,CL6,0.8181818181818182,9,11,81.81818181818183
25%,9,CL7,0.6818181818181818,15,21,71.42857142857143
25%,10,CL1,0.6666666666666666,10,12,83.33333333333334
25%,10,CL2,0.5454545454545454,6,11,54.54545454545454
25%,10,CL3,0.7931034482758621,23,28,82.14285714285714
25%,10,CL4,0.625,10,16,62.5
25%,10,CL5,0.6785714285714286,19,27,70.37037037037037
25%,10,CL6,0.5454545454545454,6,11,54.54545454545454
25%,10,CL7,0.6190476190476191,13,21,61.904761904761905
25%,11,CL1,0.5714285714285714,8,12,66.66666666666666
25%,11,CL2,0.8181818181818182,9,11,81.81818181818183
25%,11,CL3,0.4666666666666667,14,28,50
25%,11,CL4,0.5555555555555556,10,16,62.5
25%,11,CL5,0.8148148148148148,22,27,81.48148148148148
25%,11,CL6,1,11,11,100
25%,11,CL7,0.7619047619047619,16,21,76.19047619047619
25%,12,CL1,0.4666666666666667,7,12,58.333333333333336
25%,12,CL2,0.75,9,11,81.81818181818183
25%,12,CL3,0.6774193548387096,21,28,75
25%,12,CL4,0.8125,13,16,81.25
25%,12,CL5,0.7857142857142857,22,27,81.48148148148148
25%,12,CL6,0.6363636363636364,7,11,63.63636363636363
25%,12,CL7,0.8571428571428571,18,21,85.71428571428571
25%,13,CL1,0.6428571428571429,9,12,75
25%,13,CL2,0.9090909090909092,10,11,90.9090909090909
25%,13,CL3,0.75,21,28,75
25%,13,CL4,0.875,14,16,87.5
25%,13,CL5,0.7037037037037037,19,27,70.37037037037037
25%,13,CL6,0.75,9,11,81.81818181818183
25%,13,CL7,0.5714285714285714,12,21,57.14285714285714
25%,14,CL1,0.7142857142857143,10,12,83.33333333333334
25%,14,CL2,0.7272727272727273,8,11,72.72727272727273
25%,14,CL3,0.7931034482758621,23,28,82.14285714285714
25%,14,CL4,0.7647058823529411,13,16,81.25
25%,14,CL5,0.5925925925925926,16,27,59.25925925925925
25%,14,CL6,0.5384615384615384,7,11,63.63636363636363
25%,14,CL7,0.6363636363636364,14,21,66.66666666666666
25%,15,CL1,0.6923076923076923,9,12,75
25%,15,CL2,0.6666666666666666,8,11,72.72727272727273
25%,15,CL3,0.8064516129032258,25,28,89.28571428571429
25%,15,CL4,0.8125,13,16,81.25
25%,15,CL5,0.8148148148148148,22,27,81.48148148148148
25%,15,CL6,0.75,9,11,81.81818181818183
25%,15,CL7,0.7272727272727273,16,21,76.19047619047619
25%,16,CL1,0.75,9,12,75
25%,16,CL2,0.9090909090909092,10,11,90.9090909090909
25%,16,CL3,0.8,24,28,85.71428571428571
25%,16,CL4,0.75,12,16,75
25%,16,CL5,0.5862068965517241,17,27,62.96296296296296
25%,16,CL6,0.4166666666666667,5,11,45.45454545454545
25%,16,CL7,0.7142857142857143,15,21,71.42857142857143
25%,17,CL1,0.75,9,12,75
25%,17,CL2,0.7272727272727273,8,11,72.72727272727273
25%,17,CL3,0.7142857142857143,20,28,71.42857142857143
25%,17,CL4,0.625,10,16,62.5
25%,17,CL5,0.7037037037037037,19,27,70.37037037037037
25%,17,CL6,0.9090909090909092,10,11,90.9090909090909
25%,17,CL7,0.7619047619047619,16,21,76.19047619047619
25%,18,CL1,0.8461538461538461,11,12,91.66666666666666
25%,18,CL2,0.6666666666666666,8,11,72.72727272727273
25%,18,CL3,0.7241379310344828,21,28,75
25%,18,CL4,0.6875,11,16,68.75
25%,18,CL5,0.8148148148148148,22,27,81.48148148148148
25%,18,CL6,0.6363636363636364,7,11,63.63636363636363
25%,18,CL7,0.8095238095238095,17,21,80.95238095238095
25%,19,CL1,0.6666666666666666,8,12,66.66666666666666
25%,19,CL2,0.5833333333333334,7,11,63.63636363636363
25%,19,CL3,0.8666666666666667,26,28,92.85714285714286
25%,19,CL4,0.75,12,16,75
25%,19,CL5,0.8148148148148148,22,27,81.48148148148148
25%,19,CL6,0.6363636363636364,7,11,63.63636363636363
25%,19,CL7,0.9523809523809524,20,21,95.23809523809524
25%,20,CL1,0.8333333333333334,10,12,83.33333333333334
25%,20,CL2,0.8181818181818182,9,11,81.81818181818183
25%,20,CL3,0.71875,23,28,82.14285714285714
25%,20,CL4,0.875,14,16,87.5
25%,20,CL5,0.7407407407407407,20,27,74.07407407407408
25%,20,CL6,0.8181818181818182,9,11,81.81818181818183
25%,20,CL7,0.7619047619047619,16,21,76.19047619047619
25%,21,CL1,0.5714285714285714,8,12,66.66666666666666
25%,21,CL2,0.7272727272727273,8,11,72.72727272727273
25%,21,CL3,0.75,21,28,75
25%,21,CL4,0.6875,11,16,68.75
25%,21,CL5,0.5517241379310345,16,27,59.25925925925925
25%,21,CL6,0.75,9,11,81.81818181818183
25%,21,CL7,0.6190476190476191,13,21,61.904761904761905
25%,22,CL1,0.5384615384615384,7,12,58.333333333333336
25%,22,CL2,0.7272727272727273,8,11,72.72727272727273
25%,22,CL3,0.696969696969697,23,28,82.14285714285714
25%,22,CL4,0.5882352941176471,10,16,62.5
25%,22,CL5,0.7777777777777778,21,27,77.77777777777779
25%,22,CL6,0.75,9,11,81.81818181818183
25%,22,CL7,0.7727272727272727,17,21,80.95238095238095
25%,23,CL1,0.5833333333333334,7,12,58.333333333333336
25%,23,CL2,0.9090909090909092,10,11,90.9090909090909
25%,23,CL3,0.6666666666666666,20,28,71.42857142857143
25%,23,CL4,0.7647058823529411,13,16,81.25
25%,23,CL5,0.8148148148148148,22,27,81.48148148148148
25%,23,CL6,0.8181818181818182,9,11,81.81818181818183
25%,23,CL7,0.7619047619047619,16,21,76.19047619047619
25%,24,CL1,0.4615384615384616,6,12,50
25%,24,CL2,1,11,11,100
25%,24,CL3,0.7333333333333333,22,28,78.57142857142857
25%,24,CL4,0.5625,9,16,56.25
25%,24,CL5,0.6785714285714286,19,27,70.37037037037037
25%,24,CL6,0.5384615384615384,7,11,63.63636363636363
25%,24,CL7,0.8181818181818182,18,21,85.71428571428571
25%,25,CL1,0.7692307692307693,10,12,83.33333333333334
25%,25,CL2,0.7272727272727273,8,11,72.72727272727273
25%,25,CL3,0.7142857142857143,20,28,71.42857142857143
25%,25,CL4,0.8125,13,16,81.25
25%,25,CL5,0.75,21,27,77.77777777777779
25%,25,CL6,0.9090909090909092,10,11,90.9090909090909
25%,25,CL7,0.8181818181818182,18,21,85.71428571428571
25%,26,CL1,0.7692307692307693,10,12,83.33333333333334
25%,26,CL2,0.6363636363636364,7,11,63.63636363636363
25%,26,CL3,0.7241379310344828,21,28,75
25%,26,CL4,0.9375,15,16,93.75
25%,26,CL5,0.7857142857142857,22,27,81.48148148148148
25%,26,CL6,0.7272727272727273,8,11,72.72727272727273
25%,26,CL7,0.6363636363636364,14,21,66.66666666666666
25%,27,CL1,0.5833333333333334,7,12,58.333333333333336
25%,27,CL2,0.6363636363636364,7,11,63.63636363636363
25%,27,CL3,0.7,21,28,75
25%,27,CL4,0.75,12,16,75
25%,27,CL5,0.7037037037037037,19,27,70.37037037037037
25%,27,CL6,0.5,6,11,54.54545454545454
25%,27,CL7,0.8095238095238095,17,21,80.95238095238095
25%,28,CL1,0.625,10,12,83.33333333333334
25%,28,CL2,0.6363636363636364,7,11,63.63636363636363
25%,28,CL3,0.7586206896551724,22,28,78.57142857142857
25%,28,CL4,0.6470588235294118,11,16,68.75
25%,28,CL5,0.5925925925925926,16,27,59.25925925925925
25%,28,CL6,0.6666666666666666,8,11,72.72727272727273
25%,28,CL7,0.42857142857142855,9,21,42.857142857142854
25%,29,CL1,0.5,7,12,58.333333333333336
25%,29,CL2,0.7272727272727273,8,11,72.72727272727273
25%,29,CL3,0.6896551724137931,20,28,71.42857142857143
25%,29,CL4,0.7058823529411765,12,16,75
25%,29,CL5,0.7777777777777778,21,27,77.77777777777779
25%,29,CL6,0.6666666666666666,8,11,72.72727272727273
25%,29,CL7,0.7619047619047619,16,21,76.19047619047619
25%,30,CL1,0.7692307692307693,10,12,83.33333333333334
25%,30,CL2,0.7272727272727273,8,11,72.72727272727273
25%,30,CL3,0.7741935483870968,24,28,85.71428571428571
25%,30,CL4,0.8235294117647058,14,16,87.5
25%,30,CL5,0.8148148148148148,22,27,81.48148148148148
25%,30,CL6,0.5833333333333334,7,11,63.63636363636363
25%,30,CL7,0.8571428571428571,18,21,85.71428571428571
25%,31,CL1,0.6,9,12,75
25%,31,CL2,0.6363636363636364,7,11,63.63636363636363
25%,31,CL3,0.6,18,28,64.28571428571429
25%,31,CL4,0.5625,9,16,56.25
25%,31,CL5,0.7407407407407407,20,27,74.07407407407408
25%,31,CL6,0.5384615384615384,7,11,63.63636363636363
25%,31,CL7,0.5714285714285714,12,21,57.14285714285714
25%,32,CL1,0.8461538461538461,11,12,91.66666666666666
25%,32,CL2,0.4545454545454546,5,11,45.45454545454545
25%,32,CL3,0.6551724137931034,19,28,67.85714285714286
25%,32,CL4,0.875,14,16,87.5
25%,32,CL5,0.7407407407407407,20,27,74.07407407407408
25%,32,CL6,0.8333333333333334,10,11,90.9090909090909
25%,32,CL7,0.5652173913043478,13,21,61.904761904761905
25%,33,CL1,0.5833333333333334,7,12,58.333333333333336
25%,33,CL2,0.7272727272727273,8,11,72.72727272727273
25%,33,CL3,0.7931034482758621,23,28,82.14285714285714
25%,33,CL4,0.8235294117647058,14,16,87.5
25%,33,CL5,0.8928571428571429,25,27,92.5925925925926
25%,33,CL6,0.6153846153846154,8,11,72.72727272727273
25%,33,CL7,0.9047619047619048,19,21,90.47619047619048
25%,34,CL1,0.6153846153846154,8,12,66.66666666666666
25%,34,CL2,0.8181818181818182,9,11,81.81818181818183
25%,34,CL3,0.7931034482758621,23,28,82.14285714285714
25%,34,CL4,0.8125,13,16,81.25
25%,34,CL5,0.7037037037037037,19,27,70.37037037037037
25%,34,CL6,0.8181818181818182,9,11,81.81818181818183
25%,34,CL7,0.7142857142857143,15,21,71.42857142857143
25%,35,CL1,0.6923076923076923,9,12,75
25%,35,CL2,0.7272727272727273,8,11,72.72727272727273
25%,35,CL3,0.7666666666666667,23,28,82.14285714285714
25%,35,CL4,0.7647058823529411,13,16,81.25
25%,35,CL5,0.8518518518518519,23,27,85.18518518518519
25%,35,CL6,0.5454545454545454,6,11,54.54545454545454
25%,35,CL7,0.7619047619047619,16,21,76.19047619047619
25%,36,CL1,0.6428571428571429,9,12,75
25%,36,CL2,0.6363636363636364,7,11,63.63636363636363
25%,36,CL3,0.8,24,28,85.71428571428571
25%,36,CL4,0.7647058823529411,13,16,81.25
25%,36,CL5,0.7777777777777778,21,27,77.77777777777779
25%,36,CL6,0.6153846153846154,8,11,72.72727272727273
25%,36,CL7,0.7619047619047619,16,21,76.19047619047619
25%,37,CL1,0.6153846153846154,8,12,66.66666666666666
25%,37,CL2,0.7272727272727273,8,11,72.72727272727273
25%,37,CL3,0.75,24,28,85.71428571428571
25%,37,CL4,0.8125,13,16,81.25
25%,37,CL5,0.925925925925926,25,27,92.5925925925926
25%,37,CL6,0.9090909090909092,10,11,90.9090909090909
25%,37,CL7,0.7727272727272727,17,21,80.95238095238095
25%,38,CL1,0.5833333333333334,7,12,58.333333333333336
25%,38,CL2,0.7272727272727273,8,11,72.72727272727273
25%,38,CL3,0.8064516129032258,25,28,89.28571428571429
25%,38,CL4,0.7647058823529411,13,16,81.25
25%,38,CL5,0.6785714285714286,19,27,70.37037037037037
25%,38,CL6,0.5454545454545454,6,11,54.54545454545454
25%,38,CL7,0.8571428571428571,18,21,85.71428571428571
25%,39,CL1,0.7142857142857143,10,12,83.33333333333334
25%,39,CL2,0.6363636363636364,7,11,63.63636363636363
25%,39,CL3,0.7586206896551724,22,28,78.57142857142857
25%,39,CL4,0.7058823529411765,12,16,75
25%,39,CL5,0.7037037037037037,19,27,70.37037037037037
25%,39,CL6,0.7272727272727273,8,11,72.72727272727273
25%,39,CL7,0.6666666666666666,14,21,66.66666666666666
25%,40,CL1,0.6153846153846154,8,12,66.66666666666666
25%,40,CL2,0.7272727272727273,8,11,72.72727272727273
25%,40,CL3,0.6551724137931034,19,28,67.85714285714286
25%,40,CL4,0.625,10,16,62.5
25%,40,CL5,0.6785714285714286,19,27,70.37037037037037
25%,40,CL6,0.8181818181818182,9,11,81.81818181818183
25%,40,CL7,0.7272727272727273,16,21,76.19047619047619
25%,41,CL1,0.9166666666666666,11,12,91.66666666666666
25%,41,CL2,0.75,9,11,81.81818181818183
25%,41,CL3,0.6451612903225806,20,28,71.42857142857143
25%,41,CL4,0.6875,11,16,68.75
25%,41,CL5,0.7037037037037037,19,27,70.37037037037037
25%,41,CL6,0.75,9,11,81.81818181818183
25%,41,CL7,0.9523809523809524,20,21,95.23809523809524
25%,42,CL1,0.75,9,12,75
25%,42,CL2,0.5833333333333334,7,11,63.63636363636363
25%,42,CL3,0.6551724137931034,19,28,67.85714285714286
25%,42,CL4,0.75,12,16,75
25%,42,CL5,0.75,21,27,77.77777777777779
25%,42,CL6,0.9090909090909092,10,11,90.9090909090909
25%,42,CL7,0.9523809523809524,20,21,95.23809523809524
25%,43,CL1,0.7692307692307693,10,12,83.33333333333334
25%,43,CL2,0.9090909090909092,10,11,90.9090909090909
25%,43,CL3,0.6333333333333333,19,28,67.85714285714286
25%,43,CL4,0.8125,13,16,81.25
25%,43,CL5,0.8518518518518519,23,27,85.18518518518519
25%,43,CL6,0.8461538461538461,11,11,100
25%,43,CL7,0.6190476190476191,13,21,61.904761904761905
25%,44,CL1,0.7857142857142857,11,12,91.66666666666666
25%,44,CL2,1,11,11,100
25%,44,CL3,0.6896551724137931,20,28,71.42857142857143
25%,44,CL4,0.75,12,16,75
25%,44,CL5,0.6785714285714286,19,27,70.37037037037037
25%,44,CL6,0.7272727272727273,8,11,72.72727272727273
25%,44,CL7,0.6666666666666666,14,21,66.66666666666666
25%,45,CL1,0.6153846153846154,8,12,66.66666666666666
25%,45,CL2,0.6363636363636364,7,11,63.63636363636363
25%,45,CL3,0.5862068965517241,17,28,60.71428571428571
25%,45,CL4,0.8125,13,16,81.25
25%,45,CL5,0.6785714285714286,19,27,70.37037037037037
25%,45,CL6,0.8181818181818182,9,11,81.81818181818183
25%,45,CL7,0.6666666666666666,14,21,66.66666666666666
25%,46,CL1,0.7333333333333333,11,12,91.66666666666666
25%,46,CL2,0.4545454545454546,5,11,45.45454545454545
25%,46,CL3,0.6666666666666666,20,28,71.42857142857143
25%,46,CL4,0.7058823529411765,12,16,75
25%,46,CL5,0.8148148148148148,22,27,81.48148148148148
25%,46,CL6,0.8333333333333334,10,11,90.9090909090909
25%,46,CL7,1,21,21,100
25%,47,CL1,0.6666666666666666,8,12,66.66666666666666
25%,47,CL2,0.6363636363636364,7,11,63.63636363636363
25%,47,CL3,0.75,21,28,75
25%,47,CL4,0.8235294117647058,14,16,87.5
25%,47,CL5,0.5714285714285714,16,27,59.25925925925925
25%,47,CL6,0.6666666666666666,8,11,72.72727272727273
25%,47,CL7,0.7272727272727273,16,21,76.19047619047619
25%,48,CL1,0.8333333333333334,10,12,83.33333333333334
25%,48,CL2,0.5454545454545454,6,11,54.54545454545454
25%,48,CL3,0.8214285714285714,23,28,82.14285714285714
25%,48,CL4,0.5,8,16,50
25%,48,CL5,0.7777777777777778,21,27,77.77777777777779
25%,48,CL6,0.6363636363636364,7,11,63.63636363636363
25%,48,CL7,0.7727272727272727,17,21,80.95238095238095
25%,49,CL1,0.4166666666666667,5,12,41.66666666666667
25%,49,CL2,0.7272727272727273,8,11,72.72727272727273
25%,49,CL3,0.75,21,28,75
25%,49,CL4,0.8125,13,16,81.25
25%,49,CL5,0.7407407407407407,20,27,74.07407407407408
25%,49,CL6,1,11,11,100
25%,49,CL7,0.6818181818181818,15,21,71.42857142857143
25%,50,CL1,0.8461538461538461,11,12,91.66666666666666
25%,50,CL2,0.5454545454545454,6,11,54.54545454545454
25%,50,CL3,0.5666666666666667,17,28,60.71428571428571
25%,50,CL4,0.8125,13,16,81.25
25%,50,CL5,0.8148148148148148,22,27,81.48148148148148
25%,50,CL6,0.9090909090909092,10,11,90.9090909090909
25%,50,CL7,0.6190476190476191,13,21,61.904761904761905
50%,1,CL1,0.6923076923076923,9,12,75
50%,1,CL2,0.5454545454545454,6,11,54.54545454545454
50%,1,CL3,0.4666666666666667,14,28,50
50%,1,CL4,0.5882352941176471,10,16,62.5
50%,1,CL5,0.4642857142857143,13,27,48.148148148148145
50%,1,CL6,0.7272727272727273,8,11,72.72727272727273
50%,1,CL7,0.5,11,21,52.38095238095239
50%,2,CL1,0.38461538461538464,5,12,41.66666666666667
50%,2,CL2,0.4545454545454546,5,11,45.45454545454545
50%,2,CL3,0.3333333333333333,10,28,35.714285714285715
50%,2,CL4,0.5,8,16,50
50%,2,CL5,0.7037037037037037,19,27,70.37037037037037
50%,2,CL6,0.4615384615384616,6,11,54.54545454545454
50%,2,CL7,0.6190476190476191,13,21,61.904761904761905
50%,3,CL1,0.2,3,12,25
50%,3,CL2,0.2727272727272727,3,11,27.27272727272727
50%,3,CL3,0.43333333333333335,13,28,46.42857142857143
50%,3,CL4,0.375,6,16,37.5
50%,3,CL5,0.4827586206896552,14,27,51.85185185185185
50%,3,CL6,0.5454545454545454,6,11,54.54545454545454
50%,3,CL7,0.47619047619047616,10,21,47.61904761904761
50%,4,CL1,0.42857142857142855,6,12,50
50%,4,CL2,0.3636363636363637,4,11,36.36363636363637
50%,4,CL3,0.41935483870967744,13,28,46.42857142857143
50%,4,CL4,0.5,8,16,50
50%,4,CL5,0.6296296296296297,17,27,62.96296296296296
50%,4,CL6,0.2727272727272727,3,11,27.27272727272727
50%,4,CL7,0.5238095238095238,11,21,52.38095238095239
50%,5,CL1,0.6153846153846154,8,12,66.66666666666666
50%,5,CL2,0.4615384615384616,6,11,54.54545454545454
50%,5,CL3,0.40625,13,28,46.42857142857143
50%,5,CL4,0.29411764705882354,5,16,31.25
50%,5,CL5,0.5185185185185185,14,27,51.85185185185185
50%,5,CL6,0.35714285714285715,5,11,45.45454545454545
50%,5,CL7,0.5217391304347826,12,21,57.14285714285714
50%,6,CL1,0.4,6,12,50
50%,6,CL2,0.09090909090909093,1,11,9.090909090909092
50%,6,CL3,0.4838709677419355,15,28,53.57142857142857
50%,6,CL4,0.5294117647058824,9,16,56.25
50%,6,CL5,0.4444444444444444,12,27,44.44444444444444
50%,6,CL6,0.26666666666666666,4,11,36.36363636363637
50%,6,CL7,0.2272727272727273,5,21,23.809523809523807
50%,7,CL1,0.5384615384615384,7,12,58.333333333333336
50%,7,CL2,0.5833333333333334,7,11,63.63636363636363
50%,7,CL3,0.36666666666666664,11,28,39.285714285714285
50%,7,CL4,0.5,8,16,50
50%,7,CL5,0.48148148148148145,13,27,48.148148148148145
50%,7,CL6,0.5833333333333334,7,11,63.63636363636363
50%,7,CL7,0.6190476190476191,13,21,61.904761904761905
50%,8,CL1,0.375,6,12,50
50%,8,CL2,0.5454545454545454,6,11,54.54545454545454
50%,8,CL3,0.4,12,28,42.857142857142854
50%,8,CL4,0.5882352941176471,10,16,62.5
50%,8,CL5,0.43333333333333335,13,27,48.148148148148145
50%,8,CL6,0.6153846153846154,8,11,72.72727272727273
50%,8,CL7,0.4545454545454546,10,21,47.61904761904761
50%,9,CL1,0.4,6,12,50
50%,9,CL2,0.3636363636363637,4,11,36.36363636363637
50%,9,CL3,0.3928571428571429,11,28,39.285714285714285
50%,9,CL4,0.4375,7,16,43.75
50%,9,CL5,0.6785714285714286,19,27,70.37037037037037
50%,9,CL6,0.4615384615384616,6,11,54.54545454545454
50%,9,CL7,0.5454545454545454,12,21,57.14285714285714
50%,10,CL1,0.35714285714285715,5,12,41.66666666666667
50%,10,CL2,0.5454545454545454,6,11,54.54545454545454
50%,10,CL3,0.5517241379310345,16,28,57.14285714285714
50%,10,CL4,0.625,10,16,62.5
50%,10,CL5,0.5925925925925926,16,27,59.25925925925925
50%,10,CL6,0.8181818181818182,9,11,81.81818181818183
50%,10,CL7,0.6190476190476191,13,21,61.904761904761905
50%,11,CL1,0.35714285714285715,5,12,41.66666666666667
50%,11,CL2,0.6363636363636364,7,11,63.63636363636363
50%,11,CL3,0.42424242424242425,14,28,50
50%,11,CL4,0.625,10,16,62.5
50%,11,CL5,0.4444444444444444,12,27,44.44444444444444
50%,11,CL6,0.5,6,11,54.54545454545454
50%,11,CL7,0.5,11,21,52.38095238095239
50%,12,CL1,0.2857142857142857,4,12,33.33333333333333
50%,12,CL2,0.6363636363636364,7,11,63.63636363636363
50%,12,CL3,0.41379310344827586,12,28,42.857142857142854
50%,12,CL4,0.5,8,16,50
50%,12,CL5,0.4074074074074074,11,27,40.74074074074074
50%,12,CL6,0.5,8,11,72.72727272727273
50%,12,CL7,0.4090909090909091,9,21,42.857142857142854
50%,13,CL1,0.5833333333333334,7,12,58.333333333333336
50%,13,CL2,0.5454545454545454,6,11,54.54545454545454
50%,13,CL3,0.5,16,28,57.14285714285714
50%,13,CL4,0.5625,9,16,56.25
50%,13,CL5,0.6296296296296297,17,27,62.96296296296296
50%,13,CL6,0.3076923076923077,4,11,36.36363636363637
50%,13,CL7,0.5238095238095238,11,21,52.38095238095239
50%,14,CL1,0.5714285714285714,8,12,66.66666666666666
50%,14,CL2,0.6923076923076923,9,11,81.81818181818183
50%,14,CL3,0.5666666666666667,17,28,60.71428571428571
50%,14,CL4,0.25,4,16,25
50%,14,CL5,0.5172413793103449,15,27,55.55555555555556
50%,14,CL6,0.4166666666666667,5,11,45.45454545454545
50%,14,CL7,0.42857142857142855,9,21,42.857142857142854
50%,15,CL1,0.4666666666666667,7,12,58.333333333333336
50%,15,CL2,0.2727272727272727,3,11,27.27272727272727
50%,15,CL3,0.5714285714285714,16,28,57.14285714285714
50%,15,CL4,0.6470588235294118,11,16,68.75
50%,15,CL5,0.6296296296296297,17,27,62.96296296296296
50%,15,CL6,0.5833333333333334,7,11,63.63636363636363
50%,15,CL7,0.5714285714285714,12,21,57.14285714285714
50%,16,CL1,0.125,2,12,16.666666666666664
50%,16,CL2,0.6363636363636364,7,11,63.63636363636363
50%,16,CL3,0.5161290322580645,16,28,57.14285714285714
50%,16,CL4,0.4117647058823529,7,16,43.75
50%,16,CL5,0.48148148148148145,13,27,48.148148148148145
50%,16,CL6,0.25,3,11,27.27272727272727
50%,16,CL7,0.5,11,21,52.38095238095239
50%,17,CL1,0.3333333333333333,5,12,41.66666666666667
50%,17,CL2,0.75,9,11,81.81818181818183
50%,17,CL3,0.53125,17,28,60.71428571428571
50%,17,CL4,0.35294117647058826,6,16,37.5
50%,17,CL5,0.5925925925925926,16,27,59.25925925925925
50%,17,CL6,0.35294117647058826,6,11,54.54545454545454
50%,17,CL7,0.47619047619047616,10,21,47.61904761904761
50%,18,CL1,0.4615384615384616,6,12,50
50%,18,CL2,0.3333333333333333,4,11,36.36363636363637
50%,18,CL3,0.3548387096774194,11,28,39.285714285714285
50%,18,CL4,0.4375,7,16,43.75
50%,18,CL5,0.5555555555555556,15,27,55.55555555555556
50%,18,CL6,0.5,6,11,54.54545454545454
50%,18,CL7,0.5714285714285714,12,21,57.14285714285714
50%,19,CL1,0.5,7,12,58.333333333333336
50%,19,CL2,0.5,6,11,54.54545454545454
50%,19,CL3,0.3055555555555556,11,28,39.285714285714285
50%,19,CL4,0.5,8,16,50
50%,19,CL5,0.5925925925925926,16,27,59.25925925925925
50%,19,CL6,0.6666666666666666,8,11,72.72727272727273
50%,19,CL7,0.5238095238095238,11,21,52.38095238095239
50%,20,CL1,0.2857142857142857,4,12,33.33333333333333
50%,20,CL2,0.2727272727272727,3,11,27.27272727272727
50%,20,CL3,0.48484848484848486,16,28,57.14285714285714
50%,20,CL4,0.5294117647058824,9,16,56.25
50%,20,CL5,0.5555555555555556,15,27,55.55555555555556
50%,20,CL6,0.18181818181818185,2,11,18.181818181818183
50%,20,CL7,0.5454545454545454,12,21,57.14285714285714
50%,21,CL1,0.35294117647058826,6,12,50
50%,21,CL2,0.6363636363636364,7,11,63.63636363636363
50%,21,CL3,0.5161290322580645,16,28,57.14285714285714
50%,21,CL4,0.5,9,16,56.25
50%,21,CL5,0.42857142857142855,12,27,44.44444444444444
50%,21,CL6,0.4545454545454546,5,11,45.45454545454545
50%,21,CL7,0.6086956521739131,14,21,66.66666666666666
50%,22,CL1,0.42857142857142855,6,12,50
50%,22,CL2,0.5454545454545454,6,11,54.54545454545454
50%,22,CL3,0.46875,15,28,53.57142857142857
50%,22,CL4,0.5625,9,16,56.25
50%,22,CL5,0.4642857142857143,13,27,48.148148148148145
50%,22,CL6,0.5384615384615384,7,11,63.63636363636363
50%,22,CL7,0.5714285714285714,12,21,57.14285714285714
50%,23,CL1,0.42857142857142855,6,12,50
50%,23,CL2,0.5454545454545454,6,11,54.54545454545454
50%,23,CL3,0.43333333333333335,13,28,46.42857142857143
50%,23,CL4,0.5882352941176471,10,16,62.5
50%,23,CL5,0.4074074074074074,11,27,40.74074074074074
50%,23,CL6,0.5454545454545454,6,11,54.54545454545454
50%,23,CL7,0.3636363636363637,8,21,38.095238095238095
50%,24,CL1,0.35714285714285715,5,12,41.66666666666667
50%,24,CL2,0.8181818181818182,9,11,81.81818181818183
50%,24,CL3,0.3939393939393939,13,28,46.42857142857143
50%,24,CL4,0.5882352941176471,10,16,62.5
50%,24,CL5,0.3793103448275862,11,27,40.74074074074074
50%,24,CL6,0.4166666666666667,5,11,45.45454545454545
50%,24,CL7,0.380952380952381,8,21,38.095238095238095
50%,25,CL1,0.4117647058823529,7,12,58.333333333333336
50%,25,CL2,0.4545454545454546,5,11,45.45454545454545
50%,25,CL3,0.46875,15,28,53.57142857142857
50%,25,CL4,0.17647058823529413,3,16,18.75
50%,25,CL5,0.3448275862068966,10,27,37.03703703703704
50%,25,CL6,0.3076923076923077,4,11,36.36363636363637
50%,25,CL7,0.5238095238095238,11,21,52.38095238095239
50%,26,CL1,0.35714285714285715,5,12,41.66666666666667
50%,26,CL2,0.4166666666666667,5,11,45.45454545454545
50%,26,CL3,0.34285714285714286,12,28,42.857142857142854
50%,26,CL4,0.3888888888888889,7,16,43.75
50%,26,CL5,0.3928571428571429,11,27,40.74074074074074
50%,26,CL6,0.4545454545454546,5,11,45.45454545454545
50%,26,CL7,0.4545454545454546,10,21,47.61904761904761
50%,27,CL1,0.6428571428571429,9,12,75
50%,27,CL2,0.5454545454545454,6,11,54.54545454545454
50%,27,CL3,0.4516129032258064,14,28,50
50%,27,CL4,0.625,10,16,62.5
50%,27,CL5,0.6296296296296297,17,27,62.96296296296296
50%,27,CL6,0.3333333333333333,4,11,36.36363636363637
50%,27,CL7,0.5454545454545454,12,21,57.14285714285714
50%,28,CL1,0.2777777777777778,5,12,41.66666666666667
50%,28,CL2,0.3333333333333333,4,11,36.36363636363637
50%,28,CL3,0.375,12,28,42.857142857142854
50%,28,CL4,0.4375,7,16,43.75
50%,28,CL5,0.6296296296296297,17,27,62.96296296296296
50%,28,CL6,0.5,6,11,54.54545454545454
50%,28,CL7,0.2857142857142857,6,21,28.57142857142857
50%,29,CL1,0.38461538461538464,5,12,41.66666666666667
50%,29,CL2,0.5833333333333334,7,11,63.63636363636363
50%,29,CL3,0.5333333333333333,16,28,57.14285714285714
50%,29,CL4,0.5555555555555556,10,16,62.5
50%,29,CL5,0.6666666666666666,18,27,66.66666666666666
50%,29,CL6,0.21428571428571427,3,11,27.27272727272727
50%,29,CL7,0.5,11,21,52.38095238095239
50%,30,CL1,0.35294117647058826,6,12,50
50%,30,CL2,0.4166666666666667,5,11,45.45454545454545
50%,30,CL3,0.3939393939393939,13,28,46.42857142857143
50%,30,CL4,0.4705882352941176,8,16,50
50%,30,CL5,0.3928571428571429,11,27,40.74074074074074
50%,30,CL6,0.6363636363636364,7,11,63.63636363636363
50%,30,CL7,0.43478260869565216,10,21,47.61904761904761
50%,31,CL1,0.5,6,12,50
50%,31,CL2,0.5,6,11,54.54545454545454
50%,31,CL3,0.5862068965517241,17,28,60.71428571428571
50%,31,CL4,0.5882352941176471,10,16,62.5
50%,31,CL5,0.3703703703703703,10,27,37.03703703703704
50%,31,CL6,0.6666666666666666,8,11,72.72727272727273
50%,31,CL7,0.47619047619047616,10,21,47.61904761904761
50%,32,CL1,0.4166666666666667,5,12,41.66666666666667
50%,32,CL2,0.5454545454545454,6,11,54.54545454545454
50%,32,CL3,0.34285714285714286,12,28,42.857142857142854
50%,32,CL4,0.5882352941176471,10,16,62.5
50%,32,CL5,0.5,14,27,51.85185185185185
50%,32,CL6,0.4545454545454546,5,11,45.45454545454545
50%,32,CL7,0.42857142857142855,9,21,42.857142857142854
50%,33,CL1,0.3333333333333333,5,12,41.66666666666667
50%,33,CL2,0.5454545454545454,6,11,54.54545454545454
50%,33,CL3,0.4838709677419355,15,28,53.57142857142857
50%,33,CL4,0.5,8,16,50
50%,33,CL5,0.48148148148148145,13,27,48.148148148148145
50%,33,CL6,0.6666666666666666,8,11,72.72727272727273
50%,33,CL7,0.5454545454545454,12,21,57.14285714285714
50%,34,CL1,0.3125,5,12,41.66666666666667
50%,34,CL2,0.75,9,11,81.81818181818183
50%,34,CL3,0.5161290322580645,16,28,57.14285714285714
50%,34,CL4,0.4705882352941176,8,16,50
50%,34,CL5,0.48148148148148145,13,27,48.148148148148145
50%,34,CL6,0.2727272727272727,3,11,27.27272727272727
50%,34,CL7,0.5238095238095238,11,21,52.38095238095239
50%,35,CL1,0.6470588235294118,11,12,91.66666666666666
50%,35,CL2,0.7272727272727273,8,11,72.72727272727273
50%,35,CL3,0.3333333333333333,11,28,39.285714285714285
50%,35,CL4,0.5625,9,16,56.25
50%,35,CL5,0.6071428571428571,17,27,62.96296296296296
50%,35,CL6,0.3888888888888889,7,11,63.63636363636363
50%,35,CL7,0.5714285714285714,12,21,57.14285714285714
50%,36,CL1,0.35714285714285715,5,12,41.66666666666667
50%,36,CL2,0.3636363636363637,4,11,36.36363636363637
50%,36,CL3,0.4516129032258064,14,28,50
50%,36,CL4,0.5882352941176471,10,16,62.5
50%,36,CL5,0.6428571428571429,18,27,66.66666666666666
50%,36,CL6,0.3333333333333333,4,11,36.36363636363637
50%,36,CL7,0.7142857142857143,15,21,71.42857142857143
50%,37,CL1,0.2857142857142857,4,12,33.33333333333333
50%,37,CL2,0.25,3,11,27.27272727272727
50%,37,CL3,0.4516129032258064,14,28,50
50%,37,CL4,0.5625,9,16,56.25
50%,37,CL5,0.2857142857142857,8,27,29.629629629629623
50%,37,CL6,0.09090909090909093,1,11,9.090909090909092
50%,37,CL7,0.375,9,21,42.857142857142854
50%,38,CL1,0.21428571428571427,3,12,25
50%,38,CL2,0.4545454545454546,5,11,45.45454545454545
50%,38,CL3,0.24242424242424243,8,28,28.57142857142857
50%,38,CL4,0.42105263157894735,8,16,50
50%,38,CL5,0.48148148148148145,13,27,48.148148148148145
50%,38,CL6,0.5833333333333334,7,11,63.63636363636363
50%,38,CL7,0.4090909090909091,9,21,42.857142857142854
50%,39,CL1,0.35714285714285715,5,12,41.66666666666667
50%,39,CL2,0.6666666666666666,8,11,72.72727272727273
50%,39,CL3,0.5,15,28,53.57142857142857
50%,39,CL4,0.375,6,16,37.5
50%,39,CL5,0.5555555555555556,15,27,55.55555555555556
50%,39,CL6,0.4615384615384616,6,11,54.54545454545454
50%,39,CL7,0.4545454545454546,10,21,47.61904761904761
50%,40,CL1,0.4375,7,12,58.333333333333336
50%,40,CL2,0.2727272727272727,3,11,27.27272727272727
50%,40,CL3,0.40625,13,28,46.42857142857143
50%,40,CL4,0.625,10,16,62.5
50%,40,CL5,0.5714285714285714,16,27,59.25925925925925
50%,40,CL6,0.5454545454545454,6,11,54.54545454545454
50%,40,CL7,0.5909090909090909,13,21,61.904761904761905
50%,41,CL1,0.5833333333333334,7,12,58.333333333333336
50%,41,CL2,0.6363636363636364,7,11,63.63636363636363
50%,41,CL3,0.4482758620689655,13,28,46.42857142857143
50%,41,CL4,0.5,8,16,50
50%,41,CL5,0.5185185185185185,14,27,51.85185185185185
50%,41,CL6,0.5,8,11,72.72727272727273
50%,41,CL7,0.4782608695652174,11,21,52.38095238095239
50%,42,CL1,0.21428571428571427,3,12,25
50%,42,CL2,0.2727272727272727,3,11,27.27272727272727
50%,42,CL3,0.35714285714285715,10,28,35.714285714285715
50%,42,CL4,0.5882352941176471,10,16,62.5
50%,42,CL5,0.5357142857142857,15,27,55.55555555555556
50%,42,CL6,0.4166666666666667,5,11,45.45454545454545
50%,42,CL7,0.5,11,21,52.38095238095239
50%,43,CL1,0.6666666666666666,8,12,66.66666666666666
50%,43,CL2,0.6363636363636364,7,11,63.63636363636363
50%,43,CL3,0.5,16,28,57.14285714285714
50%,43,CL4,0.6875,11,16,68.75
50%,43,CL5,0.5,14,27,51.85185185185185
50%,43,CL6,0.5454545454545454,6,11,54.54545454545454
50%,43,CL7,0.42857142857142855,9,21,42.857142857142854
50%,44,CL1,0.2,3,12,25
50%,44,CL2,0.2727272727272727,3,11,27.27272727272727
50%,44,CL3,0.4642857142857143,13,28,46.42857142857143
50%,44,CL4,0.4375,7,16,43.75
50%,44,CL5,0.4482758620689655,13,27,48.148148148148145
50%,44,CL6,0.4545454545454546,5,11,45.45454545454545
50%,44,CL7,0.23809523809523808,5,21,23.809523809523807
50%,45,CL1,0.6153846153846154,8,12,66.66666666666666
50%,45,CL2,0.4545454545454546,5,11,45.45454545454545
50%,45,CL3,0.46875,15,28,53.57142857142857
50%,45,CL4,0.2777777777777778,5,16,31.25
50%,45,CL5,0.4444444444444444,12,27,44.44444444444444
50%,45,CL6,0.5,6,11,54.54545454545454
50%,45,CL7,0.380952380952381,8,21,38.095238095238095
50%,46,CL1,0.5333333333333333,8,12,66.66666666666666
50%,46,CL2,0.8181818181818182,9,11,81.81818181818183
50%,46,CL3,0.3448275862068966,10,28,35.714285714285715
50%,46,CL4,0.5,8,16,50
50%,46,CL5,0.5,14,27,51.85185185185185
50%,46,CL6,0.5384615384615384,7,11,63.63636363636363
50%,46,CL7,0.3333333333333333,7,21,33.33333333333333
50%,47,CL1,0.6923076923076923,9,12,75
50%,47,CL2,0.6363636363636364,7,11,63.63636363636363
50%,47,CL3,0.5666666666666667,17,28,60.71428571428571
50%,47,CL4,0.4117647058823529,7,16,43.75
50%,47,CL5,0.6071428571428571,17,27,62.96296296296296
50%,47,CL6,0.4545454545454546,5,11,45.45454545454545
50%,47,CL7,0.43478260869565216,10,21,47.61904761904761
50%,48,CL1,0.6,9,12,75
50%,48,CL2,0.4545454545454546,5,11,45.45454545454545
50%,48,CL3,0.6206896551724138,18,28,64.28571428571429
50%,48,CL4,0.5882352941176471,10,16,62.5
50%,48,CL5,0.4444444444444444,12,27,44.44444444444444
50%,48,CL6,0.2727272727272727,3,11,27.27272727272727
50%,48,CL7,0.4090909090909091,9,21,42.857142857142854
50%,49,CL1,0.6666666666666666,8,12,66.66666666666666
50%,49,CL2,0.6363636363636364,7,11,63.63636363636363
50%,49,CL3,0.34375,11,28,39.285714285714285
50%,49,CL4,0.4375,7,16,43.75
50%,49,CL5,0.5925925925925926,16,27,59.25925925925925
50%,49,CL6,0.25,3,11,27.27272727272727
50%,49,CL7,0.4090909090909091,9,21,42.857142857142854
50%,50,CL1,0.4666666666666667,7,12,58.333333333333336
50%,50,CL2,0.5,6,11,54.54545454545454
50%,50,CL3,0.41935483870967744,13,28,46.42857142857143
50%,50,CL4,0.375,6,16,37.5
50%,50,CL5,0.3703703703703703,10,27,37.03703703703704
50%,50,CL6,0.35714285714285715,5,11,45.45454545454545
50%,50,CL7,0.43478260869565216,10,21,47.61904761904761
75%,1,CL1,0.0588235294117647,1,12,8.333333333333332
75%,1,CL2,0.3636363636363637,4,11,36.36363636363637
75%,1,CL3,0.25806451612903225,8,28,28.57142857142857
75%,1,CL4,0.15789473684210523,3,16,18.75
75%,1,CL5,0.17857142857142858,5,27,18.51851851851852
75%,1,CL6,0.1875,3,11,27.27272727272727
75%,1,CL7,0.1904761904761905,4,21,19.047619047619047
75%,2,CL1,0.13333333333333333,2,12,16.666666666666664
75%,2,CL2,0.3636363636363637,4,11,36.36363636363637
75%,2,CL3,0.2727272727272727,9,28,32.142857142857146
75%,2,CL4,0.2777777777777778,5,16,31.25
75%,2,CL5,0.13793103448275862,4,27,14.814814814814811
75%,2,CL6,0.07692307692307693,1,11,9.090909090909092
75%,2,CL7,0.2272727272727273,5,21,23.809523809523807
75%,3,CL1,0.26666666666666666,4,12,33.33333333333333
75%,3,CL2,0.18181818181818185,2,11,18.181818181818183
75%,3,CL3,0.4,12,28,42.857142857142854
75%,3,CL4,0.1875,3,16,18.75
75%,3,CL5,0.3333333333333333,9,27,33.33333333333333
75%,3,CL6,0.09090909090909093,1,11,9.090909090909092
75%,3,CL7,0.23809523809523808,5,21,23.809523809523807
75%,4,CL1,0.17647058823529413,3,12,25
75%,4,CL2,0.16666666666666666,2,11,18.181818181818183
75%,4,CL3,0.21212121212121213,7,28,25
75%,4,CL4,0.0625,1,16,6.25
75%,4,CL5,0.1111111111111111,3,27,11.11111111111111
75%,4,CL6,0.07142857142857142,1,11,9.090909090909092
75%,4,CL7,0.18181818181818185,4,21,19.047619047619047
75%,5,CL1,0.1875,3,12,25
75%,5,CL2,0.18181818181818185,2,11,18.181818181818183
75%,5,CL3,0.41935483870967744,13,28,46.42857142857143
75%,5,CL4,0.125,2,16,12.5
75%,5,CL5,0.18518518518518515,5,27,18.51851851851852
75%,5,CL6,0.38461538461538464,5,11,45.45454545454545
75%,5,CL7,0.04545454545454545,1,21,4.761904761904762
75%,6,CL1,0.06666666666666667,1,12,8.333333333333332
75%,6,CL2,0.09090909090909093,1,11,9.090909090909092
75%,6,CL3,0.16129032258064516,5,28,17.857142857142858
75%,6,CL4,0.21052631578947367,4,16,25
75%,6,CL5,0.10714285714285714,3,27,11.11111111111111
75%,6,CL6,0.13333333333333333,2,11,18.181818181818183
75%,6,CL7,0.3181818181818182,7,21,33.33333333333333
75%,7,CL1,0.1176470588235294,2,12,16.666666666666664
75%,7,CL2,0.09090909090909093,1,11,9.090909090909092
75%,7,CL3,0.28125,9,28,32.142857142857146
75%,7,CL4,0.35294117647058826,6,16,37.5
75%,7,CL5,0.2222222222222222,6,27,22.22222222222222
75%,7,CL6,0.21428571428571427,3,11,27.27272727272727
75%,7,CL7,0.2272727272727273,5,21,23.809523809523807
75%,8,CL1,0.1875,3,12,25
75%,8,CL2,0.5454545454545454,6,11,54.54545454545454
75%,8,CL3,0.14285714285714285,5,28,17.857142857142858
75%,8,CL4,0.3125,5,16,31.25
75%,8,CL5,0.3333333333333333,9,27,33.33333333333333
75%,8,CL6,0.2857142857142857,4,11,36.36363636363637
75%,8,CL7,0.3333333333333333,7,21,33.33333333333333
75%,9,CL1,0.2631578947368421,5,12,41.66666666666667
75%,9,CL2,0.16666666666666666,2,11,18.181818181818183
75%,9,CL3,0.16129032258064516,5,28,17.857142857142858
75%,9,CL4,0.2222222222222222,4,16,25
75%,9,CL5,0.3,9,27,33.33333333333333
75%,9,CL6,0.25,4,11,36.36363636363637
75%,9,CL7,0.13043478260869565,3,21,14.285714285714285
75%,10,CL1,0.06666666666666667,1,12,8.333333333333332
75%,10,CL2,0.18181818181818185,2,11,18.181818181818183
75%,10,CL3,0.14705882352941177,5,28,17.857142857142858
75%,10,CL4,0.2352941176470588,4,16,25
75%,10,CL5,0.25,8,27,29.629629629629623
75%,10,CL6,0.2,3,11,27.27272727272727
75%,10,CL7,0.3636363636363637,8,21,38.095238095238095
75%,11,CL1,0.14285714285714285,2,12,16.666666666666664
75%,11,CL2,0.4545454545454546,5,11,45.45454545454545
75%,11,CL3,0.16666666666666666,6,28,21.428571428571427
75%,11,CL4,0.17647058823529413,3,16,18.75
75%,11,CL5,0.1724137931034483,5,27,18.51851851851852
75%,11,CL6,0.07142857142857142,1,11,9.090909090909092
75%,11,CL7,0.3636363636363637,8,21,38.095238095238095
75%,12,CL1,0.21428571428571427,3,12,25
75%,12,CL2,0.25,3,11,27.27272727272727
75%,12,CL3,0.2058823529411765,7,28,25
75%,12,CL4,0.2352941176470588,4,16,25
75%,12,CL5,0.2962962962962963,8,27,29.629629629629623
75%,12,CL6,0.15384615384615383,2,11,18.181818181818183
75%,12,CL7,0.1904761904761905,4,21,19.047619047619047
75%,13,CL1,0.2,3,12,25
75%,13,CL2,0.18181818181818185,2,11,18.181818181818183
75%,13,CL3,0.18181818181818185,6,28,21.428571428571427
75%,13,CL4,0.4444444444444444,8,16,50
75%,13,CL5,0.07142857142857142,2,27,7.4074074074074066
75%,13,CL6,0.16666666666666666,2,11,18.181818181818183
75%,13,CL7,0.09523809523809525,2,21,9.523809523809524
75%,14,CL1,0.15384615384615383,2,12,16.666666666666664
75%,14,CL2,0.18181818181818185,2,11,18.181818181818183
75%,14,CL3,0.21212121212121213,7,28,25
75%,14,CL4,0.4375,7,16,43.75
75%,14,CL5,0.32142857142857145,9,27,33.33333333333333
75%,14,CL6,0.2,3,11,27.27272727272727
75%,14,CL7,0.23809523809523808,5,21,23.809523809523807
75%,15,CL1,0.35714285714285715,5,12,41.66666666666667
75%,15,CL2,0.18181818181818185,2,11,18.181818181818183
75%,15,CL3,0.3125,10,28,35.714285714285715
75%,15,CL4,0.29411764705882354,5,16,31.25
75%,15,CL5,0.3793103448275862,11,27,40.74074074074074
75%,15,CL6,0.09090909090909093,1,11,9.090909090909092
75%,15,CL7,0.42857142857142855,9,21,42.857142857142854
75%,16,CL1,0.25,3,12,25
75%,16,CL2,0.09090909090909093,1,11,9.090909090909092
75%,16,CL3,0.2352941176470588,8,28,28.57142857142857
75%,16,CL4,0.16666666666666666,3,16,18.75
75%,16,CL5,0.25,7,27,25.925925925925924
75%,16,CL6,0.14285714285714285,2,11,18.181818181818183
75%,16,CL7,0.21739130434782608,5,21,23.809523809523807
75%,17,CL1,0.4615384615384616,6,12,50
75%,17,CL2,0.09090909090909093,1,11,9.090909090909092
75%,17,CL3,0.28125,9,28,32.142857142857146
75%,17,CL4,0.35294117647058826,6,16,37.5
75%,17,CL5,0.10714285714285714,3,27,11.11111111111111
75%,17,CL6,0.1111111111111111,2,11,18.181818181818183
75%,17,CL7,0.13043478260869565,3,21,14.285714285714285
75%,18,CL1,0.35714285714285715,5,12,41.66666666666667
75%,18,CL2,0.3636363636363637,4,11,36.36363636363637
75%,18,CL3,0.18181818181818185,6,28,21.428571428571427
75%,18,CL4,0.0588235294117647,1,16,6.25
75%,18,CL5,0.18518518518518515,5,27,18.51851851851852
75%,18,CL6,0.13333333333333333,2,11,18.181818181818183
75%,18,CL7,0.2857142857142857,6,21,28.57142857142857
75%,19,CL1,0.25,4,12,33.33333333333333
75%,19,CL2,0.3636363636363637,4,11,36.36363636363637
75%,19,CL3,0.3103448275862069,9,28,32.142857142857146
75%,19,CL4,0.25,4,16,25
75%,19,CL5,0.07142857142857142,2,27,7.4074074074074066
75%,19,CL6,0.38461538461538464,5,11,45.45454545454545
75%,19,CL7,0.08333333333333333,2,21,9.523809523809524
75%,20,CL1,0.375,6,12,50
75%,20,CL2,0.2727272727272727,3,11,27.27272727272727
75%,20,CL3,0.37142857142857144,13,28,46.42857142857143
75%,20,CL4,0.17647058823529413,3,16,18.75
75%,20,CL5,0.25,7,27,25.925925925925924
75%,20,CL6,0.18181818181818185,2,11,18.181818181818183
75%,20,CL7,0.3181818181818182,7,21,33.33333333333333
75%,21,CL1,0.2857142857142857,4,12,33.33333333333333
75%,21,CL2,0.09090909090909093,1,11,9.090909090909092
75%,21,CL3,0.19444444444444445,7,28,25
75%,21,CL4,0.1875,3,16,18.75
75%,21,CL5,0.43333333333333335,13,27,48.148148148148145
75%,21,CL6,0.38461538461538464,5,11,45.45454545454545
75%,21,CL7,0.3181818181818182,7,21,33.33333333333333
75%,22,CL1,0.13333333333333333,2,12,16.666666666666664
75%,22,CL2,0.09090909090909093,1,11,9.090909090909092
75%,22,CL3,0.18181818181818185,6,28,21.428571428571427
75%,22,CL4,0.35294117647058826,6,16,37.5
75%,22,CL5,0.27586206896551724,8,27,29.629629629629623
75%,22,CL6,0,0,11,0
75%,22,CL7,0.2272727272727273,5,21,23.809523809523807
75%,23,CL1,0.3076923076923077,4,12,33.33333333333333
75%,23,CL2,0.2727272727272727,3,11,27.27272727272727
75%,23,CL3,0.15625,5,28,17.857142857142858
75%,23,CL4,0.2352941176470588,4,16,25
75%,23,CL5,0.21428571428571427,6,27,22.22222222222222
75%,23,CL6,0.15384615384615383,2,11,18.181818181818183
75%,23,CL7,0.23809523809523808,5,21,23.809523809523807
75%,24,CL1,0.14285714285714285,2,12,16.666666666666664
75%,24,CL2,0.2727272727272727,3,11,27.27272727272727
75%,24,CL3,0.3235294117647059,11,28,39.285714285714285
75%,24,CL4,0.4375,7,16,43.75
75%,24,CL5,0.20689655172413793,6,27,22.22222222222222
75%,24,CL6,0.08333333333333333,1,11,9.090909090909092
75%,24,CL7,0.3333333333333333,7,21,33.33333333333333
75%,25,CL1,0.15384615384615383,2,12,16.666666666666664
75%,25,CL2,0.18181818181818185,2,11,18.181818181818183
75%,25,CL3,0.2647058823529412,9,28,32.142857142857146
75%,25,CL4,0.21052631578947367,4,16,25
75%,25,CL5,0.3333333333333333,9,27,33.33333333333333
75%,25,CL6,0.0588235294117647,1,11,9.090909090909092
75%,25,CL7,0.1904761904761905,4,21,19.047619047619047
75%,26,CL1,0.29411764705882354,5,12,41.66666666666667
75%,26,CL2,0.3636363636363637,4,11,36.36363636363637
75%,26,CL3,0.2727272727272727,9,28,32.142857142857146
75%,26,CL4,0.2352941176470588,4,16,25
75%,26,CL5,0.3703703703703703,10,27,37.03703703703704
75%,26,CL6,0.18181818181818185,2,11,18.181818181818183
75%,26,CL7,0.3333333333333333,7,21,33.33333333333333
75%,27,CL1,0.375,6,12,50
75%,27,CL2,0.18181818181818185,2,11,18.181818181818183
75%,27,CL3,0.18181818181818185,6,28,21.428571428571427
75%,27,CL4,0.2352941176470588,4,16,25
75%,27,CL5,0.07142857142857142,2,27,7.4074074074074066
75%,27,CL6,0,0,11,0
75%,27,CL7,0.13043478260869565,3,21,14.285714285714285
75%,28,CL1,0.29411764705882354,5,12,41.66666666666667
75%,28,CL2,0.09090909090909093,1,11,9.090909090909092
75%,28,CL3,0.17647058823529413,6,28,21.428571428571427
75%,28,CL4,0.3333333333333333,6,16,37.5
75%,28,CL5,0.10344827586206896,3,27,11.11111111111111
75%,28,CL6,0.07142857142857142,1,11,9.090909090909092
75%,28,CL7,0.13043478260869565,3,21,14.285714285714285
75%,29,CL1,0.15384615384615383,2,12,16.666666666666664
75%,29,CL2,0.18181818181818185,2,11,18.181818181818183
75%,29,CL3,0.1176470588235294,4,28,14.285714285714285
75%,29,CL4,0.25,4,16,25
75%,29,CL5,0.25,7,27,25.925925925925924
75%,29,CL6,0.3333333333333333,4,11,36.36363636363637
75%,29,CL7,0.23809523809523808,5,21,23.809523809523807
75%,30,CL1,0.2352941176470588,4,12,33.33333333333333
75%,30,CL2,0.4545454545454546,5,11,45.45454545454545
75%,30,CL3,0.0967741935483871,3,28,10.714285714285714
75%,30,CL4,0.125,2,16,12.5
75%,30,CL5,0.2857142857142857,8,27,29.629629629629623
75%,30,CL6,0.15384615384615383,2,11,18.181818181818183
75%,30,CL7,0.13636363636363635,3,21,14.285714285714285
75%,31,CL1,0.1111111111111111,2,12,16.666666666666664
75%,31,CL2,0.4545454545454546,5,11,45.45454545454545
75%,31,CL3,0.17647058823529413,6,28,21.428571428571427
75%,31,CL4,0.21052631578947367,4,16,25
75%,31,CL5,0.20689655172413793,6,27,22.22222222222222
75%,31,CL6,0.21428571428571427,3,11,27.27272727272727
75%,31,CL7,0.2608695652173913,6,21,28.57142857142857
75%,32,CL1,0.13333333333333333,2,12,16.666666666666664
75%,32,CL2,0.3636363636363637,4,11,36.36363636363637
75%,32,CL3,0.26666666666666666,8,28,28.57142857142857
75%,32,CL4,0.2631578947368421,5,16,31.25
75%,32,CL5,0.2413793103448276,7,27,25.925925925925924
75%,32,CL6,0.3333333333333333,5,11,45.45454545454545
75%,32,CL7,0.18181818181818185,4,21,19.047619047619047
75%,33,CL1,0.14285714285714285,2,12,16.666666666666664
75%,33,CL2,0.3636363636363637,4,11,36.36363636363637
75%,33,CL3,0.14705882352941177,5,28,17.857142857142858
75%,33,CL4,0.0625,1,16,6.25
75%,33,CL5,0.26666666666666666,8,27,29.629629629629623
75%,33,CL6,0.2727272727272727,3,11,27.27272727272727
75%,33,CL7,0.42857142857142855,9,21,42.857142857142854
75%,34,CL1,0.21428571428571427,3,12,25
75%,34,CL2,0.09090909090909093,1,11,9.090909090909092
75%,34,CL3,0.18181818181818185,6,28,21.428571428571427
75%,34,CL4,0.3125,5,16,31.25
75%,34,CL5,0.2962962962962963,8,27,29.629629629629623
75%,34,CL6,0.25,3,11,27.27272727272727
75%,34,CL7,0.2727272727272727,6,21,28.57142857142857
75%,35,CL1,0.29411764705882354,5,12,41.66666666666667
75%,35,CL2,0.2727272727272727,3,11,27.27272727272727
75%,35,CL3,0.1724137931034483,5,28,17.857142857142858
75%,35,CL4,0.29411764705882354,5,16,31.25
75%,35,CL5,0.25,7,27,25.925925925925924
75%,35,CL6,0.14285714285714285,2,11,18.181818181818183
75%,35,CL7,0.23809523809523808,5,21,23.809523809523807
75%,36,CL1,0.4,6,12,50
75%,36,CL2,0.3636363636363637,4,11,36.36363636363637
75%,36,CL3,0.3333333333333333,10,28,35.714285714285715
75%,36,CL4,0.3333333333333333,6,16,37.5
[truncated: 383 more rows]
