# Supplementary material for: PatientProfiler: building patient-specific signaling models from proteogenomic data
Source: Mol Syst Biol. 2025 Oct 10;21(12):1845–65. doi: 10.1038/s44320-025-00160-y (PMC12672659; doi:10.1038/s44320-025-00160-y)
Supplement: Supplementary file 11 — Source data Fig. 6 [file 44320_2025_160_MOESM11_ESM.zip › Figure 6/6B/6B.xls]

## Sheet: 6B
run_id	pvalue_KM	n_sign_KM	enriching_signatures
shuffling_5perc_1	0.06570343782957716	5	Comm_7;Comm_5;Comm_3;Comm_2;Comm_4
shuffling_5perc_2	0.0910132310690943	5	Comm_7;Comm_5;Comm_3;Comm_2;Comm_4
shuffling_5perc_3	0.034374091690444586	5	Comm_7;Comm_5;Comm_3;Comm_2;Comm_4
shuffling_5perc_4	0.04381514014011924	6	Comm_7;Comm_5;Comm_3;Comm_2;Comm_4;Comm_1
shuffling_5perc_5	0.09086337104155498	6	Comm_7;Comm_5;Comm_3;Comm_1;Comm_2;Comm_4
shuffling_5perc_6	0.014870695118537157	6	Comm_7;Comm_5;Comm_3;Comm_1;Comm_2;Comm_4
shuffling_5perc_7	0.10221449721375435	6	Comm_7;Comm_5;Comm_2;Comm_3;Comm_4;Comm_6
shuffling_5perc_8	0.09268108812191443	6	Comm_7;Comm_5;Comm_3;Comm_1;Comm_2;Comm_4
shuffling_5perc_9	0.1867875914227786	6	Comm_7;Comm_5;Comm_1;Comm_2;Comm_3;Comm_4
shuffling_5perc_10	0.15312844369001438	6	Comm_7;Comm_5;Comm_1;Comm_2;Comm_4;Comm_3
shuffling_5perc_11	0.05785172431604649	6	Comm_7;Comm_5;Comm_3;Comm_2;Comm_4;Comm_1
shuffling_5perc_12	0.07300917196539204	6	Comm_7;Comm_5;Comm_3;Comm_1;Comm_2;Comm_4
shuffling_5perc_13	0.1158799983618737	6	Comm_7;Comm_5;Comm_3;Comm_1;Comm_2;Comm_4
shuffling_5perc_14	0.08387229289250585	5	Comm_7;Comm_5;Comm_3;Comm_2;Comm_4
shuffling_5perc_15	0.0833704189361058	6	Comm_7;Comm_5;Comm_3;Comm_2;Comm_4;Comm_1
shuffling_5perc_16	0.06659576742536277	6	Comm_7;Comm_5;Comm_3;Comm_2;Comm_4;Comm_1
shuffling_5perc_17	0.12125548867520693	5	Comm_7;Comm_5;Comm_3;Comm_2;Comm_4
shuffling_5perc_18	0.001850158004286894	6	Comm_7;Comm_5;Comm_1;Comm_3;Comm_2;Comm_4
shuffling_5perc_19	0.274664107962724	6	Comm_7;Comm_5;Comm_1;Comm_3;Comm_2;Comm_4
shuffling_5perc_20	0.12004402113115661	6	Comm_7;Comm_5;Comm_3;Comm_1;Comm_2;Comm_4
shuffling_5perc_21	0.06799588350109538	6	Comm_7;Comm_5;Comm_3;Comm_1;Comm_2;Comm_4
shuffling_5perc_22	0.04652956467068959	6	Comm_7;Comm_5;Comm_1;Comm_2;Comm_3;Comm_4
shuffling_5perc_23	0.13477961298378724	6	Comm_7;Comm_5;Comm_3;Comm_2;Comm_4;Comm_1
shuffling_5perc_24	0.12977669869219904	6	Comm_7;Comm_5;Comm_1;Comm_2;Comm_4;Comm_3
shuffling_5perc_25	0.2304390053483727	6	Comm_7;Comm_5;Comm_3;Comm_1;Comm_2;Comm_4
shuffling_5perc_26	0.10310085859481302	6	Comm_7;Comm_5;Comm_3;Comm_1;Comm_2;Comm_4
shuffling_5perc_27	0.16629994385990787	5	Comm_7;Comm_5;Comm_3;Comm_2;Comm_4
shuffling_5perc_28	0.03641470385270709	6	Comm_7;Comm_5;Comm_1;Comm_2;Comm_4;Comm_3
shuffling_5perc_29	0.05173161402476708	6	Comm_7;Comm_5;Comm_3;Comm_1;Comm_2;Comm_4
shuffling_5perc_30	0.24645261288737577	6	Comm_7;Comm_5;Comm_1;Comm_2;Comm_4;Comm_3
shuffling_5perc_31	0.057751465419378624	6	Comm_7;Comm_5;Comm_1;Comm_2;Comm_4;Comm_3
shuffling_5perc_32	0.21497566953908231	5	Comm_7;Comm_5;Comm_3;Comm_2;Comm_4
shuffling_5perc_33	0.09668095208095431	6	Comm_7;Comm_5;Comm_3;Comm_2;Comm_4;Comm_1
shuffling_5perc_34	0.18966420609279927	6	Comm_7;Comm_5;Comm_1;Comm_2;Comm_4;Comm_3
shuffling_5perc_35	0.2267743620605703	6	Comm_7;Comm_5;Comm_3;Comm_2;Comm_4;Comm_1
shuffling_5perc_36	0.005778286155643851	7	Comm_7;Comm_5;Comm_3;Comm_2;Comm_4;Comm_1;Comm_6
shuffling_5perc_37	0.1442924938983543	5	Comm_7;Comm_5;Comm_2;Comm_3;Comm_4
shuffling_5perc_38	0.18304310184952544	6	Comm_7;Comm_5;Comm_1;Comm_3;Comm_2;Comm_4
shuffling_5perc_39	0.08613273752703916	6	Comm_7;Comm_5;Comm_1;Comm_3;Comm_2;Comm_4
shuffling_5perc_40	0.052784316065197276	5	Comm_7;Comm_5;Comm_3;Comm_2;Comm_4
shuffling_5perc_41	0.02860001649747941	6	Comm_7;Comm_5;Comm_3;Comm_1;Comm_2;Comm_4
shuffling_5perc_42	0.04504252526147907	6	Comm_7;Comm_5;Comm_3;Comm_1;Comm_2;Comm_4
shuffling_5perc_43	0.0841973195479977	6	Comm_7;Comm_5;Comm_3;Comm_1;Comm_2;Comm_4
shuffling_5perc_44	0.04760287520087416	6	Comm_7;Comm_5;Comm_3;Comm_1;Comm_2;Comm_4
shuffling_5perc_45	0.0336635891578856	7	Comm_7;Comm_5;Comm_1;Comm_3;Comm_2;Comm_6;Comm_4
shuffling_5perc_46	0.07503582065064755	6	Comm_7;Comm_5;Comm_1;Comm_3;Comm_2;Comm_4
shuffling_5perc_47	0.07614236071767012	5	Comm_7;Comm_5;Comm_2;Comm_4;Comm_3
shuffling_5perc_48	0.05720362042564176	6	Comm_7;Comm_5;Comm_3;Comm_1;Comm_2;Comm_4
shuffling_5perc_49	0.12802154876825772	6	Comm_7;Comm_5;Comm_1;Comm_3;Comm_2;Comm_4
shuffling_5perc_50	0.14660904673262976	6	Comm_7;Comm_5;Comm_3;Comm_1;Comm_2;Comm_4
shuffling_10perc_1	0.07419849006514483	6	Comm_7;Comm_5;Comm_3;Comm_2;Comm_4;Comm_1
shuffling_10perc_2	0.25975953810064334	7	Comm_7;Comm_5;Comm_3;Comm_1;Comm_2;Comm_4;Comm_6
shuffling_10perc_3	0.012977099026249704	6	Comm_7;Comm_5;Comm_3;Comm_1;Comm_2;Comm_4
shuffling_10perc_4	0.08123574510781219	6	Comm_7;Comm_5;Comm_1;Comm_3;Comm_2;Comm_4
shuffling_10perc_5	0.14342746869538014	6	Comm_7;Comm_5;Comm_3;Comm_1;Comm_2;Comm_4
shuffling_10perc_6	0.33313464040565066	6	Comm_7;Comm_5;Comm_1;Comm_3;Comm_2;Comm_4
shuffling_10perc_7	0.08730877010756775	6	Comm_7;Comm_5;Comm_3;Comm_1;Comm_2;Comm_4
shuffling_10perc_8	0.050307461397820365	6	Comm_7;Comm_5;Comm_3;Comm_1;Comm_2;Comm_4
shuffling_10perc_9	0.10400798630547482	6	Comm_7;Comm_5;Comm_1;Comm_3;Comm_2;Comm_4
shuffling_10perc_10	0.18044664804796337	7	Comm_7;Comm_5;Comm_1;Comm_3;Comm_2;Comm_4;Comm_6
shuffling_10perc_11	0.008055728821208932	6	Comm_7;Comm_5;Comm_1;Comm_2;Comm_3;Comm_4
shuffling_10perc_12	0.07497610446126479	6	Comm_7;Comm_5;Comm_3;Comm_1;Comm_2;Comm_4
shuffling_10perc_13	0.16499790594465175	6	Comm_7;Comm_5;Comm_1;Comm_2;Comm_3;Comm_4
shuffling_10perc_14	0.017070101277102477	7	Comm_7;Comm_5;Comm_1;Comm_3;Comm_2;Comm_4;Comm_6
shuffling_10perc_15	0.10591914671003712	6	Comm_7;Comm_5;Comm_1;Comm_2;Comm_4;Comm_3
shuffling_10perc_16	0.13871924236860086	7	Comm_7;Comm_5;Comm_3;Comm_1;Comm_2;Comm_4;Comm_6
shuffling_10perc_17	0.09790807042142602	5	Comm_7;Comm_5;Comm_3;Comm_2;Comm_4
shuffling_10perc_18	0.2761681299595726	6	Comm_7;Comm_5;Comm_1;Comm_3;Comm_2;Comm_4
shuffling_10perc_19	0.02375556446602551	6	Comm_7;Comm_5;Comm_1;Comm_3;Comm_2;Comm_4
shuffling_10perc_20	0.09890330978041022	6	Comm_7;Comm_5;Comm_1;Comm_2;Comm_4;Comm_3
shuffling_10perc_21	0.06251195925679259	6	Comm_7;Comm_5;Comm_1;Comm_3;Comm_2;Comm_4
shuffling_10perc_22	0.22689680891695418	6	Comm_7;Comm_5;Comm_3;Comm_1;Comm_2;Comm_4
shuffling_10perc_23	0.12579795212853975	7	Comm_7;Comm_5;Comm_3;Comm_1;Comm_2;Comm_4;Comm_6
shuffling_10perc_24	0.23574237999858164	6	Comm_7;Comm_5;Comm_1;Comm_3;Comm_2;Comm_4
shuffling_10perc_25	0.19284238957732633	6	Comm_7;Comm_5;Comm_1;Comm_2;Comm_4;Comm_3
shuffling_10perc_26	0.01142510119235232	5	Comm_7;Comm_5;Comm_3;Comm_2;Comm_4
shuffling_10perc_27	0.1726633440429043	6	Comm_7;Comm_5;Comm_1;Comm_3;Comm_2;Comm_4
shuffling_10perc_28	0.06427659791672775	6	Comm_7;Comm_5;Comm_3;Comm_1;Comm_2;Comm_4
shuffling_10perc_29	0.04316853083689494	5	Comm_7;Comm_5;Comm_3;Comm_2;Comm_4
shuffling_10perc_30	0.11303667124593363	6	Comm_7;Comm_5;Comm_1;Comm_3;Comm_2;Comm_4
shuffling_10perc_31	0.3461377977022283	6	Comm_7;Comm_5;Comm_3;Comm_2;Comm_4;Comm_1
shuffling_10perc_32	0.025070286586919732	5	Comm_7;Comm_5;Comm_2;Comm_3;Comm_4
shuffling_10perc_33	0.023493200462917783	7	Comm_7;Comm_5;Comm_3;Comm_1;Comm_2;Comm_4;Comm_6
shuffling_10perc_34	0.17067351085061272	6	Comm_7;Comm_5;Comm_1;Comm_2;Comm_4;Comm_3
shuffling_10perc_35	0.017293655825134913	7	Comm_7;Comm_5;Comm_3;Comm_1;Comm_2;Comm_4;Comm_6
shuffling_10perc_36	0.09325255747671081	7	Comm_7;Comm_5;Comm_1;Comm_2;Comm_4;Comm_3;Comm_6
shuffling_10perc_37	4,77E+11	6	Comm_7;Comm_5;Comm_1;Comm_3;Comm_2;Comm_4
shuffling_10perc_38	0.13775382562344718	6	Comm_7;Comm_5;Comm_3;Comm_1;Comm_2;Comm_4
shuffling_10perc_39	0.21976944499616438	7	Comm_7;Comm_5;Comm_1;Comm_3;Comm_2;Comm_4;Comm_6
shuffling_10perc_40	0.021923992064405835	6	Comm_7;Comm_5;Comm_1;Comm_3;Comm_2;Comm_4
shuffling_10perc_41	0.2633150071981364	6	Comm_7;Comm_5;Comm_1;Comm_2;Comm_4;Comm_3
shuffling_10perc_42	0.014560533859906103	6	Comm_7;Comm_5;Comm_3;Comm_1;Comm_2;Comm_4
shuffling_10perc_43	0.19973098175537202	6	Comm_7;Comm_5;Comm_3;Comm_2;Comm_4;Comm_1
shuffling_10perc_44	0.04454263635221993	5	Comm_7;Comm_5;Comm_3;Comm_2;Comm_4
shuffling_10perc_45	0.18470784876385188	5	Comm_7;Comm_5;Comm_3;Comm_2;Comm_4
shuffling_10perc_46	0.08008788147771771	6	Comm_7;Comm_5;Comm_1;Comm_3;Comm_2;Comm_4
shuffling_10perc_47	0.0751749702436344	6	Comm_7;Comm_5;Comm_1;Comm_3;Comm_2;Comm_4
shuffling_10perc_48	0.020652048035086173	6	Comm_3;Comm_5;Comm_2;Comm_4;Comm_7;Comm_6
shuffling_10perc_49	0.07197297438397053	6	Comm_7;Comm_5;Comm_1;Comm_2;Comm_3;Comm_4
shuffling_10perc_50	0.2734075070990808	7	Comm_7;Comm_5;Comm_1;Comm_3;Comm_2;Comm_4;Comm_6
shuffling_15perc_1	0.057735819417895844	6	Comm_7;Comm_5;Comm_3;Comm_2;Comm_4;Comm_6
shuffling_15perc_2	0.057103390016202876	6	Comm_3;Comm_5;Comm_1;Comm_7;Comm_2;Comm_4
shuffling_15perc_3	0.18926684971737487	5	Comm_7;Comm_5;Comm_3;Comm_2;Comm_4
shuffling_15perc_4	0.0353594295378496	6	Comm_7;Comm_5;Comm_1;Comm_3;Comm_2;Comm_4
shuffling_15perc_5	0.29936616599517785	6	Comm_7;Comm_5;Comm_3;Comm_6;Comm_2;Comm_4
shuffling_15perc_6	0.07413195661436706	7	Comm_7;Comm_5;Comm_3;Comm_1;Comm_2;Comm_4;Comm_6
shuffling_15perc_7	0.21168142922551295	6	Comm_7;Comm_5;Comm_3;Comm_2;Comm_4;Comm_1
shuffling_15perc_8	0.027145860030786527	6	Comm_7;Comm_5;Comm_3;Comm_1;Comm_2;Comm_4
shuffling_15perc_9	0.10320904242679882	6	Comm_7;Comm_5;Comm_3;Comm_2;Comm_4;Comm_6
shuffling_15perc_10	0.059559361529701066	6	Comm_7;Comm_5;Comm_3;Comm_1;Comm_2;Comm_4
shuffling_15perc_11	0.33173400900129724	6	Comm_7;Comm_5;Comm_3;Comm_2;Comm_4;Comm_1
shuffling_15perc_12	0.18213577909237294	7	Comm_7;Comm_5;Comm_3;Comm_2;Comm_4;Comm_1;Comm_6
shuffling_15perc_13	0.06558010309250845	7	Comm_7;Comm_5;Comm_1;Comm_3;Comm_2;Comm_4;Comm_6
shuffling_15perc_14	0.3535649873790804	7	Comm_7;Comm_5;Comm_3;Comm_1;Comm_2;Comm_4;Comm_6
shuffling_15perc_15	0.16481713614875487	5	Comm_7;Comm_5;Comm_3;Comm_2;Comm_4
shuffling_15perc_16	0.11314796987638327	6	Comm_7;Comm_5;Comm_3;Comm_1;Comm_2;Comm_4
shuffling_15perc_17	0.14568440995458806	6	Comm_7;Comm_5;Comm_3;Comm_1;Comm_2;Comm_4
shuffling_15perc_18	0.29888279711091154	6	Comm_7;Comm_5;Comm_1;Comm_3;Comm_2;Comm_4
shuffling_15perc_19	0.7449442396322696	6	Comm_7;Comm_5;Comm_3;Comm_2;Comm_4;Comm_6
shuffling_15perc_20	0.2976682387129183	7	Comm_7;Comm_5;Comm_3;Comm_1;Comm_2;Comm_4;Comm_6
shuffling_15perc_21	0.03722220467227751	6	Comm_7;Comm_5;Comm_3;Comm_1;Comm_2;Comm_4
shuffling_15perc_22	0.06892052297089334	6	Comm_7;Comm_5;Comm_1;Comm_3;Comm_2;Comm_4
shuffling_15perc_23	0.2791902926611736	6	Comm_7;Comm_5;Comm_1;Comm_2;Comm_3;Comm_4
shuffling_15perc_24	0.3881127146852077	6	Comm_7;Comm_5;Comm_2;Comm_4;Comm_3;Comm_6
shuffling_15perc_25	0.09462468043025743	6	Comm_7;Comm_5;Comm_3;Comm_2;Comm_4;Comm_1
shuffling_15perc_26	0.08372586578694341	6	Comm_7;Comm_5;Comm_3;Comm_2;Comm_4;Comm_6
shuffling_15perc_27	0.1233137570022108	6	Comm_5;Comm_3;Comm_7;Comm_2;Comm_4;Comm_6
shuffling_15perc_28	0.021825538931147113	6	Comm_7;Comm_5;Comm_3;Comm_1;Comm_2;Comm_4
shuffling_15perc_29	0.25541625942694823	6	Comm_7;Comm_5;Comm_1;Comm_2;Comm_3;Comm_4
shuffling_15perc_30	0.2008450612429344	7	Comm_7;Comm_5;Comm_1;Comm_3;Comm_2;Comm_4;Comm_6
shuffling_15perc_31	0.22271493265245754	5	Comm_3;Comm_5;Comm_7;Comm_2;Comm_4
shuffling_15perc_32	0.08686499796076977	6	Comm_7;Comm_5;Comm_3;Comm_1;Comm_2;Comm_4
shuffling_15perc_33	0.17225975498107612	6	Comm_7;Comm_5;Comm_1;Comm_3;Comm_2;Comm_4
shuffling_15perc_34	0.21732131313504394	6	Comm_7;Comm_5;Comm_1;Comm_3;Comm_2;Comm_4
shuffling_15perc_35	0.09153971704976678	6	Comm_7;Comm_5;Comm_3;Comm_1;Comm_2;Comm_4
shuffling_15perc_36	0.1955337964909525	6	Comm_7;Comm_5;Comm_2;Comm_3;Comm_4;Comm_1
shuffling_15perc_37	0.04848357995756842	5	Comm_7;Comm_5;Comm_3;Comm_2;Comm_4
shuffling_15perc_38	0.11816860997908968	7	Comm_7;Comm_5;Comm_3;Comm_1;Comm_2;Comm_4;Comm_6
shuffling_15perc_39	0.07454529593381538	5	Comm_7;Comm_5;Comm_3;Comm_2;Comm_4
shuffling_15perc_40	0.20467860077869202	6	Comm_7;Comm_5;Comm_1;Comm_3;Comm_2;Comm_4
shuffling_15perc_41	0.21107880392427059	7	Comm_7;Comm_5;Comm_1;Comm_3;Comm_2;Comm_4;Comm_6
shuffling_15perc_42	0.45970467038278207	7	Comm_7;Comm_5;Comm_2;Comm_3;Comm_4;Comm_1;Comm_6
shuffling_15perc_43	0.4239908860163528	5	Comm_7;Comm_5;Comm_2;Comm_4;Comm_3
shuffling_15perc_44	0.06627483785066064	6	Comm_7;Comm_5;Comm_2;Comm_3;Comm_4;Comm_6
shuffling_15perc_45	0.039626068030960915	6	Comm_7;Comm_5;Comm_3;Comm_1;Comm_2;Comm_4
shuffling_15perc_46	0.007638147618387286	7	Comm_7;Comm_5;Comm_3;Comm_2;Comm_4;Comm_1;Comm_6
shuffling_15perc_47	0.3011994007838933	7	Comm_3;Comm_5;Comm_2;Comm_7;Comm_4;Comm_1;Comm_6
shuffling_15perc_48	0.014993904636281249	7	Comm_7;Comm_5;Comm_3;Comm_2;Comm_4;Comm_1;Comm_6
shuffling_15perc_49	0.0828934073544229	7	Comm_7;Comm_5;Comm_1;Comm_2;Comm_3;Comm_4;Comm_6
shuffling_15perc_50	0.04133240797508235	7	Comm_7;Comm_5;Comm_3;Comm_1;Comm_2;Comm_4;Comm_6
shuffling_25perc_1	0.009408213014149383	6	Comm_3;Comm_5;Comm_2;Comm_1;Comm_4;Comm_7
shuffling_25perc_2	0.3235275303412174	6	Comm_7;Comm_5;Comm_3;Comm_2;Comm_4;Comm_6
shuffling_25perc_3	0.20789773792693567	7	Comm_7;Comm_5;Comm_3;Comm_2;Comm_4;Comm_1;Comm_6
shuffling_25perc_4	0.08019541008578676	7	Comm_7;Comm_5;Comm_1;Comm_3;Comm_2;Comm_6;Comm_4
shuffling_25perc_5	0.3251170730599521	6	Comm_7;Comm_5;Comm_1;Comm_3;Comm_2;Comm_4
shuffling_25perc_6	0.13664114985246956	6	Comm_7;Comm_5;Comm_1;Comm_3;Comm_2;Comm_4
shuffling_25perc_7	0.2484538689772048	7	Comm_7;Comm_5;Comm_3;Comm_2;Comm_4;Comm_1;Comm_6
shuffling_25perc_8	0.01312606091704112	6	Comm_7;Comm_5;Comm_3;Comm_1;Comm_2;Comm_4
shuffling_25perc_9	0.15694022533398974	6	Comm_7;Comm_5;Comm_3;Comm_1;Comm_2;Comm_4
shuffling_25perc_10	0.30600210025781416	6	Comm_3;Comm_5;Comm_1;Comm_2;Comm_7;Comm_4
shuffling_25perc_11	0.12058148920050867	6	Comm_7;Comm_5;Comm_3;Comm_2;Comm_4;Comm_6
shuffling_25perc_12	0.10974445352314559	5	Comm_7;Comm_5;Comm_2;Comm_4;Comm_3
shuffling_25perc_13	0.0285333893497657	6	Comm_3;Comm_5;Comm_1;Comm_2;Comm_4;Comm_7
shuffling_25perc_14	0.16742943970692842	6	Comm_7;Comm_5;Comm_3;Comm_2;Comm_1;Comm_4
shuffling_25perc_15	0.1995689139225899	6	Comm_7;Comm_5;Comm_3;Comm_1;Comm_2;Comm_4
shuffling_25perc_16	0.1374291765901382	6	Comm_7;Comm_5;Comm_3;Comm_2;Comm_4;Comm_1
shuffling_25perc_17	0.19022588355195086	7	Comm_7;Comm_5;Comm_3;Comm_2;Comm_1;Comm_4;Comm_6
shuffling_25perc_18	0.6640841602141347	6	Comm_7;Comm_5;Comm_1;Comm_2;Comm_3;Comm_4
shuffling_25perc_19	0.22904568446660062	6	Comm_7;Comm_5;Comm_1;Comm_3;Comm_2;Comm_4
shuffling_25perc_20	0.15998700828956836	6	Comm_7;Comm_5;Comm_1;Comm_2;Comm_4;Comm_3
shuffling_25perc_21	0.24909080321226845	7	Comm_3;Comm_5;Comm_7;Comm_1;Comm_2;Comm_6;Comm_4
shuffling_25perc_22	0.26061222583721233	5	Comm_7;Comm_5;Comm_3;Comm_2;Comm_4
shuffling_25perc_23	0.08337616066952407	6	Comm_7;Comm_5;Comm_1;Comm_3;Comm_2;Comm_4
shuffling_25perc_24	0.2077978101776858	6	Comm_7;Comm_5;Comm_3;Comm_2;Comm_4;Comm_6
shuffling_25perc_25	0.07964709533326249	6	Comm_7;Comm_5;Comm_3;Comm_1;Comm_2;Comm_4
shuffling_25perc_26	0.10670730252612648	6	Comm_7;Comm_5;Comm_3;Comm_1;Comm_2;Comm_4
shuffling_25perc_27	0.0074455749899662756	5	Comm_7;Comm_5;Comm_3;Comm_2;Comm_4
shuffling_25perc_28	0.2423224187003246	6	Comm_7;Comm_5;Comm_1;Comm_3;Comm_2;Comm_4
shuffling_25perc_29	0.22941808792787735	6	Comm_7;Comm_5;Comm_2;Comm_3;Comm_4;Comm_1
shuffling_25perc_30	0.12165419630694224	6	Comm_7;Comm_5;Comm_2;Comm_3;Comm_4;Comm_1
shuffling_25perc_31	0.00265461624862651	6	Comm_3;Comm_5;Comm_1;Comm_2;Comm_4;Comm_7
shuffling_25perc_32	0.2832369871977637	7	Comm_3;Comm_5;Comm_1;Comm_7;Comm_4;Comm_2;Comm_6
shuffling_25perc_33	0.26325106793469233	5	Comm_3;Comm_5;Comm_2;Comm_7;Comm_4
shuffling_25perc_34	0.02514913896874109	7	Comm_7;Comm_5;Comm_1;Comm_2;Comm_3;Comm_4;Comm_6
shuffling_25perc_35	0.041643562414149654	5	Comm_7;Comm_5;Comm_2;Comm_3;Comm_4
shuffling_25perc_36	0.06213040663623477	6	Comm_7;Comm_5;Comm_3;Comm_1;Comm_2;Comm_4
shuffling_25perc_37	0.2695748933379188	5	Comm_7;Comm_5;Comm_3;Comm_2;Comm_4
shuffling_25perc_38	0.04790337979993754	5	Comm_7;Comm_5;Comm_3;Comm_2;Comm_4
shuffling_25perc_39	0.3924918652186763	7	Comm_3;Comm_5;Comm_7;Comm_2;Comm_4;Comm_1;Comm_6
shuffling_25perc_40	0.10795674489305032	5	Comm_7;Comm_5;Comm_3;Comm_2;Comm_4
shuffling_25perc_41	0.12389082577876236	7	Comm_7;Comm_5;Comm_1;Comm_2;Comm_4;Comm_3;Comm_6
shuffling_25perc_42	0.3519741998559523	6	Comm_7;Comm_5;Comm_3;Comm_2;Comm_4;Comm_6
shuffling_25perc_43	0.22018592477750035	7	Comm_3;Comm_5;Comm_1;Comm_2;Comm_4;Comm_7;Comm_6
shuffling_25perc_44	0.20704128187983534	6	Comm_7;Comm_5;Comm_3;Comm_1;Comm_2;Comm_4
shuffling_25perc_45	0.12619268479030038	7	Comm_7;Comm_5;Comm_3;Comm_2;Comm_4;Comm_6;Comm_1
shuffling_25perc_46	0.2034094019109777	6	Comm_7;Comm_5;Comm_2;Comm_4;Comm_1;Comm_3
shuffling_25perc_47	0.05181571477923594	7	Comm_7;Comm_3;Comm_5;Comm_1;Comm_2;Comm_4;Comm_6
shuffling_25perc_48	0.4108216043722633	6	Comm_7;Comm_5;Comm_3;Comm_1;Comm_2;Comm_4
shuffling_25perc_49	0.043283789576773736	7	Comm_7;Comm_5;Comm_3;Comm_2;Comm_4;Comm_6;Comm_1
shuffling_25perc_50	0.38597818905828535	7	Comm_3;Comm_5;Comm_1;Comm_2;Comm_4;Comm_7;Comm_6
shuffling_50perc_1	0.03847738447112067	6	Comm_7;Comm_5;Comm_1;Comm_2;Comm_3;Comm_4
shuffling_50perc_2	0.18343235548974898	5	Comm_7;Comm_5;Comm_3;Comm_2;Comm_4
shuffling_50perc_3	0.9304470687222828	6	Comm_7;Comm_5;Comm_3;Comm_2;Comm_6;Comm_4
shuffling_50perc_4	0.8520504626926009	5	Comm_7;Comm_5;Comm_3;Comm_2;Comm_4
shuffling_50perc_5	0.13622057711944938	5	Comm_7;Comm_5;Comm_3;Comm_1;Comm_2
shuffling_50perc_6	6,70E+10	6	Comm_6;Comm_5;Comm_3;Comm_1;Comm_7;Comm_4
shuffling_50perc_7	8,57E+10	7	Comm_7;Comm_5;Comm_2;Comm_4;Comm_6;Comm_3;Comm_1
shuffling_50perc_8	0.12060878490317138	7	Comm_7;Comm_5;Comm_1;Comm_6;Comm_2;Comm_4;Comm_3
shuffling_50perc_9	0.3515273917619576	3	Comm_5;Comm_7;Comm_4
shuffling_50perc_10	0.02256913582834271	6	Comm_7;Comm_5;Comm_3;Comm_2;Comm_4;Comm_6
shuffling_50perc_11	0.2281433693270899	6	Comm_3;Comm_5;Comm_7;Comm_2;Comm_4;Comm_6
shuffling_50perc_12	0.15577564025600943	6	Comm_3;Comm_5;Comm_7;Comm_6;Comm_2;Comm_4
shuffling_50perc_13	0.35235129990757896	6	Comm_7;Comm_5;Comm_3;Comm_2;Comm_1;Comm_4
shuffling_50perc_14	0.21838559020463	6	Comm_3;Comm_5;Comm_1;Comm_2;Comm_7;Comm_4
shuffling_50perc_15	0.9599179997179853	6	Comm_7;Comm_5;Comm_3;Comm_2;Comm_1;Comm_4
shuffling_50perc_16	0.4596723033979134	5	Comm_7;Comm_5;Comm_3;Comm_2;Comm_4
shuffling_50perc_17	0.04401258565268627	7	Comm_7;Comm_5;Comm_1;Comm_2;Comm_3;Comm_6;Comm_4
shuffling_50perc_18	0.8959555686690143	5	Comm_7;Comm_5;Comm_3;Comm_4;Comm_2
shuffling_50perc_19	0.5722861048532245	6	Comm_7;Comm_5;Comm_2;Comm_1;Comm_3;Comm_4
shuffling_50perc_20	0.1214100956252729	6	Comm_7;Comm_6;Comm_5;Comm_2;Comm_3;Comm_4
shuffling_50perc_21	0.3559872666055616	7	Comm_7;Comm_5;Comm_2;Comm_3;Comm_4;Comm_1;Comm_6
shuffling_50perc_22	0.2318343860341762	7	Comm_7;Comm_5;Comm_3;Comm_1;Comm_2;Comm_4;Comm_6
shuffling_50perc_23	0.04164706766712859	6	Comm_3;Comm_5;Comm_7;Comm_1;Comm_2;Comm_4
shuffling_50perc_24	0.021542030132909198	7	Comm_7;Comm_5;Comm_3;Comm_1;Comm_2;Comm_4;Comm_6
shuffling_50perc_25	0.7967154112355666	5	Comm_7;Comm_1;Comm_5;Comm_2;Comm_3
shuffling_50perc_26	0.1360074242900306	5	Comm_7;Comm_5;Comm_2;Comm_4;Comm_3
shuffling_50perc_27	0.24867096780391224	6	Comm_7;Comm_5;Comm_1;Comm_3;Comm_2;Comm_4
shuffling_50perc_28	0.06912551714563114	6	Comm_3;Comm_5;Comm_7;Comm_1;Comm_2;Comm_4
shuffling_50perc_29	0.13102428495695015	5	Comm_7;Comm_5;Comm_2;Comm_3;Comm_4
shuffling_50perc_30	0.06788334173806981	7	Comm_7;Comm_5;Comm_1;Comm_3;Comm_2;Comm_4;Comm_6
shuffling_50perc_31	0.025469018714948208	7	Comm_3;Comm_5;Comm_7;Comm_6;Comm_2;Comm_1;Comm_4
shuffling_50perc_32	0.37719323934342375	5	Comm_7;Comm_5;Comm_2;Comm_3;Comm_4
shuffling_50perc_33	0.655047264930748	6	Comm_7;Comm_3;Comm_5;Comm_2;Comm_4;Comm_6
shuffling_50perc_34	0.14551625451314917	5	Comm_7;Comm_5;Comm_2;Comm_6;Comm_3
shuffling_50perc_35	0.02910426374016849	5	Comm_7;Comm_5;Comm_1;Comm_2;Comm_4
shuffling_50perc_36	0.2529065514085889	5	Comm_7;Comm_5;Comm_2;Comm_3;Comm_4
shuffling_50perc_37	0.018933205287307447	5	Comm_7;Comm_3;Comm_5;Comm_2;Comm_4
shuffling_50perc_38	0.8135998469379664	7	Comm_7;Comm_3;Comm_5;Comm_2;Comm_1;Comm_6;Comm_4
shuffling_50perc_39	0.40298092431307597	6	Comm_7;Comm_5;Comm_3;Comm_1;Comm_2;Comm_4
shuffling_50perc_40	0.9427561797910826	6	Comm_7;Comm_5;Comm_3;Comm_2;Comm_4;Comm_1
shuffling_50perc_41	0.45753232204646127	7	Comm_7;Comm_6;Comm_1;Comm_5;Comm_3;Comm_2;Comm_4
shuffling_50perc_42	0.2293494582475852	3	Comm_7;Comm_5;Comm_4
shuffling_50perc_43	3,62E+10	7	Comm_3;Comm_1;Comm_5;Comm_7;Comm_2;Comm_6;Comm_4
shuffling_50perc_44	0.4245763182645895	5	Comm_7;Comm_5;Comm_3;Comm_4;Comm_2
shuffling_50perc_45	0.0033329827543437554	6	Comm_7;Comm_5;Comm_1;Comm_3;Comm_2;Comm_4
shuffling_50perc_46	0.10766259319128699	7	Comm_7;Comm_5;Comm_1;Comm_3;Comm_2;Comm_4;Comm_6
shuffling_50perc_47	0.05611279111382973	6	Comm_7;Comm_5;Comm_3;Comm_2;Comm_4;Comm_1
shuffling_50perc_48	0.11530789399116913	6	Comm_5;Comm_1;Comm_3;Comm_7;Comm_2;Comm_4
shuffling_50perc_49	0.10176851639851846	5	Comm_3;Comm_5;Comm_7;Comm_2;Comm_1
shuffling_50perc_50	0.08964705191417616	7	Comm_7;Comm_1;Comm_3;Comm_5;Comm_2;Comm_6;Comm_4
shuffling_75perc_1	0.2510348507528161	6	Comm_5;Comm_6;Comm_3;Comm_2;Comm_7;Comm_1
shuffling_75perc_2	0.37128605666870523	5	Comm_3;Comm_7;Comm_1;Comm_4;Comm_2
shuffling_75perc_3	4,37E+08	5	Comm_3;Comm_5;Comm_2;Comm_7;Comm_4
shuffling_75perc_4	0.2143547031553888	4	Comm_3;Comm_6;Comm_1;Comm_7
shuffling_75perc_5	0.3382876573729217	5	Comm_1;Comm_3;Comm_5;Comm_2;Comm_4
shuffling_75perc_6	0.05034209452369863	4	Comm_5;Comm_3;Comm_7;Comm_4
shuffling_75perc_7	0.024926424587883883	5	Comm_7;Comm_3;Comm_5;Comm_1;Comm_4
shuffling_75perc_8	0.38408281809576816	5	Comm_7;Comm_5;Comm_2;Comm_6;Comm_4
shuffling_75perc_9	0.2613231998499627	4	Comm_5;Comm_1;Comm_7;Comm_3
shuffling_75perc_10	5,11E+04	5	Comm_7;Comm_5;Comm_4;Comm_1;Comm_3
shuffling_75perc_11	0.0032986296519085545	5	Comm_7;Comm_5;Comm_2;Comm_3;Comm_4
shuffling_75perc_12	0.8344523757311657	5	Comm_7;Comm_5;Comm_3;Comm_6;Comm_2
shuffling_75perc_13	0.016565727521550846	6	Comm_3;Comm_1;Comm_2;Comm_4;Comm_5;Comm_7
shuffling_75perc_14	0.26236557722297466	4	Comm_3;Comm_7;Comm_5;Comm_4
shuffling_75perc_15	0.044467192065745856	4	Comm_7;Comm_5;Comm_1;Comm_3
shuffling_75perc_16	0.5706485866247614	4	Comm_3;Comm_5;Comm_1;Comm_7
shuffling_75perc_17	0.17335043809104697	6	Comm_3;Comm_2;Comm_6;Comm_4;Comm_7;Comm_1
shuffling_75perc_18	0.09718309402887343	6	Comm_5;Comm_6;Comm_2;Comm_7;Comm_4;Comm_3
shuffling_75perc_19	0.09104361168149039	7	Comm_3;Comm_1;Comm_6;Comm_7;Comm_2;Comm_4;Comm_5
shuffling_75perc_20	0.8285320044301041	5	Comm_3;Comm_6;Comm_5;Comm_7;Comm_2
shuffling_75perc_21	0.23916314916872586	4	Comm_7;Comm_5;Comm_1;Comm_3
shuffling_75perc_22	0.0011359558779883631	6	Comm_7;Comm_5;Comm_6;Comm_3;Comm_1;Comm_4
shuffling_75perc_23	0.3836435516581114	6	Comm_5;Comm_3;Comm_2;Comm_1;Comm_6;Comm_7
shuffling_75perc_24	0.354027080690693	6	Comm_7;Comm_5;Comm_4;Comm_2;Comm_1;Comm_3
shuffling_75perc_25	0.006099449501600775	4	Comm_7;Comm_5;Comm_2;Comm_3
shuffling_75perc_26	0.05583035784254448	5	Comm_3;Comm_7;Comm_5;Comm_2;Comm_1
shuffling_75perc_27	0.08051865285388886	4	Comm_3;Comm_1;Comm_7;Comm_6
shuffling_75perc_28	0.3621499567550647	3	Comm_3;Comm_7;Comm_4
shuffling_75perc_29	0.9480911516671998	3	Comm_5;Comm_6;Comm_7
shuffling_75perc_30	0.026318655640012588	6	Comm_5;Comm_2;Comm_1;Comm_6;Comm_3;Comm_7
shuffling_75perc_31	0.012564847162917734	4	Comm_3;Comm_5;Comm_2;Comm_7
shuffling_75perc_32	0.7406392848062688	6	Comm_3;Comm_5;Comm_2;Comm_7;Comm_4;Comm_6
shuffling_75perc_33	0.6124033838616588	5	Comm_5;Comm_7;Comm_1;Comm_4;Comm_2
shuffling_75perc_34	0.09262696827106173	5	Comm_3;Comm_1;Comm_5;Comm_7;Comm_4
shuffling_75perc_35	0.12641765479473838	5	Comm_7;Comm_5;Comm_1;Comm_2;Comm_4
shuffling_75perc_36	0.7160514557468026	7	Comm_7;Comm_5;Comm_6;Comm_2;Comm_1;Comm_3;Comm_4
shuffling_75perc_37	5,28E+11	6	Comm_3;Comm_5;Comm_2;Comm_7;Comm_4;Comm_1
shuffling_75perc_38	0.6075305416002466	4	Comm_1;Comm_3;Comm_2;Comm_5
shuffling_75perc_39	0.08165139467836227	6	Comm_5;Comm_2;Comm_3;Comm_7;Comm_4;Comm_1
shuffling_75perc_40	0.8968361195982016	5	Comm_7;Comm_6;Comm_5;Comm_1;Comm_4
shuffling_75perc_41	0.26923144478395605	5	Comm_3;Comm_5;Comm_1;Comm_7;Comm_4
shuffling_75perc_42	0.26258731051188255	6	Comm_3;Comm_5;Comm_2;Comm_7;Comm_6;Comm_1
shuffling_75perc_43	0.5626365289569495	5	Comm_5;Comm_3;Comm_6;Comm_2;Comm_7
shuffling_75perc_44	0.7207299436079984	7	Comm_7;Comm_5;Comm_2;Comm_3;Comm_4;Comm_6;Comm_1
shuffling_75perc_45	0.778167032858772	5	Comm_3;Comm_5;Comm_1;Comm_7;Comm_4
shuffling_75perc_46	0.0014415193586473092	5	Comm_3;Comm_4;Comm_5;Comm_2;Comm_7
shuffling_75perc_47	0.177874323479552	4	Comm_5;Comm_2;Comm_3;Comm_7
shuffling_75perc_48	0.08433415476580776	4	Comm_7;Comm_5;Comm_3;Comm_4
shuffling_75perc_49	0.0010823814734799652	5	Comm_5;Comm_7;Comm_4;Comm_2;Comm_3
shuffling_75perc_50	0.3935252746244118	5	Comm_5;Comm_7;Comm_1;Comm_3;Comm_6
shuffling_100perc_1	0.30155761833026523	3	Comm_1;Comm_6;Comm_4
shuffling_100perc_2	NA	1	Comm_4
shuffling_100perc_4	NA	1	Comm_5
shuffling_100perc_5	0.5289776516245056	3	Comm_7;Comm_4;Comm_3
shuffling_100perc_6	0.7225770468181869	5	Comm_1;Comm_7;Comm_3;Comm_6;Comm_4
shuffling_100perc_7	0.9276460096049801	4	Comm_5;Comm_4;Comm_1;Comm_6
shuffling_100perc_8	NA	0
shuffling_100perc_10	NA	1	Comm_1
shuffling_100perc_11	NA	1	Comm_3
shuffling_100perc_12	0.15729920705028447	2	Comm_6;Comm_7
shuffling_100perc_14	0.8017282903859891	3	Comm_2;Comm_4;Comm_1
shuffling_100perc_15	0.7316005889599017	2	Comm_6;Comm_5
shuffling_100perc_16	NA	0
shuffling_100perc_17	1	2	Comm_7;Comm_1
shuffling_100perc_18	0.9150631652809268	3	Comm_7;Comm_2;Comm_3
shuffling_100perc_19	0.10291184948254661	3	Comm_1;Comm_7;Comm_3
shuffling_100perc_21	0.43857802608099983	2	Comm_6;Comm_1
shuffling_100perc_22	NA	1	Comm_5
shuffling_100perc_23	0.24998208026109128	2	Comm_1;Comm_6
shuffling_100perc_24	0.7025688831885417	3	Comm_1;Comm_4;Comm_6
shuffling_100perc_25	NA	1	Comm_4
shuffling_100perc_26	0.9169987547495332	3	Comm_2;Comm_6;Comm_5
shuffling_100perc_27	0.1926942485079943	2	Comm_5;Comm_6
shuffling_100perc_28	NA	1	Comm_7
shuffling_100perc_29	0.8187307530779819	3	Comm_6;Comm_3;Comm_5
shuffling_100perc_30	0.28344533411050976	2	Comm_5;Comm_1
shuffling_100perc_31	1	2	Comm_1;Comm_2
shuffling_100perc_32	0.001503439192977571	3	Comm_6;Comm_1;Comm_5
shuffling_100perc_33	NA	1	Comm_1
shuffling_100perc_34	1	2	Comm_6;Comm_3
shuffling_100perc_35	0.5783251370491357	3	Comm_5;Comm_6;Comm_7
shuffling_100perc_36	0.6872892787909722	3	Comm_3;Comm_5;Comm_4
shuffling_100perc_37	0.12845849310614596	3	Comm_2;Comm_6;Comm_1
shuffling_100perc_38	0.7636432909418289	2	Comm_2;Comm_6
shuffling_100perc_39	0.4786620071671477	3	Comm_6;Comm_2;Comm_3
shuffling_100perc_40	0.23742977860108264	2	Comm_7;Comm_3
shuffling_100perc_41	NA	0
shuffling_100perc_42	NA	1	Comm_4
shuffling_100perc_43	0.38832322897892485	2	Comm_4;Comm_1
shuffling_100perc_44	0.28236164832300076	4	Comm_5;Comm_4;Comm_1;Comm_3
shuffling_100perc_45	NA	1	Comm_4
shuffling_100perc_46	NA	1	Comm_3
shuffling_100perc_47	NA	1	Comm_7
shuffling_100perc_49	NA	1	Comm_2
shuffling_100perc_50	0.1429190269666845	3	Comm_3;Comm_1;Comm_7
